# Supplementary material for: SARS-CoV-2-infected hiPSC-derived cardiomyocytes reveal dynamic changes in the COVID-19 hearts
Source: Stem Cell Res Ther. 2023 Dec 12;14:361. doi: 10.1186/s13287-023-03603-1 (PMC10717444; doi:10.1186/s13287-023-03603-1)
Supplement: Supplementary file 2 — Additional file 2. Table S1. All protein identified in COVID-19 and control heart tissue samples. [file 13287_2023_3603_MOESM2_ESM.xlsx]

## Sheet: Table S1
Table S1. All protein identified in COVID-19 and control heart tissue samples. This proteome profile dataset was generated by the the tissue samples of four regions of hearts from patients with COVID-19 and normal controls in previous study (refer to Ref. 14 in main text). The quantification values of the identified proteins were normalized by taking the fraction of the total, followed by a multi…
Protein Accessions	Gene Symbols	Normalized Protein Intensity (Control)																												Normalized Protein Intensity (COVID-19)
		NO.1	NO.2	NO.3	NO.4	NO.5	NO.6	NO.7	NO.8	NO.9	NO.10	NO.11	NO.12	NO.13	NO.14	NO.15	NO.16	NO.17	NO.18	NO.19	NO.20	NO.21	NO.22	NO.23	NO.24	NO.25	NO.26	NO.27	NO.28	NO.1	NO.2	NO.3	NO.4	NO.5	NO.6	NO.7	NO.8	NO.9	NO.10	NO.11	NO.12	NO.13	NO.14	NO.15	NO.16
A0A024QZX5	SERPINB6	8.15554	8.09611	8.85986	7.83173	8.04049	8.38796	8.17164	7.96628	7.6727	7.0488	7.85904	8.45773	8.52936	8.12968	8.39772	9.07272	7.8213	8.0205	8.3314	8.62549	7.93312	7.92738	7.98642	7.89198	7.90005	8.11003	8.41003	8.12318	8.02863	7.48886	8.44737	7.49306	7.757	8.27004	7.85064	8.58749	8.1064	8.20354	8.0624	7.51573	8.08102	7.89994	8.35943	7.65243
A0A024R1R8	hCG_2014768;TMA7	5.86098	5.45684	5.91094		5.5229	5.73274	5.89099	5.63399	5.55916	5.20406	5.64554		5.16506			4.80461	5.7648	5.87798	6.11055	6.70469		5.13002	5.48489	5.05929		5.68186	3.47577	5.76722	4.54552	4.72867	5.41185	5.24151	4.81342	4.18586	5.12611	4.57762	4.82046	5.21618	5.44903	4.5519	5.55529	5.24904	4.84606	5.16738
A0A024R4E5	HDLBP	6.77646	6.32133	6.20082	4.94266	6.82844	6.80712	6.36357	6.44496	6.57519	6.4205	6.5293	6.43173	6.63838	7.17982	7.35405	7.07713	7.27224	6.5622	6.58248	6.32175	6.40185	7.35546	7.11252	6.91437	7.18231	7.17009	7.13317	7.61475	7.28414	6.99472	6.57165	6.61727	7.07002	6.70989	6.9108	6.73251	6.58777	6.01142	6.90828	7.64019	6.82932	6.96514	6.10129	6.35036
A0A024R4K9	TMEM120A	2.45202	3.41634	3.37854	3.12314	3.57657	4.15005	1.96568	2.57581	3.76055	3.09637	3.67511	3.47516	3.37566		2.94428	2.42919	2.8015	2.9156	3.82981	3.02167	4.08481	3.71231	3.48619	4.17177	4.19156	3.5023	3.81642	4.0467		3.21371	4.07417	2.94081	3.41636	3.29193	3.51423	3.92465	2.74932	4.38324	2.96213	3.18879	3.5466	3.25143	4.30194	4.14025
A0A024RA52	PSMA2	6.72835	6.74058	5.29351	7.08959	6.95056	6.58897	7.32215	7.05628	6.03978	4.13268	6.48376	7.43863	6.93304	7.13371	6.57157	6.83303	6.24206	6.70131	6.75549	7.23002	6.97579	4.21153	5.60519	6.38614	6.01747	5.79844	6.17402	5.52942	6.46148	6.54702	5.20146	5.90012	6.55233	6.16492	5.66558	5.1617	5.81162	6.41493	6.87125	6.44719	7.15222	6.78552	6.58182	6.21301
A0A024RCR6	BAG6	6.14244	6.29268	5.59337	4.44348	5.4461	5.66296	5.34582	5.8204	5.07955	5.10477	4.75907	5.68946	6.23766	4.75526	4.54659	4.41886	5.98836	6.05802	5.88887	5.36113	4.92535	5.48485	5.64525	5.30647	5.14756	5.41579	6.02223	5.86778	6.01266	5.25052	5.69857	5.22762	5.43467	5.32141	5.07361	5.37386	5.1407	5.71557	5.39286	5.5068	5.3362	5.58823	5.26692	5.61023
A0A075B6F6	HM13		3.85535	4.69702	4.84669		4.62712	1.65903		2.80246	3.99495	4.09716	4.87622							3.96732	3.31892	4.65709									4.77532	6.34146	4.97266	5.89924	4.22984		4.02112		5.41844	5.33643	5.44605	5.51537	5.61543	5.30251	4.88667
A0A075B6I0	IGLV8-61	4.14387	5.45075							5.74319	5.21767				4.43696		4.23629			5.04195	4.09455	5.9385								4.82245	4.13344			4.46239						5.42295			4.34695		4.59126
A0A075B6I9	IGLV7-46;IGLV7-43	3.77496	3.51104		5.70009			4.72524		5.84909	6.52174	4.52962					5.50598		4.86566	5.44746	5.32408	5.19078								6.08133	5.57128	6.04729			3.80552					6.16912	5.88525	5.77329	3.19879		5.00506
A0A075B6K4	IGLV3-10;IGLV3-1	4.81549	6.20895	4.55099	5.45278		4.44135	5.39401	5.31893	5.68679	6.60488	4.56978	4.61543		5.29553		4.63229	5.15141	2.97261				4.36962	4.586	3.59246		3.66326	0.771668		5.93715	6.5398	6.29249	5.76373	5.00282	5.15012	4.76619		4.98358		6.86404	6.99994	5.94579	6.29454	5.17633	4.70765
A0A075B6K5	IGLV3-9;IGLV3-21		2.96406	2.99702	3.78413						4.38734	3.40334			5.23208	4.16109				4.83596	4.73652	5.44826	3.09228		4.31714			4.56698		3.17473	4.85134	5.58596	4.81817		3.95503	4.68673		4.19109		4.28581		5.3797		4.55729	4.13288
A0A075B6R9	IGKV2D-24;IGKV2-24	7.37257	7.97162	7.7811	7.73973		6.96523	7.27595	4.6678	7.76248	9.10806	7.42492	7.56513	7.89947	7.75255	5.07804	7.84544	7.85357	7.92996	7.19949	7.3271	7.61534		7.90354	7.24065	7.47393		7.39869	7.14558	8.05384	8.78005	8.07477	8.53081	7.43908	7.25077	7.41863	7.31143	7.23202	6.28581	8.75882	8.98807	8.10746	8.33726	6.94993	7.46774
A0A075B7B8	IGHV3OR16-12	6.78411	6.54868	5.96541	6.32566	6.09206	6.34315	6.93736	6.19831	7.38982	8.3742	6.74359	5.70316	6.06437	7.33829	5.83299	7.67833	6.57853	6.84817	7.65607	6.591	7.55193	5.85677	5.86248	5.76905	5.7602	5.25775	5.64832	5.40898	6.9993	7.07483	7.06806	6.66969	7.2255	6.6038	5.86566	5.18573	6.13223	5.74611	8.09363	7.04208	7.36466	6.93833	5.74927	6.99264
A0A075B7D9	TAF15	4.70542	5.11379	4.88239	4.38091	4.01467	4.48108	4.70612	4.93592	4.15429	4.19619	3.96612	4.65273	4.16509	5.03814	3.42537	4.15939	4.50547	4.47883	5.43139	5.30118	3.19899		3.33797	3.66399	3.74726	2.87103	3.76859	3.1393	4.14559	3.77769		2.82422	4.09725	2.79854	3.06839	3.10975	2.59323	4.15071	3.8959	3.34071	4.06003	4.21493	2.74391	3.82727
A0A087WSW9	TXNRD1	4.25704	4.97354	4.81955	2.6818	3.71253	3.77988	3.56342	4.33235	4.58444		4.39309	4.6409	5.73198	4.40607	4.30964	3.91255	4.7036	4.15932	4.95199	3.23292	3.85866	4.61607	5.15709	4.61549	4.4489	5.11292	5.19218	5.04248	5.11054	4.47121	5.80153	4.89845	4.65847	5.1789	4.81917	4.47871	5.56724	4.70471	5.485	5.01018	5.80522	5.40053	5.00937	4.64425
A0A087WSY4	IGHV4-30-2	5.29373	5.52162				6.19025			6.28543	6.77195	5.63422	6.00723		5.32257		2.79987	5.17729	6.0123	6.01038	5.11611	3.45849	5.75828								7.2957	5.72714	4.91933	6.34213	4.80672	5.54298				6.42017	7.048	5.70448	4.94263
A0A087WSY5	CPB2	4.70702	4.29809	5.48924	4.68954	3.96386	4.12308	3.63397	3.99202	5.14562	8.92016	4.43911	4.01578	4.27562	2.90244	4.61654	5.04031	5.03002	5.29126	5.20515	4.39287	5.24378	3.02352		4.74422	4.65737		4.67849	4.19025	5.16955	4.82678	4.5138	4.14669	4.4761	3.53014			3.63129	4.35359	4.82347	5.38481	4.86856	4.784	1.35932	2.4866
A0A087WT12	GPX4	8.28621	6.08301	5.6647	5.00403	5.22761	4.97626	5.24996	5.65238	5.60625	6.15137	5.64822	5.60029	6.28612	5.0864	5.47594	5.76692	5.29753	5.51904	6.28744	5.08861	5.30853	5.6957	4.7665	5.07348	5.00543	4.94089	5.35364	5.08792	5.08688	6.10624	6.75255	5.24207	5.13812	5.54366	5.8743	5.73529	5.7199	5.80012	5.27769	5.66933	5.67232	5.66942	6.36369	6.0729
A0A087WT20	DCAF13						5.10807	5.48052	5.80956			5.3702			5.49831		4.79024											4.82798				4.24291		5.18392						4.48887					4.6801
A0A087WT44	HMOX2	4.14201	4.63223	5.01509	3.69974	4.84304	4.51618	3.85943	4.27857	4.27094	4.07092	4.44843	4.90659	4.48939	4.7024	3.56529	4.02177	3.60094	4.11171	4.8621	4.0089	4.27734	4.11348	4.79124	5.28335	5.07714	4.8526	5.02629	4.62987	4.38576	3.64455	4.25898	3.67321	4.21543	4.62734	4.05897	4.77683	4.21006	4.68962	4.41491	3.60471	4.6043	4.47284	5.22422	4.74767
A0A087WT45	GRIPAP1			4.97096		6.19469			4.26776			4.72275		4.19921		4.05711			3.9796								5.40386		6.31782	6.70936					5.6135	5.56457				5.50246	5.76609				5.08786
A0A087WT47	TNNI1	7.24267	7.52467	8.74543	8.20379	8.6159	8.21228		6.52844	8.51569	6.67447	6.43345	6.84611	8.04406	9.84812	7.61639	8.55127	8.08575	7.43982	9.06471	7.00933	8.25344	8.96823	9.3578	7.99331	8.24156	8.17891	7.9368	7.73035	10.4842	7.32537	6.72274	8.0772	7.27654	7.37766	7.46557	7.01121	5.68548	7.2419	8.80923	8.3267	9.0118	8.02783	5.82876	7.22161
A0A087WT59	TTR	2.70509	4.74082	5.05567	2.87024	2.3731	0.4929	3.65228	3.1853	5.54758	6.255	3.46134	5.2157	4.86286		4.99002		3.26711	5.05249	5.14641	5.40656	5.19117	2.28297						2.80407	4.33094		2.67742							3.02894	5.98527		2.57612		1.40279
A0A087WT80	PLCB1	3.77163	3.83588		3.00686		4.03249	3.4204	3.34839				3.79744	4.36562		3.63691	3.94796	3.73833	4.28468	3.32406	3.48267	3.5669										3.11867		3.07341									2.79006
A0A087WT99	C11orf54	4.78557	5.45872	5.36909	4.38751	4.50621	4.46043	4.98282	4.98861	4.99862	4.12958	4.07904	5.32269	5.94664	4.86396	4.6641	5.0133	3.99302	4.59754	5.68749	5.20635	4.41041	5.37527	4.83133	4.66607	4.68235	5.33086	5.55175	5.2987	5.20814	3.86815	5.23091	4.28096	4.89796	5.94112	5.31864	5.41635	5.63737	5.05612	5.02819	4.95088	5.03458	4.56192	5.5385	5.1212
A0A087WTA8	COL1A2	13.3509	12.8746	12.3806	15.1701	11.6095	13.3451	13.2594	13.8669	15.1972	15.9012	13.6157	12.9156	12.6213	12.8118	13.2081	15.0357	13.9583	13.7499	12.7282	12.4161	14.1057	12.8017	13.7002	13.0482	13.633	11.9933	12.0418	12.1268	13.275	14.5615	12.4667	11.341	13.6004	10.005	9.55837	9.61156	10.1986	8.58915	13.5118	14.6285	12.7958	11.54	9.99518	10.7466
A0A087WTB8	UCHL3							6.41373	1.8911				4.66632			2.55564		1.95885		3.95689	6.28206	4.2792						4.22937		1.46834												1.69389	1.96948	4.53944
A0A087WTD3	FSTL3			4.29166							3.53866		2.60883							3.47885												6.08921			2.90604					4.11975			3.42003		3.66532
A0A087WTP3	KHSRP	7.09065	6.8657	6.56546	6.31052	6.33877	6.16737	6.84544	6.8367	5.90168	5.54331	5.75194	6.75693	6.80876	6.536	6.15465	6.71994	6.75212	7.01655	6.42866	7.40842	6.49224	5.91348	5.93168	5.74416	5.55379	5.32273	6.08711	5.66131	6.21985	5.66598	5.72582	5.14527	6.03514	5.06108	5.06877	5.55634	5.20827	5.55798	5.80221	6.16196	6.11768	6.42217	5.32556	6.05427
A0A087WTT6	RPS29	6.80431	6.97296	7.18429	6.55427	6.58556	6.37941	6.57313	6.77408	5.68347	6.04334	6.37913	6.55445	7.53178	6.29706	6.06289	5.74511	6.63804	7.26333	7.43013	6.47307	5.87607	6.1161	4.89368	6.21096	5.98246	5.68501	6.28448	6.29872	7.02499	6.51661	6.70943	6.11088	6.73993	6.40299	6.17878	5.3988	6.11886	7.65719	6.63174	5.36783	6.53386	6.77157	6.65192	6.52929
A0A087WTU3	TEX264			4.31702	4.0399	3.75518			3.5061			4.2218	4.0109		4.54183					4.30726	4.03933	4.11648							4.03402	4.95238	4.24252	4.39411		4.10417					3.98278	4.99913			4.16768	4.09067	4.45933
A0A087WU07	MICOS10	7.80733	7.21511	8.33661	8.31166	7.92201	7.7172	8.89937	8.69158	7.39034	7.45088	8.22099	7.84544	7.44326	8.86373	8.50054	7.77524	7.60864	7.87142	7.43579	8.34467	8.3221	7.94063	7.84995	8.32204	8.19093	7.9646	7.44377	7.46443	7.69277	7.60802	8.08307	7.33659	7.84467	7.2583	7.79478	7.82827	7.73959	7.45182	7.52838	7.02157	8.12977	7.9777	7.62398	7.76464
A0A087WU43	CDH1									2.34828	6.03994				3.06045			2.51326	2.60431	2.10994	3.20509	4.16448								4.23203										4.11101	3.30568
A0A087WU53	MAGT1	4.81504	3.90127	4.8962	4.78845	4.37348	5.04006	5.22101	5.05783	4.70815	4.57951	4.3793	4.96594	4.8811	4.9998	4.29925	4.96185	4.77983	4.45655	4.59869	4.03304	4.80824	4.80843	4.55521	4.86682	4.61002	5.03762	4.44889	4.30901		4.54349	4.2335	4.0615	4.78068	4.22388	4.33069	4.22851	3.50837	4.24004	4.96047	5.51855	5.0481	5.33031	4.2973	4.71252
A0A087WUC6	SPCS2	4.8933	5.2149	5.15899	5.82092	5.23319	5.36184	6.5977	5.65353	5.20308		3.72703	6.48432	6.32713			6.48958	5.99183	5.5263	5.71599	5.17007		3.62935					4.79586	5.04343	5.68672	5.49345	5.97385	5.06413	6.51569			4.87581	4.93753	5.35439	5.72015		5.91263	5.78108		5.86861
A0A087WUI4	TPSB2;TPSB2;TPSAB1;TPSAB1;TPSB2;TPSAB1	8.38221	7.88372	8.65789	6.12349	7.24866	6.57468	7.34558	8.06716	4.88827	5.58416	5.96482	7.93937	7.64641		4.94664	5.78174	8.123	8.92994	4.31791	7.39832	6.73812	4.96718	6.23948	5.72766	5.66277	4.85622	5.36123	3.46745	6.68009	5.94717	6.0487	5.46019	5.79471	6.08567	4.63968	5.48507	5.43988	5.50403	6.63001		5.7163	5.2654	5.34165	5.77683
A0A087WUK2	HNRNPDL	6.67703	6.62858	7.41178	7.53561	7.32703	6.0946	7.78046	6.72937	7.08958	6.90213	7.34336	6.18423	6.75996	7.36843	7.47877	6.87532	7.27675	7.04411	6.061	7.93002	7.30491	5.75883	6.40436	6.99145	6.7646	5.99548	6.42449	6.35319	7.16618	6.82888	6.4604	6.07556	7.05297	6.22667	6.41021	6.00234	6.07547	7.08745	6.13535	6.38409	6.85902	6.90624	6.24569	6.30791
A0A087WUL2	PSMB3	7.40979	7.45738	7.35899	6.49248	6.08546	6.22379	5.64032	6.06797	5.50142	5.137	6.08278	5.99901	6.7809	5.08971	5.84203	5.33148	6.41629	5.89621	7.25132	7.734	6.13808	6.52413	6.20542	6.43239	5.27798	5.89853	6.16369	6.06211	6.97758	5.32905	6.4645	5.22274	5.19959	5.83018	5.83501	6.5518	6.34924	6.16612	6.22235	5.74259	6.1807	6.28853	7.27525	6.31448
A0A087WUN7	SLIRP	8.78824	8.44585	7.95137	5.32255	8.06189	7.22771	8.14537	8.32061	6.45279	7.03399	7.31884	6.42312	8.10001	6.27298	8.39131	7.4154	8.10572	8.01568	8.39634	8.99326	8.27214	7.45716	8.03476	7.57086	7.39772	7.54468	8.39379	7.59261	8.30223	7.91472	6.77855	5.88484	6.2878	6.24047	6.6922	8.33331	7.63532	7.71915	6.88751	7.52878	6.29436	7.51296	6.31448	6.5794
A0A087WUQ6	GPX1	7.06703	7.79563	7.22029	6.82944	7.30974	7.22127	6.60528	6.96405	6.96413	6.74739	6.2031	7.12307	7.60203	6.87024	6.41946	7.02925	7.52382	7.85801	8.38537	7.92029	6.89638	7.0958	7.48677	7.0036	6.43916	7.07946	7.14437	7.03972	6.58948	6.81426	7.46705	6.50632	7.01913	6.94664	7.32201	7.02698	7.52576	7.40792	6.20132	6.94791	6.78366	6.9323	7.10326	6.42795
A0A087WUT0	MYEF2	5.18047	5.64012	4.95522						3.69328	3.82047		3.98262	4.95588					4.85916	5.45923		1.70822	4.82499					4.74584	4.91369	4.2552					4.67367		4.07003
A0A087WUT6	EIF5B		1.07956	4.7427		3.82826	3.30608			3.46642										4.23016	4.9738	4.45782							5.01512				0.51049		2.50668		2.55822			2.48683			3.34548	4.04493	1.97091
A0A087WUW9	ARL15	3.92732	3.9164	3.53422		3.71472	4.88985		3.82212	3.54329	2.71391		3.14079	3.48544		2.57767		4.0059	3.61344	4.07884	3.1759		3.23741	3.54264		4.04147	2.73624		3.45194	2.8429	3.05949	3.2436	1.98173			2.74874	3.70714	3.09153	3.86312	3.24168		3.0012	3.2201	3.14168
A0A087WV05	MYCBP									1.71422			2.82148		2.21401						1.94869					1.85393				2.77249		7.62628													2.94011
A0A087WV46	LAMTOR4	7.44956	7.28309	7.57964	7.67467	7.43838	6.75329	8.16944	8.15617	6.83823	7.18572	7.16834	7.86799	6.6738	8.31264	7.22813	6.71971	7.31225	7.76832	7.38539	7.45988	7.13441	6.27281	7.03371	7.16522	6.6153	6.2577	6.23003	7.13151	7.30621	6.98816	6.89112	6.60249	7.05332	6.67708	7.04453	7.60271	6.90866	7.10969	6.6978	6.6384	7.28426	6.69681	6.56953	6.62531
A0A087WV97	SMAP2		3.54757											2.87705					2.41867													4.08636									3.55152	3.80587	2.49379	3.62179
A0A087WVA1	SELENOT	3.81473	3.9194	3.63412	3.96663	3.1486	4.5768	4.5244	5.82388			3.40944	4.96737			4.80492	4.60293			3.44342	3.97569	4.86724	4.13285		3.95169	3.69986	4.16195		3.38273			4.01927								4.45528			4.76086	4.78865
A0A087WVA2	ZNF658			6.14979	5.64137	6.09349	6.81581	6.01321	5.71393	6.43377	5.46575	5.97992	6.08296	6.26391	5.66229	3.59882	5.94243	5.81948	5.56906			5.94645	7.20822	7.25991	6.79677	7.27694	6.55435	6.27242	5.21718	5.70198	6.85822	6.28303	6.12071	7.22815	7.02251	6.82106	7.00943	6.08787	4.00437		6.88716		6.50655	6.89035	6.55257
A0A087WVD1	LENG9	5.76976	5.30484	5.2523		5.84514	5.51838	5.1559	5.47163	5.047		4.95397		5.31242		4.82873		5.1187	5.19587	5.64179	5.32085		5.58546	5.96489	5.93674	4.98803	5.32002	6.00423	5.98471		5.58194	5.4354	4.94303	5.69709	5.83601	5.004	6.15527	5.70321	6.12297	5.02021	5.84104	5.27866	5.90756	4.19135	5.48217
A0A087WVD8	VWCE	4.09527	3.2305	4.73557		4.3301	3.42581	5.95586	4.36832	6.46474	4.1919	5.98106	5.57652	4.53709		6.97625	6.70082	6.26903	6.59982	5.93429	4.75704	5.10639	5.73622	6.15653	6.2214	6.27229	4.80893	4.77305	4.75974	3.8864	4.5315	6.96276	3.61429	4.84304	4.00386	3.44262	6.28406	2.63807	3.56486	3.67792	4.41242	6.0758	4.53177	6.02553	4.01502
A0A087WVI0	COG1	2.59526	5.09298	3.71411		4.04613	4.86872	3.95391	3.53123	2.00988		1.74094	2.18078	3.93095				2.72577	2.4704	6.59744	2.6078		2.55372	2.67959	2.60385	3.06438	3.4617	3.24538	3.14629	8.24492	1.59393	3.30409	2.37114	4.17267	3.08857	2.07738	2.65211	2.21965	2.97277	1.96751	3.16006	1.77885	4.74269	3.27303	2.08187
A0A087WVQ6	CLTC	6.54298	6.78461	5.16824	4.74212	5.06109	6.49035	5.06482	5.28945	6.37284	5.42685	4.92603	5.26872	7.39538	4.39665	4.82983	4.88621	5.72244	5.57733	5.85518	4.98233	5.03627	7.42671	5.41305	5.28357	5.80719	7.04736	7.31815	7.02764	6.10674	6.44105	6.80671	5.75499	5.52365	7.52841	7.4817	5.32602	6.57939	7.46874	6.19139	7.15233	5.9242	6.28079	6.95523	7.48881
A0A087WVS8	MOB2	5.64555	6.3358	4.89821	4.66249	4.82767	4.99659	4.94388	5.13079	4.91316	5.35187	4.88354	5.21098	5.77187	4.36682	4.85845	4.75664	5.0273	4.72235	5.03414	4.90986	4.86126	5.31994	5.83264	5.74074	5.42547	5.38646	5.43733	5.32394	5.61365	5.47975	4.97276	4.63456	5.02998	5.40195	4.30207	4.93739	5.52696	5.55269	5.225	5.48258	5.32883	5.69059	4.54993	5.27442
A0A087WVZ0	MPC1	6.53316	6.52611	7.49476	7.16485	7.43023	7.23999	7.65883	7.3253	7.32984	6.93083	7.51192	7.36497	6.98254	7.56055	7.76908	6.62053	6.41409	6.52747	7.01253	7.01639	7.31763	7.59061	7.43369	7.67648	7.82672	7.12373	6.54611	7.39223	7.14173	7.5047	7.19785	6.89647	7.3069	7.16663	7.49136	7.68901	7.17594	7.47336	7.3507	7.11886	7.20341	7.27863	7.07518	7.24775
A0A087WVZ9	POLR2E	4.45618	4.24322	3.91885	4.06817	3.39805		4.38368	4.27924		3.21606	3.48585	3.92365	3.76855	3.68989	3.41624			3.52577	3.57677	4.61269		2.97449	3.4764				2.95746		4.62711		3.34335			3.55416	3.38376	3.30828					3.62899	3.98686
A0A087WW23	ALOX5AP		5.31548	5.37346	5.88418	4.81929	4.9656	6.35295	5.82816	4.91656		4.62721		4.76122		4.18968	5.21602	5.27773	4.89378		4.37782				4.50681						6.11271	6.94541	6.19424	5.84733		4.81404	5.31686	5.66374	4.88251	3.99017	6.15616	6.8567	5.57941	5.38852	5.51185
A0A087WW40	SH3GLB1	5.19885	5.83601	5.31008	5.48231	5.64073	5.82455	5.38125	6.0324	5.11999	5.37491	5.2426	5.63411	5.976	5.5867	5.47601	6.20522	5.39191	5.44014	4.60611	5.06068	5.7955	5.27984	5.05256	5.50548	5.43765	5.36526	5.64094	5.16929	5.39498	4.96136	5.49376	5.60139	5.35602	5.53542	5.86812	5.44057	5.40645	5.71134	4.57442	5.55304	5.79649	5.70854	5.49166	5.64663
A0A087WW43	ITIH3	6.26497	4.76935	4.31162	5.43187	2.89901	5.0514	4.18653	3.94834	5.66206	5.7784	6.7381	5.18547	4.93608	4.24446	5.75336	6.16554	4.70534	4.66828	3.57201	3.82036	4.28153	6.52948		6.2253	5.97748		3.58758	3.77489	4.42267	5.05585	4.27277	3.92336	5.0558	3.68002	6.00799		4.18504	3.76966	4.7715	5.14721	5.04237	4.77618	6.51999	3.66611
A0A087WW59	C11orf96	4.43733	4.07082	3.98664	4.69777	3.34489		3.97796	3.82223	2.95901			4.61654	4.66228		4.34437	5.34479	4.87567	5.19423	3.53063	5.13642	3.95207								4.87078	4.78221	4.02595		4.76465	4.5373			2.70076		4.10771		4.95964		3.27311	3.6365
A0A087WW66	PSMD1	5.41707	6.00606	5.40596	5.29991	5.41198	5.78291	5.58828	6.06411	5.02157	4.48592	4.95687	6.28779	6.23745	5.40863	5.00594	5.34365	5.23186	5.60476	5.93452	5.15332	5.84252	5.01023	4.71645	4.94986	5.05625	7.34678	5.80637	5.92233	4.95344	5.27558	5.82354	7.03003	5.33694	5.3456	6.41165	5.4567	5.17677	5.71083	5.70371	5.15541	5.48402	5.74155	5.72324	5.49535
A0A087WWF1	SELENOM	4.88328	5.1092	5.00549	5.87803		2.73545				4.75692	1.39219		4.7785		3.94886	5.95373	4.57876	4.76149	4.60489	5.89874	5.21162	1.84678		1.63409	3.32497	1.46137	1.26266	3.57984	5.17312		3.14796	2.29753		2.55703	1.82995	1.88272	2.39484	2.61672	4.01808		4.65629	3.38649
A0A087WWH0	RPL17;RPL17;RPL17;RPL17-C18orf32;RPL17;RPL17;RPL17;RPL17;RPL17	7.94145	7.40514	6.51376	6.42956	5.83274	7.33422	6.57548	6.40673	6.54111	6.79364	7.18743	6.66206	6.92045	5.94512				6.52629	7.37727	5.92236		7.03324		7.77452	7.9325	8.01777	7.16587	6.3853	7.08355	7.01746	7.69634	5.96066	7.10133		6.48046	6.17189		6.75061	6.7482	6.27184	7.29628	7.63008	6.71067	7.26006
A0A087WWM4	GMPR2	11.0057	10.755	10.9418	9.80479	6.26448	10.6999	11.2146	5.47386	10.4841	10.1694	10.84	11.0009	7.81861	9.39093	10.6547	10.2031	12.2916	10.5335	10.4541	10.8479	10.1889	10.8642	12.8416	11.0062	10.8142	10.8885	10.4594	7.05918	10.1629	10.7962	11.0979	10.8389	10.8556	11.0707	10.9378	12.1966	11.2756	10.9683	10.5526	8.41195	10.9105	10.7063	11.1934	10.9594
A0A087WWR8	SULF1		5.32987		5.19736		4.82133			4.39424	5.75509							5.31812	4.27684													5.06482								3.90423		4.44008
A0A087WWU8	TPM3	7.46314	7.3844	6.3549	7.64524	7.02128	7.35376	7.68083	7.03656	7.2962	7.70769	6.31641	6.87288	8.21535	7.38233	7.64262	8.48549	7.92588	7.23585	7.79022	7.855	6.89105	6.93823	6.69516	6.92794	6.81509	6.87042	7.09996	6.76689	7.86565	7.2861	7.86135	7.99143	7.44849	6.14093	6.76584	7.48407	7.40519	7.76205	7.31755	8.6578	7.66945	7.54313	6.72395	6.65303
A0A087WWV7	KIAA1755	5.03052		5.04431								4.57971								5.16839	6.47944		4.64934		4.85571	4.10886	4.4986		5.161			4.73008			4.4676	4.81166			8.04634				4.76128		5.08585
A0A087WWY0	LPA		4.46627		4.08676		6.03195			6.83717	7.37428				5.27465			4.79403					4.35381		4.87531	4.91183					8.05991	6.04886		7.10175		6.72501	4.87695		6.7064		5.22738		6.59674	4.95522	7.48397
A0A087WX02	SELENOW					5.61545							6.48261	5.03659		4.7978							5.5679					5.84585							4.99251	5.45314	4.77278
A0A087WX10	GALC					4.86971								4.54969	4.16749	4.34508			4.76817		3.89729									4.72688									4.95529	4.72655			4.89814		4.73159
A0A087WX29	TARDBP	5.34201	5.68864	5.038	5.0472	4.79183	4.83852	5.1953	5.34942	4.59389	4.38266	4.66076	4.71861	5.84253	4.04215	4.60971		4.67185	5.08734	5.15674	5.56037	4.92899	5.14113	4.07104	3.89211	4.57215	4.79684	5.94526	5.02451	4.63618	4.80211	4.56649	3.78479	4.09483	5.75695	5.02995	2.70586	4.75719	5.98778	4.97365	4.91931	4.75273	4.74408	4.91052	5.34408
A0A087WX77	NCAM1	6.13297	6.30268	6.26503	6.91534	6.27816	6.96223	6.22437	6.38323	5.33937	5.85158	6.71702	6.89537	7.00939	7.46201	7.22522	6.66697	6.70647	6.59707	7.49232	5.77537	7.27678	6.81383	6.45133	6.32769	6.61917	7.02446	7.49222	7.36408	6.6541	4.72457	6.61229	6.73752	6.44487	6.34122	6.40976	6.69695	6.72851	6.39907	7.31556	6.90459	7.29098	6.8031	6.42475	6.79938
A0A087WX97	BCL2L13	5.80798	6.14375	5.93033	3.11422	5.12899	5.15423	3.95863	4.34009	5.52571	4.73901	5.51713	5.11816	6.06451		3.90268		5.06008	4.80098	5.50001	3.62194		6.36442	6.60397	5.96266	5.71363	5.72416	6.14865	5.92895	5.16631	4.83073	5.45743	4.58334	4.85197	5.11542	5.65953	5.31587	5.74457	5.71456	4.40146	5.26585	4.63859	4.83392	5.88009	5.35116
A0A087WXC5	NDUFA10	8.46204	8.62241	8.8271	8.26031	9.66646	9.01522	8.86726	8.93697	8.93554	8.48323	9.19398	8.34344	8.55837	8.97392	8.98797	7.56382	7.99443	8.33586	9.16064	8.13074	8.3139	9.31455	8.60194	8.95256	8.98683	8.67937	8.78001	8.48722	8.088	8.66924	8.98802	8.10542	8.77568	8.76751	9.12809	9.06092	9.29372	9.39673	8.43664	7.83039	8.6257	8.92609	9.2603	9.18691
A0A087WXM8	BCAM	7.06433	6.24359	6.69405	7.02577	7.36011	6.92415	6.30727	6.89886	6.4824	6.18514	6.80366	6.94232	7.258	8.02778	7.75903	7.32646	7.26918	7.23659	7.06823	6.65295	6.83828	7.63963	7.04746	7.19799	7.19124	6.82199	7.25422	6.86354	6.72221	6.75	6.27383	6.20605	7.02982	6.65571	6.584	6.51037	6.53178	6.56681	6.74036	6.62577	6.57156	6.59297	6.26814	6.68228
A0A087WXU0	RMND1		2.35481	2.06554			1.87618			3.35132	2.54854	1.91681		2.82428						3.30969			3.20962	2.375	2.57989	2.64513	3.08285	2.98281	3.03079	2.0134	3.70363	4.08799	3.42112		3.28045	3.40366	3.43694	3.93531	3.71734	2.82004	3.14474	1.84318	2.93037	3.52452	3.16878
A0A087WXX9	PRKAA2	3.68033	3.49225	3.9547	3.27583	6.27391	3.6986	5.07212	4.75927	3.31886	3.08104	3.30169	5.46481	5.52516	5.99946	2.83666		3.52684	3.51771	4.9651	5.46632	5.36939	3.68223	3.60234	3.67168	4.82255	3.91989	4.01168	4.14291	1.42036	2.55834	3.49833	3.25738	3.7843	2.86128		2.78683	2.42008	4.83232	3.06136		3.00036	5.27939	2.87655	2.90806
A0A087WY55	VTA1	6.17153	6.71816	6.27558	6.29143	5.96863	6.33102	5.97027	6.06105	6.4004	6.47068	6.0049	5.87859	6.63476	5.48652	6.43987	6.69218	6.61867	6.39237	5.51935	7.1751	5.76825	6.84157	6.39699	6.10873	6.57723	6.93646	6.11905	5.78376	6.15612	6.49657	6.37165	5.34441	5.85064	6.8056	6.81335	6.97846	6.11227	6.67062	6.67684	6.90863	6.48681	5.77947	5.7446	7.17107
A0A087WY71	AP2M1	5.08293	6.59698	5.30558	7.59598	5.38818	5.85315	7.71248	5.03549	5.40101	5.99523	6.08068	4.99026	5.95739	7.64006	4.28618	5.42284	5.20273	5.13765	5.49728	3.98711	6.72234	5.03177	6.22067	6.04768	6.01772	6.55489	5.67906	5.67892	7.37903	5.4374	6.50254	6.34292	5.56021	4.76967	5.20676	5.20386	5.66516	5.70876	5.66801	7.03999	6.1825	6.24068	5.35637	6.95063
A0A087WY82	F11R	4.5096	3.97522	4.46818	4.66776	3.09226					4.34887		4.75805						2.92537		3.71667										4.61358	4.38962	4.1164						4.75855			4.76766	4.49147		4.9377
A0A087WYD6	TAP2	3.64217	4.46098			3.00602	3.73641			2.68583	2.0528			3.86813				3.23474	3.31329	3.24295	0.907532		4.69263	4.07257		3.17875			3.28533	3.28358	2.8472	3.76978		2.77365	4.97973		3.57042	4.0864	4.59539	3.63979	3.67744	2.58354	3.85415	3.57275	5.07283
A0A087WYF7	APOOL		4.81206	5.90489	6.0819	6.99357	6.58761	5.70911	5.26398	6.34998	5.73248	6.82648	5.6203	5.47346	6.62025	6.53236		3.77322		6.03418	3.24574	5.86624	6.23321	5.12825	7.12344	6.70017	6.03557	5.86697	5.83588	5.48675	6.13923	6.60292	5.64907	6.89924	6.19852	6.67828	6.21027	6.29427	6.30655	6.75519	5.8006	6.71941	6.34888	6.43179	6.27286
A0A087WYM3	SIRT2	4.45596	4.80052	4.66748	2.96531	4.02791	4.19339	4.81869	4.68238	3.999		4.21003	4.56741	4.95102		3.39644	4.27108	4.42464	3.9319	4.64123	4.14552	3.8244		4.70599	4.85981	4.48839	4.37393		4.76563		4.50163	5.07853	4.40426	2.99809		4.07608	4.75216	3.96757	4.78485	4.09039	5.04618	3.71945	4.45481	4.82262	4.10718
A0A087WYN9	DHX29	2.72935	2.12974	2.83874	3.04168	2.61723	2.97585	2.62783	2.91106	2.31051	2.79647	2.45412		3.53778	2.75416			2.77703	2.93594	2.48152	1.51714		2.72711	2.77685	3.0348	2.90779	2.73999	3.04924		2.55061	3.20954	2.93458	2.77544	2.61446		2.79861	2.6766	2.11911	2.97749	2.517	3.49701	2.79459	3.06108	3.01137	2.86973
A0A087WYP2	SELENOH	5.42727	5.69125	5.28616	4.92213	5.25849	4.44402	5.83342	5.89905	4.97255	4.04097	4.39866	5.74809	5.58992	5.41406	5.21636	5.74958	5.91648	6.18168	5.43803	5.88728	4.94473	3.92508	4.75191	4.64443	4.07531	4.22352	4.555	4.24828	4.08666	4.07522	4.40713	3.56771		3.09241		4.55669	3.60658		2.94187	4.34606	4.55394	3.63667	3.98402	3.01802
A0A087WYR3	TPD52L2	6.43006	7.15199	6.32244	6.35914	6.18441	6.59787	6.22186	5.84659	6.01763	5.61718	6.39043	6.75314	6.87203	6.27104	6.04519	6.01577	6.12813	6.28539	6.57841	6.60242	5.8933	6.46184	6.55768	6.28303	6.05777	6.11921	6.54705	6.91027	6.47144	6.52946	6.59779	5.89032	6.18001	6.18594	5.7298	6.14926	6.36469	6.37706	6.46072	6.53334	6.67079	6.45151	6.39113	6.46772
A0A087WYU2	METTL26	4.62737	5.04397	5.06869	4.8449	5.5825	4.76365	4.18339	4.53704	4.59397	4.40016	4.99613	4.99919	4.9922	4.71492	4.82245	5.11479	4.39849	4.08593	5.3684	5.82977	4.5663	4.00672	4.5547	4.61428	4.1904	5.27115	4.82124	5.12656	4.29966	4.65839	4.44389	2.83031	3.16733	4.66112	4.31534	4.41962	3.62569	4.3619	4.21823	4.19989	3.45543	3.11017	5.116
A0A087WYV9	SYNJ2BP-COX16	6.6846	6.13176	6.14861	6.39718	6.25515	5.92453	6.97164	6.85611	5.86985	5.43798	6.03156	6.63944	6.2571	6.90145	6.53672	6.5655	6.38162	6.36004	6.16244	6.8859	6.76902	6.00297	6.04928	6.35779	5.90634	5.73894	6.07825	5.96918	5.48543	5.94336	6.00269	5.41673	5.55976	5.81413	6.17221	7.02052	5.96202	5.78513	5.38752	5.94886	6.35199	6.00489	5.75384	5.89304
A0A087WZE9	HMGN3	7.03991	7.20108	7.72297	6.74567	6.15155	6.83286	7.60372	7.63863	6.34196	6.231	6.51748	7.29687	6.29602	6.69759	5.7729	6.23692	7.12759	6.44628	5.57734	6.13098	5.62413	6.14407	5.84237	5.65696	6.05099	5.74941	4.77427	5.3755	5.81069	6.14357	6.12639	5.61289	5.60049	5.72415	6.34526	5.94642	4.69855	3.73552	6.41589	6.33789	6.71465	6.23016	6.04075	6.00234
A0A087WZM2	RNASET2	2.81027	2.99814	3.23482		3.45384	2.94979	2.18657	2.96796		4.96138	1.67975	2.90472	3.33128			1.60449	2.30403	3.11397	2.85032	3.43823	2.2541								3.13818	2.94232	4.15856	3.98406		5.7753		2.94293	3.37007	2.31567	3.71282	3.77376	4.32506	2.72789	2.80491
A0A087WZN1	IDH3B	7.72177	7.43625	8.23944	7.55968	8.184	7.60427	7.57495	7.273	7.50015	7.13041	7.65561	7.9011	7.46945	8.03994	7.43363	6.8665	6.93822	6.7035	7.92427	7.77862	8.34697	7.06375	6.98287	8.20818	7.65036	7.7323	6.93815	7.1242	6.83052	7.04726	7.46119	7.03238	7.19903	6.67815	6.77279	6.94332	6.90009	6.84659	7.29411	6.60839	7.39012	7.41499	7.31304	6.87523
A0A087WZT2	METTL7B	6.2451	6.19786	7.87008	7.03763		5.34342	4.95013	5.04567				6.41636	6.28351	5.99561		6.75764	5.84778	5.25454	6.34343	6.43826	8.27083								7.01196	7.38586	8.3311	5.503	7.39201						6.98729	6.4727	8.17744	7.30108	4.23593
A0A087X020	SBDS	6.24792	6.36909	5.97736	6.50918	6.44053	6.58218	6.39235	6.43766	6.40965	7.24913	6.11899	6.16258	6.40211	6.64549	6.94106	6.83114	6.07602	6.22727	6.49245	7.29444	6.89819	6.38216	6.6358	6.53658	6.49073	6.75527	6.8341	6.68138	6.56439	6.27695	5.56449	5.89449	6.57211	6.08096	6.18475	6.22505	5.11611	6.45574	6.47045	6.29147	6.44933	6.52037	5.8991	6.49706
A0A087X027	SETSIP;SET;SETSIP;SET					3.49395		4.83928	4.0255				4.01529	3.91717					4.04525	4.8246	4.81693														3.76262	4.18571			3.60676					4.30041
A0A087X054	HYOU1	4.51998	5.17728	5.26563	5.04724	5.04979	6.73851	6.02615	6.24081	3.93007	3.61998	4.02448	6.42207	4.99916	6.14027	4.42931	6.2747	6.58156	6.2712	5.85334	5.46822	5.88477	6.92012	4.53312	4.69256	4.41494	4.37887	7.07051	8.06763	3.79934	4.45219	6.69862	6.63414	6.88585	3.61617	5.00157	5.43334	6.15246	8.84144	6.20941	5.07223	6.74645	4.87466	5.7528	4.54723
A0A087X091	WDR13	2.66519	3.73066				2.99173	3.136											3.16518				2.08047							3.10926					2.39424	1.88813				2.04639				2.34354	2.0658
A0A087X0K0	COL15A1	8.95553	8.92792	7.99703	8.26296	8.25724	8.58093	8.14445	8.36161	8.12263	8.68949	7.88576	8.55488	8.63871	8.42326	8.45994	7.98992	8.97099	8.76886	7.86277	8.5979	7.2265	8.01263	8.51302	8.62188	8.55853	7.99917	8.46236	8.17141	8.08728	7.96262	7.51418	7.41776	7.91719	7.69501	7.18049	7.45741	7.39247	7.73937	7.58179	8.52753	7.95447	7.88011	7.4202	8.20523
A0A087X0L7	OXA1L	3.89831	4.7958			3.59806	4.43021	8.13959	7.95811					4.39153	8.55629	5.81516		4.97345		5.22393		5.07038	5.62804	4.30562			5.29739	4.9981		5.3255	4.96916	4.01407	5.13498		5.20438		5.53017	4.94919	5.36453	5.02268			5.92019	5.07576
A0A087X0M8	CHL1		1.96728																3.04032	4.00278										3.46232	1.80121	4.99311							2.0759	3.02348	2.51656		3.53554
A0A087X0R6	SNX12	5.7855	5.73234	6.07823	6.11977	6.00583	6.21014	5.68591	6.5129	5.12765	5.74204	5.41523	5.79912	6.21636	6.12392	6.68423	6.72346	5.85863	6.22545	6.25177	7.31252	5.98309	5.50038	5.77729	4.57897	5.50928	5.424	6.0548	5.85734	6.14903	5.92278	6.12427	5.1175	5.81487	4.72266	5.16679	5.42025	5.57664	5.80447	5.80697	6.05253	5.99767	4.8311	4.81996	4.75632
A0A087X0S5	COL6A1	11.5059	11.8953	9.90488	11.9456	10.3791	11.1031	10.4717	11.0605	11.6343	12.7564	10.8993	10.4283	10.9648	9.6975	11.4694	11.8213	11.7329	11.7541	11.4652	11.5718	11.0036	10.533	10.8158	11.0419	11.2009	10.4061	10.9981	10.8088	10.9123	11.1316	10.55	9.87096	10.7846	9.64912	9.46981	9.85626	9.95298	9.56238	10.8753	11.279	10.359	9.95193	8.95065	9.77733
A0A087X0T8	CADM1	3.64631	4.11521	4.516		3.51162	4.23947			2.777		3.88936	4.97998	3.98341		2.98271		3.67788	3.70415	3.77808	3.35582	4.38408																		3.49016		3.85701	3.73327
A0A087X0V5	OAS2						3.19124							3.63688									3.69775			1.89442			3.81401	3.20278				1.39201	3.67704				3.10919	3.05019			3.41567		2.54083
A0A087X117	NOMO1;NOMO1;NOMO3;NOMO3;NOMO1;NOMO2	4.87844	4.61317	4.7831	4.91145	4.18875	4.86884	4.64939	4.69871	4.08623		4.17646	5.09402	5.36211	4.59819	4.46594	4.93777	4.4486	4.64047	5.08633	4.28953	4.94292	4.30772	4.22341	4.35793	4.24992	4.74099	4.2222	4.30807	4.39316	4.49933	5.17947	4.96134	4.80023	3.80981	3.91256	4.19712	4.45813	3.9905	4.74306	5.16537	5.43543	5.34793	4.33121	4.46921
A0A087X142	SEPTIN8	4.93735	5.59431		4.79518		5.06909		4.7383	6.50076	6.02387	5.27989	3.45079	5.34897		4.51547	4.19992	5.42663		5.29129			4.78004	5.11062	5.43149	5.42609	4.99718				5.35726	5.30327	5.16126		4.49753					4.90813	5.71515	5.32301	5.34006		4.55477
A0A087X1A5	STAU1		5.22657	4.8246	5.13151	4.88581	5.25183	4.44926	4.98406	4.24981	4.75301	5.07921	5.04678	5.28581	4.61841	5.19807	4.65855	4.90539	5.14262	5.20904	5.28237	5.00572			4.68198	3.86405	4.28415	5.1905	5.17213	5.11171	5.2696	4.39505		5.24555	4.14333		5.11329	5.02624	4.83502	4.78504	4.7398	5.12315	5.13614	4.63139	4.79982
A0A087X1J7	GPX3	7.95876	8.57808	8.23849	8.68748	7.17655	7.34135	7.91757	7.35792	7.22575	7.54546	6.42833	8.23955	8.28957	8.50754	6.40131	7.62692	7.78494	8.85623	9.35365	7.54685	8.19212	6.75577	6.46752	6.29915	6.776	7.22597	7.25685	6.56284	7.80054	7.97296	7.60777	6.87268	7.12415	6.84996	6.33535	6.59474	7.40336	6.78055	8.33117	7.58006	7.16465	7.71604	6.91078	7.39431
A0A087X1K9	LYPLA1	7.51881	6.70634	7.07611	6.55024	7.31663	6.97615	7.01536	7.46329	6.8906	6.52903	7.23902	6.84635	6.84072	6.31495	7.0926	7.09458	7.00987	6.91554	6.99232	7.71795	7.1221	7.06321	7.27685	7.3915	7.17181	7.24797	7.17284	7.28236	6.52828	6.08276	6.75297	6.7771	6.33825	6.76349	7.18332	7.17221	7.05077	6.99968	6.47174	6.45633	6.95031	6.85013	7.12602	6.7214
A0A087X1Z3	PSME2	6.50023	6.43533	6.29755	4.9089	5.5119	5.81508	6.10599	6.34501	6	5.46924	6.16036	5.95726	6.09892	5.19194	4.53575	4.43195	5.85475	5.48868	5.01236	5.16039	4.11779	6.26519	6.35208	5.92738	6.31265	6.19314	6.01489	5.51193	6.28828	5.65014	6.0434	6.2524	5.63425	6.48195	5.94257	5.68424	5.71648	5.45027	6.20192	5.79371	6.65086	6.70976	6.9615	6.27064
A0A087X232	C1S		3.64252		6.11649		5.63127	4.73453	4.68439	6.25665	6.80578	2.89774	5.04726	4.85294	5.52227		5.95361	5.92892	5.56646		5.02453	4.98202						-0.133612			5.50984	4.91047	5.13195	5.10453		3.73674		4.94073	4.69661	5.30845	5.79201	5.93091	4.176	3.5067	3.36349
A0A087X279	IFIT2		5.07832																	3.53199			4.11729							5.56205				4.7645	4.78428					5.29255		4.42714	5.08246
A0A087X2B5	BSG	7.77737	7.1887	7.60643	7.60335	7.93161	7.72383	8.04605	7.56252	7.59868	7.05493	7.73382	7.3886	7.78347	8.41363	7.82004	8.23392	7.4246	7.67645	7.92605	7.33794	7.12353	8.19844	7.99085	7.74585	7.97782	8.08266	8.12474	7.86349	7.22045	7.45895	7.47165	7.17804	7.30466	7.84101	8.04198	8.13108	7.84143	7.84409	7.41196	7.50228	7.45411	7.33649	7.933	8.25775
A0A087X2D0	SRSF3	7.80604	8.01636	7.23936	6.38883	7.07716	6.95319	6.77653	7.12895	6.67388	6.24842	6.3311	6.98405	7.49939	4.72478	4.95905	4.46881	7.50253	7.78004	7.44738	6.90842	4.65631	6.72931	6.09834	6.37756	6.39365	6.15982	6.80998	6.21083	7.36908	6.86347	6.87412	6.44027	5.90415	6.2519	6.85623	7.2604	6.46295	7.72949	6.92112	6.72271	6.83494	6.82506	6.54744	6.53978
A0A087X2D5	MRPL45	5.30121	4.9609	5.16718	6.43725	6.54404	5.08302	7.27688	7.30074	5.21716		5.11488	5.208	6.19689	5.48985	5.13712	4.59966	4.64426	6.22826	5.53495	5.19086	5.58161	4.57273	4.92531	4.48454	5.63422	4.29999		4.52299	4.93824	4.92736	5.40092	4.6484	5.23964	5.09382	4.9083	6.20392	5.19293	5.42797	4.97695	5.14693	5.79358	5.21992	5.74121	5.48993
A0A087X2D8	SPAG9	5.24772	4.88089	4.06456	3.90382	4.30644	5.06034	4.4797	4.6223	4.22775	4.08748	3.9869	4.95677	4.68964	4.5107	3.41663		5.21884	4.56603	4.21758	4.95793	4.50569	4.44401			4.49467		4.63918	4.77079	4.50509	4.35282	4.52239		5.35863	5.10461	5.26112	3.57713		3.95791	4.71846		5.28083	4.76668	3.64092	5.35277
A0A087X2G6	NOP16			2.3953	2.00933	3.05457			2.00254			2.32051	2.16874	2.6419		2.39891	1.00359	2.78778		1.76232	1.25065	1.58993	1.95646	2.3801				2.07258		3.60711		2.94913	2.27392	2.01577	1.86087				2.2086	3.04769		2.59013		1.23487
A0A087X2H1	HECTD1	4.26243	4.01666	3.30901	3.61428	3.94978	6.21738		4.09337				2.481	4.93161	4.14502		4.38115	3.60978	4.19177	3.46948	3.7477		3.70613		3.47709				3.47997		2.69255	3.22732		4.36472	3.74572		3.31291			3.00267		3.69945	3.74277
A0A087X2I1	PSMC6	5.60564	6.02311	5.33051	5.86674	5.20009	5.86793	6.04498	5.64459	5.2151	4.89306	5.06486	5.94692	6.30558	5.87284	5.68615	5.37609	4.46981	5.53611	6.14927	5.60302	6.07655	5.15697	5.53358	4.76606	4.72613	4.91903	5.55859	5.56011	5.34398	5.02418	5.72688	5.02704	5.31711	5.92308	5.61524	5.60709	5.11395	5.6374	5.59513	6.93854	5.63568	5.70679	5.97726	5.82989
A0A096LNH5	GATD3B;;GATD3B;GATD3A	9.185	8.43215	9.53692	9.37311	9.64542	9.04354	9.73165	9.39323	9.02537	9.09691	9.97852	9.02549	8.79816	9.1126	9.86702	8.17721	8.63203	8.09675	9.00802	9.3595	9.20318	9.63524	9.68384	9.54543	9.65241	9.60653	9.23784	9.39231	8.23392	9.35379	9.59462	8.6916	9.05482	8.92482	9.68156	9.64935	9.76684	9.34732	8.69588	8.6958	9.16565	9.15745	9.57721	9.3476
A0A096LNW4	PRAMEF9;PRAMEF9;PRAMEF9;PRAMEF27;PRAMEF25;PRAMEF4;PRAMEF11;PRAMEF5;PRAMEF20;PRAMEF9;PRAMEF6	8.48934	13.1549		8.04711		7.84616	8.0316	6.609	7.13925	10.1131	7.36739	5.80737	7.39633		4.36383	7.38429	7.91358	6.50053	7.28434	6.32028	4.17336	6.82964	8.3998	6.72659		13.3584		8.22881			8.16555	7.88261	5.95763	8.05868	5.72541		5.24225	7.52997	7.0899	7.07138	5.85652	6.5374		7.44376
A0A096LP07	GPS1	5.96481	5.76629	5.77815	5.40362	5.33333	5.93918	5.60451	5.21148	5.80147	4.87952	5.1352	5.59829	6.28595	5.71706	5.79922	5.57459	5.48903	5.52129	5.71505	5.95608	6.06833	6.20368	5.80679	5.95656	5.95187	6.04851	5.8195	6.04324	5.37306	5.07633	5.90325	5.00527	5.18958	5.87372	5.60439	5.71109	5.59831	5.91481	5.34351	5.84364	5.38822	5.8303	5.49022	5.72953
A0A096LPE2	SAA2-SAA4;SAA4	5.74334	6.57861	5.84973	5.98582	6.05285	5.64777	5.49777	5.36366	6.40545	7.2937	6.12947	5.83938	5.86136	5.87171	5.78515	7.17181	6.21035	5.96175	6.5808	5.72712	6.74443	6.13457	5.14623	5.64204	5.21233	4.80189	4.4574		5.98002	5.40113	5.23285		5.33972					4.68223	6.28402	5.57372	5.6594	4.85208	4.64468	5.36873
A0A0A0MQS9	LAMA4	6.54102	5.74204	4.84998	6.31083	5.38616	6.1447	5.67863	6.10859	5.97262	5.08646	5.75555	5.74048	6.19595	5.41961	6.04004	6.51635	6.94678	6.1589	4.08589	5.49601	4.83693	6.81569	7.12799	6.78961	6.78023	5.82478	6.64583	6.57037	4.96612	7.01686	6.43565	5.96068	6.87538	5.33559	5.61562	5.2043	4.83618	5.24411	5.27888	7.24998	5.8809	5.82761	4.90575	6.62843
A0A0A0MQT0	RBP1	4.60369	5.06291	5.03315			3.95879	3.75247	4.47546		2.90375	2.89998	4.518	5.22452		2.61349	3.53321	4.78653	4.34708	5.46692	4.85142	2.76048			3.5217	3.14582	3.60346	3.55354	3.92894	4.9647		4.89222	3.4395				4.3511		3.04385	4.64861		4.28676	4.44579
A0A0A0MQU5	MYBPC3	9.95744	9.78085	10.1822	9.90237	11.0877	10.789	10.1501	10.1178	11.1513	10.503	10.9123	9.75973	9.70337	10.8408	10.7277	9.85876	9.9403	9.86875	10.1797	9.33707	9.8148	11.5213	11.4301	11.6145	11.7847	11.7087	11.8037	11.7917	10.7119	10.4945	10.7784	10.9013	11.0981	11.8373	11.3212	11.2898	11.0831	11.6343	10.6704	11.4319	10.7132	10.5212	11.3335	11.3699
A0A0A0MQX8	MBNL1	5.32589	5.69404	5.07487	5.2109	4.84391	4.78325	5.60394	5.07461	4.39482	5.21764	4.49555	4.99225	6.43685	4.87352	5.48516	5.43704	4.8686	4.85071	5.15167	6.03379	5.31129	5.87021	4.69857				5.98571	4.65385	4.81467	4.8041	4.91		4.27103	4.70487	4.37346	4.92126	4.78034	4.52159	4.6571	4.49269	5.08109	5.03476	4.69474	4.80749
A0A0A0MQZ4	PPM1K	3.69854	4.53407	5.31224	5.39249	5.14944	3.94469	4.81157	6.00257	3.5262	4.68602	5.08003	5.01595	3.51797	4.66436	5.61288	5.14335	3.87514	4.2542	4.61424	4.85968	4.52583	4.2974	1.13541	5.67249	2.81936	2.39354	3.4954	3.26531		2.85085	1.69486	1.79927	3.87118	4.60736	4.86154	5.15463	4.64067	5.84043	3.21169	1.80737	3.84423	2.62044	5.06681	4.22894
A0A0A0MR13	GNAS	5.62582	6.05498	5.90125	6.23721	6.32629	5.85546	5.56117	5.81021	6.18296	5.95642	5.77086	5.68376	6.02683	5.49524	6.40483	5.44189	5.87758	5.82325	5.66517	5.64034	6.0925	6.28595	5.95369	6.20999	6.12003	5.75821	6.06232	5.88412	4.60686	5.93379	5.77043	4.95245	5.5188	5.00762	5.04101	4.9538	4.71337	5.52007	5.25005	5.5085	5.48148	5.67812	5.13591	6.07794
A0A0A0MRA5	HNRNPUL1	5.28619	5.43616	5.58586	5.62433	4.29575	4.34694	5.94872	6.36387	2.19019	5.2089	4.54813	5.11688	5.42085	4.43927			6.00971	5.46306	4.75431	4.93778	5.76027	4.54897				4.62413		4.565	4.3059	4.29836	3.62543							3.75729			5.35375	4.93517	5.03942	4.29721
A0A0A0MRC4	GPSM1	4.49164			4.03911				5.07323		3.38148	3.75646	4.27754	5.52062	4.52451	4.49305		5.29379	5.25826	5.2838	6.06651	5.58374										4.98417			3.93336	3.95579						4.35713	4.50316
A0A0A0MRF9	PLCG2	0.571738		3.02006			0.89256					1.02175	3.83159	1.15284	2.03156		2.44606		0.371123	1.69223	3.30537				6.06605	4.92077		0.618731				1.17388	6.09757	2.34026			4.44937	0.830283				5.18611	-0.525956
A0A0A0MRG8	BAK1			5.42018	4.94598	5.62835		5.61839	5.43516		3.49062	4.42403	5.52827		5.3897		4.81584	4.30744		5.52325	4.9764	5.65509								4.67446		4.32033						5.06933				4.67129	4.95178	5.14835
A0A0A0MRI2	SNX6	2.75919	3.13568	2.85755	4.31634	4.02273	4.12426	4.19895	4.07588	3.58554	3.67697	3.16396	4.22027	4.3209		4.52654	3.08789	3.74073	3.67431	3.61424	4.09646	4.01552	2.83292	2.02866	3.11142	2.70102	3.32253	4.12519	3.38937	3.72462	4.01174	4.30854	2.45201	3.82415	4.17927	4.25049	4.61475	3.35629	3.9176	3.71913	4.44041	5.35325	3.53263	4.01823	4.26915
A0A0A0MRJ6	PCMT1	7.58964	7.0586	7.36809	7.56272	8.01606	7.71941	8.09668	7.92687	7.38757	6.89712	7.65477	7.96711	7.67876	8.1303	8.14617	7.57905	7.20846	7.3867	7.12576	7.44874	7.67341	7.5479	7.59135	7.55218	7.45084	7.5255	7.8026	7.64386	7.71009	7.11545	7.57079	7.43044	7.71257	7.77855	7.68626	7.62568	7.57813	7.40781	7.50707	7.1539	7.63652	7.42788	7.41582	7.51289
A0A0A0MRL6	ABLIM1	6.38487	5.94731	6.2773	6.50757	6.98623	6.62748	6.43111	6.27705	6.68719	7.38375	7.58827	3.88289	6.20095	6.55332	7.07412	6.42477	7.13936	6.45565	6.42496	5.42936	6.34639	7.55465	8.12211	7.50612	7.84489	8.2205	7.57977	8.16198	6.94353	5.0645	6.36791	6.99733	6.72386	7.43071	6.63738	7.43668	6.62701	6.66554	6.18749	6.37612	6.1815	6.3449	7.07725	6.62217
A0A0A0MRR7	SNRPC	3.92557	4.357	3.87524	4.08552	4.41353	4.12495	3.85974	4.56721	3.65345		3.64157	4.40989	4.62951	3.85302	3.9704		3.87941	4.48834	4.70379	4.72718	4.18272	3.27419		3.5155	3.70179					3.79744	3.47815		3.4675	3.21137	3.11417				3.29335		4.02529	3.84993	3.4134	3.72013
A0A0A0MRT6	ABI1	4.83448	5.18126	3.12403	4.93999			4.938			2.95761	3.28813		5.53512	4.49482	5.47519	5.1951					4.47441	2.90988		2.94351	3.21319	3.15161			5.36618			1.61971				2.26587	2.842				2.39676	5.35618	4.46224	5.41357
A0A0A0MRX8	NFIB	6.06626	6.15084	5.30849	3.16768	5.27098	5.04445	3.52181	4.88045	5.40718	5.1704	4.47244	4.9886	5.38955				5.59486	5.61616	5.04803	5.57589		4.79694	5.32482	5.12915	5.00503	4.7196	5.07473	5.41659	4.75057	4.33701	4.02308	3.5919	3.61948						4.86061	5.08022	4.19604	4.84874	4.79461	4.73575
A0A0A0MRZ8	IGKV3D-11;IGKV3-11	8.45594	9.34677	8.95273	10.2679	7.12327	8.66322	9.49775	9.19175	10.1755	11.27	9.00489	8.62513	7.77761	9.33904	5.53227	8.49367	9.81728	8.57064	9.27651	6.02775	6.86746	8.49189	8.83429	7.61413	8.55454	7.82488	7.4284	7.13157	9.66718	9.96391	10.1785	9.08027	9.49272	9.14821	8.13689	6.48732	8.01442	7.97744	10.6174	10.4257	10.1404	9.32876	8.79024	9.29206
A0A0A0MS09	IGHD		4.71458		6.27618					4.51939	5.17511	5.01171		6.04912			6.20911			6.62389	4.33036	6.09596			4.7597		4.44544						6.2929	6.00434	4.39756		3.92275	4.25073		4.80052		5.01596	3.47537	3.19975	4.05314
A0A0A0MS14	IGHV1-45				5.16428					4.9984							4.18645			4.47079		4.43414									3.6906	3.08335								4.3918
A0A0A0MS69	PDE1C					6.1781	5.78603		4.55118	4.51792	5.087	5.22021	4.29587	5.82122		4.7265		5.89254	5.37742	5.08319	5.86625	4.18932			6.31906	5.44998	5.4504	6.78112	6.02988				4.59315	3.86388					0.959829			4.27396		4.77938
A0A0A0MS99	ABCC1						2.45988							2.727								2.3596						2.42517					2.97065						1.98948			2.71033	2.754
A0A0A0MSA9	PVR		5.13308	5.31538	5.85834					5.30459	5.0212			5.18168		2.82291		4.60412	3.88582	3.98464	4.62169	4.95827	6.08082	5.14365	4.55242			4.74704	4.6158	5.37858		4.12739			4.29068		4.05588	3.97148	3.7336	4.96423	5.32956	4.69568	8.05323	5.12074
A0A0A0MSB8	EXOC7	3.51065	3.64403	0.0704603		-0.067722	2.88305			2.31454		4.83435		4.06182		2.96345			2.6237	3.44857		2.86576	3.65455				3.64924	4.21531	3.77197	3.65936	2.50386			1.48083	3.56203		2.77872	2.50391	3.09139	2.20267		3.68845		2.60428	3.54813
A0A0A0MSD2	RMDN2				3.18683						2.46913	2.96015			3.05251							2.38553									3.08908			2.89721		2.00171		3.43606				3.44066	3.15048		2.12101
A0A0A0MSE2	HADH	8.09418	7.75061	7.93556	7.35659	9.13321	7.9961	8.18926	8.2352	8.45358	8.10949	9.1034	7.92568	8.07779	7.66716	9.22505	6.63541	7.22234	7.37192	8.44891	7.81837	7.91411	8.48514	8.17413	9.05479	8.98476	8.44318	8.56065	8.54255	8.21183	8.69848	9.03794	7.94929	8.21311	8.79116	9.0956	9.04977	8.84029	9.2397	8.69015	8.11582	8.62723	8.60654	9.2074	8.84021
A0A0A0MSH6	LDAH		2.48926	2.57017	2.32454		2.32537		2.6113		0.247311		2.59337	3.31911			2.75998	2.44713	2.39062		3.27231	2.8258			1.36916				1.39042	2.79826	3.09309	3.35345	2.5242	2.72592	1.86202			2.22623	2.77572	2.54784	3.28098	2.49097	3.39081	1.93057	2.56451
A0A0A0MSI9	MYD88						1.17852				2.43517			1.51173				1.63694			0.808296											2.23221								1.51097	2.00354	1.71017	1.7476
A0A0A0MSJ0	DDX42	4.23953	4.61838	2.0976	4.21693	3.87286	4.35339	4.0421	4.59358	2.08305	4.2235	3.47985	4.52427	4.76958	2.45446	3.57853	3.54552	5.0355	5.28869	3.57376	4.7145	3.75193	3.82196	4.17287				4.20434	4.1845	4.12407	3.25545	3.26346	3.34582	3.5236	3.62417	3.41201	3.77288	3.27083	4.06434	3.62354	3.74573	4.57602	4.76084	3.49834	3.61175
A0A0A0MSK3	TBXAS1			3.67346					3.48307			1.67223	2.61625					3.39904	3.47394												4.39898										4.70886	4.05215
A0A0A0MSN4	ACE	5.03296	6.4013	6.93207	3.73175	1.57957	4.32395	3.72087	6.07698	4.59768	5.7914	5.7307	4.2774	4.98183	3.06741	3.59962		6.34131	5.83587	4.31246	4.27565	5.89075	3.54017		6.43789	6.28171	4.27588	5.82852	5.27645	4.8998	2.64937	3.76009	3.86496	5.1797	3.51603	3.75281	5.142		3.52664	5.49281		5.91766	7.50208	5.04908	6.0329
A0A0A0MSU4	ABCA8	4.51038	4.1065	4.56296	3.50531	4.81868	3.93252		2.94279	4.11702	4.14471	2.92625	3.90828	4.34296	3.17891		4.67625	4.29712	4.26829	4.16936	4.47872		4.04263	4.85626	5.22846	5.4789			4.05351	2.13172	1.98091	4.80884	1.92685	4.22968	2.49614		3.4064	4.4244	4.37184	4.59888		4.60812	4.97375	4.14054	4.44843
A0A0A0MSV6	C1QB	6.32201	7.29216	5.78189	8.38488	6.33215	9.62117	6.99502	6.44838	9.63366	8.84675	5.70901	5.53855	6.90123	6.54101	5.00076	8.00819	8.23136	8.0108	5.72236	6.72296	6.07389	6.44994	7.27533	6.70008	6.61174			4.08672	6.69173	7.71352	7.31532	6.38811	6.93804	5.51629	4.52161	5.47903	5.74803	4.90603	6.37799	7.66015	6.84173	6.35694	6.14434	6.21208
A0A0A0MSV9	TAPBP	5.61011	6.44483	5.61242	5.9654	5.9069	5.82408	5.67688	5.49649	4.47231	4.39841	5.6502	6.02334	6.24632	5.45315	5.37751	5.67846	5.68803	5.38289	6.3644	6.96556	5.59578	6.1634	5.5152	5.48508	5.44017	4.68689	5.13248	4.8932	6.3046	6.13322	5.58372	5.63546	5.91589	5.80322	5.11814	5.44233	5.71677	6.09866	6.06721	5.18815	5.72174	6.49753	5.4489	6.2709
A0A0A0MSY7	TK2	5.73939	5.82349	5.05389	7.42044	4.2949	6.82805	5.58817	5.79627	5.25234	6.92398	4.90456	5.94245	5.45861	6.51523		7.1289	5.53982	5.93215	5.26964	5.98259	6.57197			2.86096	3.45686		4.49734		5.73595	5.75456	5.56661	4.74516	5.29392	3.1654	3.57749				5.66629	7.12949	5.77586	5.00593	4.73863	3.69015
A0A0A0MT39	SCN5A				4.15416	5.12987	4.57934					4.3044			5.58766					4.78929	3.99795	5.00011	4.57752		2.63898	2.30285	2.73079				4.61067						5.31201		4.58119	3.34786			4.99668
A0A0A0MT83	IVD	7.5319	7.44755	7.95478	7.69957	7.59959	7.82555	8.18887	8.23845	6.73001	7.15826	7.91697	7.72896	7.98456	8.29345	8.00668	7.5357	7.63101	7.56061	8.01705	8.02949	7.36586	6.86165	7.92999	7.49039	7.50991	7.52841	7.68275	7.52208	6.92821	7.50416	7.52486	6.89395	5.77307	7.11484	7.42643	6.96893	6.86442	4.95286	7.49802	7.36348	7.5731	6.23495	7.23923	5.7415
A0A0A0MTC1	RNF213	1.70452	2.08028				2.76863		2.35997	0.393303				2.70532						1.6131			1.40676						1.45595	1.96985	1.17997	2.02144	0.209315	2.68478	2.32134	1.02427		1.64106	3.90828	2.71285	2.21464	6.53798	2.85252	1.21549	1.80819
A0A0A0MTH3	ILK	6.23408	6.81625	6.18913	6.26528	6.40112	6.44075	5.5975	5.70296	6.81783	7.21831	6.20267	5.8959	6.76397	5.86002	6.3084	5.8103	6.29973	6.05277	6.12706	5.68506	6.00724	6.93518	6.41159	6.68065	6.80047	6.64818	6.83243	6.58079	6.23087	6.72072	6.5117	5.58144	6.37632	6.4734	6.1761	6.429	6.31008	6.33094	6.2787	6.24319	6.06535	6.38936	6.54287	6.78446
A0A0A0MTH5	DYRK4	8.4897	8.38354	8.10054		6.73395	8.14807	5.00663	6.40945	8.31297	7.38821	8.02623	6.15207	7.94781	4.6125			7.53954	7.48732	8.25732	7.22571		8.53015	8.1744	8.14946	7.94725	8.99208	8.89406	8.304	8.72179	8.76737	8.83687	7.6238	6.15264	8.89682	8.89395	8.48967	8.9512	8.63438	8.88877	8.1793		8.27259	8.91903	8.76147
A0A0A0MTJ9	NCEH1	3.75128	3.47782	4.08921		5.089	3.69798	3.17959	3.55618	4.9968	3.5072	4.75221	3.78241	3.82891		4.7532	1.49458	3.17542	4.3339	4.68192	4.0766	3.90335	5.17691	4.35994	5.37623	5.63552	5.14522	5.26561	5.14545	3.95986	3.50738	4.62056	4.46398	3.72903	5.09653	5.57786	5.14785	4.92523	5.95243	3.98884	3.92798	3.84014	4.70533	5.05573	5.69851
A0A0A0MTN0	CUL2	4.3521	3.46877		4.12534		3.20121	-0.160465		2.95964			1.49737	2.79366		2.46545		2.55356	1.34036	3.02749	2.78483		3.28426	3.99743	3.14127		2.96092	1.5556		3.67411	2.67422	3.24777	3.85611		3.27591	3.40349		3.07868	3.53134	2.8527	4.18376	3.1642	2.93052	2.85492	2.73791
A0A0A0MTQ5	ATP5MPL	3.47901	5.55799	5.69491	5.06974	4.80841	5.77881	4.49694	3.66583	4.79718	5.47486	5.24152	4.66782	4.71016	5.10563	5.61425	4.29668	3.61028	3.40249	4.58973	4.05799	4.60156	5.60948	4.91328	5.77769	5.56251	4.8416	4.37769	4.41877	5.4856	4.33078	5.86246	4.12725	4.45045	4.96723	4.94329	5.38977	5.28667	6.0999	5.06965		5.00329	5.17203	5.20718	5.41616
A0A0A6YY99	TNFSF12-TNFSF13;TNFSF13;TNFSF13;TNFSF13;TNFSF13;TNFSF13		3.79492		5.64981					3.88617	6.43915		4.04658		4.99256	3.92011	4.61833	4.87104		3.52885	4.42813	5.02887								5.64605	4.85793	4.68667		4.52498						5.49772	5.33163	5.34132	4.81258
A0A0A6YYJ8	LUC7L2	4.82368	4.83687	4.99349	3.51562	4.14011	5.09744	4.44731	5.1818			3.96074	4.79871	5.03113				5.05012	5.15349	4.50937	3.51777		3.77861		3.85864	4.11319				5.10796		4.43543	3.6744	3.90039	3.96653	3.75404		3.45325	3.69225	4.83828		5.24218	4.4481	3.92815	4.14317
A0A0A6YYL2	SULT1A4;SULT1A3;SULT1A4	3.88727	3.35978	2.75324						2.26283				2.40144					3.16464				2.74614					2.91304		3.08643	1.6276	2.6731			3.54801	3.24893	2.73388	3.74669	3.79715					2.61519	3.49445
A0A0A6YYL4	CORO7-PAM16	3.9725	4.49243	2.24514	3.58058		0.856088					1.67295		1.5521						3.46926										3.86899	2.82199	3.28434	2.77077		3.09481		4.23948	3.5736		7.26151		3.44127	3.32943	3.24291	3.47073
A0A0B4J1R2	ACSS3	3.98921	4.29153	2.54802	3.57102	5.71376	4.59781			5.20836	2.38762	4.64471	4.74099	5.79288	3.35146	5.32657			3.10536	4.66712	4.89262	4.92219	4.68867	5.07596	4.3424	3.90152	3.99357	5.03885	4.4777	4.89454	5.14845	5.9925	4.12147	5.34751	5.25733	4.41176	4.5759	5.02965	5.88619	4.93996	4.26492	5.24659	5.14403	5.85452	5.27243
A0A0B4J1U7	IGHV6-1	6.52721	3.55625	4.82847		4.79968	4.70922			8.90342	9.15441	5.10809		6.35979	5.52828		3.50646	5.09799	5.15688	7.08042	4.34849	6.11994		6.89295	7.05868	7.09802	5.22225		5.51517	7.66138	7.11969	9.21075	5.26591	6.00265	6.33801	5.93542	7.14093	6.1623	6.0726	8.46279	7.6368	8.35498	6.09182	7.6896	6.78852
A0A0B4J1V6	IGHV3-73				1.52791						2.1856				1.34399				-0.943365	0.652433												0.0205004								2.01444		0.0174852
A0A0B4J1X5	IGHV3-74	6.90913	6.5484	5.63954	5.08715	5.42444	6.41893	5.57659	5.26593	8.01429	7.83301	6.0116	4.35646	5.66088				6.54115	6.7138	6.23822			5.53752	8.81765	6.12747	6.00148	5.6526	5.90963	5.91738	7.66318	7.671	6.72418	6.99121	6.55297	7.23784	5.61838	4.17132	7.05816	6.20315	8.0787	7.8606	6.17838	6.70853	5.53837	6.14056
A0A0B4J1Y4	GGCT	5.12056	5.5111	5.22166		3.55623	4.87649	4.53694	4.75256	4.49138	3.44786	3.90206	4.92444	5.39309		4.07564	4.12574	4.78187	5.06717	5.3002	4.70601	4.51727	5.0285	5.00662	4.21308	4.35575	4.58969	5.12636		5.12589		4.96398	4.12625	4.19242	5.20234	4.79069	4.89883	5.13153		4.62737		4.06984	4.35613	4.80018	4.89505
A0A0B4J1Z1	SRSF7	6.66064	6.41548	6.24313	5.74312	6.19248	5.80883	6.13129	6.17087	5.53426	5.21313	5.49465	6.19289	6.30665	5.58319	5.18375	5.57146	6.35652	6.84628	6.08259	6.26138	5.32045	5.44061	5.35479	5.56487	5.56312	5.34361	5.8294	5.36383	6.35468	5.42317	5.6462	5.22826	5.63203	5.09927	5.13029	5.62674	5.49522	5.21576	5.54071	5.84657	5.50516	5.69271	5.46851	5.75882
A0A0B4J231	IGLL5	7.11584	8.20653	7.52975	7.68896	7.71319	7.80895	7.26427	7.22971	9.05929	9.18746	7.87767	6.70876	7.05228	9.18569	7.30191	8.77686	7.29227	8.19562	9.53816	7.93558	8.98297	7.39501	7.05116	6.52964	6.92976	7.06062	7.62182	7.18402	8.75571	9.10303	9.12473	7.90002	7.76871	8.12905	8.01181	7.39757	7.90166	8.17758	9.77999	8.93254	8.57197	7.75028	8.41832	8.34417
A0A0B4J294	TRAPPC2L	3.71766	3.84189		3.74126		3.48763					3.23629		3.87248						2.11251		3.77083					2.88059				3.85501			3.83321					2.87427	3.31541			3.83443		3.32189
A0A0B4J2B4	RPS15	5.59681	5.09175	5.39025	5.97395	5.16767	5.63365	5.42624	5.16164	4.72068	5.59983	5.96822	4.43451	4.05377	5.46038	4.38211	5.67783	4.76833	4.71567	6.03918	4.76309	5.60483	4.63911	4.54591	5.23869	5.20085	5.36651		4.88491	5.11832	5.57725	4.90856	3.44208	5.41513	4.38776	3.81033	4.02366	3.91588	4.20836	3.98692	4.79119	5.7333	5.19781	5.42343	4.89884
A0A0B4J2C3	TPT1	4.434	5.14742	4.39893		4.17916	5.07915	5.03463	4.33183	4.92046	3.6711	4.42962	4.81197	5.27553		2.99164		4.02365	5.52737	4.98596	3.37565	3.54429	4.61706		4.57727	3.1422	5.25265	2.95214	5.18007	4.94805	3.847	5.0735	2.50026	5.44558	4.87215	4.16495	3.84795	5.02691	3.92624	4.44605		4.80876	4.30669	5.48191	3.3104
A0A0C4DFM1	TM9SF4	4.32719	4.73352		2.48409	4.54096	4.53657	4.92633					3.88412				4.07813	4.77786		5.09779	3.796		4.51186		4.85358	4.86239			4.25476	3.90469	4.44552	5.76143		5.1521			4.82945		4.84858	4.54956	5.72095	5.10285	5.3988		4.88667
A0A0C4DFM5	MYOT	7.18479	7.40905	6.34792	7.82244	4.30585	5.76252	5.98582	6.18109	5.45568			7.20131	7.49462	7.04267		7.3332	4.83249	5.07901	8.37566	6.90316	6.83579	3.67286	5.77674	8.0474	5.35298			4.40242	6.29883	7.19167	4.79988	4.40003	8.27804	4.98456	5.45292	5.07808	7.13609	4.7811	8.29786	7.77692		8.44386		7.59255
A0A0C4DFN3	MGLL	5.31552	6.0068	4.84695		4.017	4.39307		3.10244	3.79438				5.62646		1.82683		5.02953	5.59166	4.73123	3.80019		5.65621	4.39786			5.36511	6.15027	5.37555	4.72563	5.13906	5.52241	4.13761	3.69323	5.43158	5.88678	4.33533	5.41727	6.09954	3.41815	5.13155		3.76488	6.18963	5.8023
A0A0C4DFP6	CRTAC1	6.87951	4.96237	3.5291	5.08028	2.21131	3.16091	2.97058	3.64635	4.68896	6.57565	3.66131	2.61595	6.68845	6.47353	5.73357	5.76923	6.47486	5.44456	3.82939	4.13447	5.4104	3.01202	8.02807	7.87618	2.8258	3.03114	6.82972	3.04787	5.68124	3.66663	3.61034		2.85477	6.70346	7.58491	8.5501			4.02885	3.62064	3.85228	3.38045
A0A0C4DFS0	PBLD	5.36197	5.08711	4.32961			5.47697	5.80097	3.45145	5.2509		4.56598		3.65227			1.56592	3.09909	2.62953	4.35154		4.58839	3.52752			3.93863		3.70699	3.83228	3.71967	2.34856	2.50107	3.44074	5.09024		3.19532		5.05547	4.49344	4.41139			4.98199	3.7832	3.16609
A0A0C4DFU3	RSPH3	3.81921	4.54588	2.96968	1.08097	2.02881	4.35495			3.884	2.55998	2.38198	2.53008	5.2675				3.34111	3.00624	4.1073	1.13603		4.69221	3.20788	2.72888	2.93948	4.8628	5.1222	4.9654	4.26226	3.5933	4.15115	2.27375	3.04575	5.26315	4.6191	3.35047	4.27792	4.78797	3.69024	4.83694	2.44483	2.85072	4.43598	4.56212
A0A0C4DFX2	FRY	1.6778	2.89342	2.99803		1.91535			3.05461	3.10363		1.4842	3.56545	3.78004		3.62906		3.69523	3.71775	2.26999	2.45498	2.90936	3.13038	4.32936		3.92232	3.90013	4.43518	2.13525		2.59743	3.02822			1.2441	3.25304	3.00078		1.82733		3.25337	3.26775	1.47752	3.02586	2.98159
A0A0C4DG17	RPSA	9.04421	8.6937	8.64385	8.53235	8.40294	8.4135	8.97806	8.79432	7.87873	7.64339	7.86459	8.81782	8.93862	9.0447	8.21844	8.7808	8.59883	9.12244	8.59613	9.3143	8.389	7.86358	8.2492	8.01598	7.84847	7.71671	8.34475	8.12118	8.72332	8.27547	8.3404	7.74301	8.05666	7.80619	7.64041	8.14448	7.76684	7.98327	8.23185	8.58721	8.46309	8.372	7.87944	8.18211
A0A0C4DG40	SYNE1	1.81769	0.932214	2.91226	4.91907	3.25933	4.34584	3.26307					4.89669	4.9927	5.23857	4.99148	5.48325	4.64264	5.29025	1.66804	6.12423	1.99975	3.14988		4.76718		3.21949		2.12272			2.95134		4.27757	1.36562			4.25506	2.04897	4.53457	3.26397	3.00647	2.85825		2.86585
A0A0C4DG51	PNPLA8		3.69593	3.81474	3.78301	3.70242	3.91688	4.06516		4.97391	6.42025			3.7183		3.97357			4.31617	4.59968		4.29408	3.95711		3.98658		3.88678	3.65924		5.03195				4.62023	4.1042					3.38563		4.03722	5.31784		4.41495
A0A0C4DG89	DDX46	4.38342	5.50978	2.86542	5.78186	3.49904	4.69228	4.6363	4.72943	5.42839	8.1698	5.48102	4.63647	4.31095	3.47094	4.78901	6.1294	2.54773	4.79362	3.43106	4.91477	5.31363	5.8707		5.74389	4.02624	5.04649	4.26531		6.87477	5.8469	4.83396	2.9067	7.57396	4.54329	1.19921	6.84241			7.12834	6.64163	6.5928	6.83054	1.64568	5.4786
A0A0C4DGA2	ECI2	6.22753	6.05861	6.10146	6.56885	6.66355	6.32904	6.61628	5.86582	6.30418	5.57387	6.65773	6.09844	6.03475	6.86194	5.79826	4.86484	5.43499	6.05232	6.93844	6.07106	5.26377	5.91147	5.03647	6.11993	5.99626	6.27404	6.64882	5.92598	5.13337	6.19189	5.91879	4.93507	5.89542	6.10992	6.69032	5.9332	6.46164	6.8353	5.49498	7.69907	5.39708	5.94318	6.3842	6.37056
A0A0C4DGA7	ABLIM3	5.15271	4.06929	4.51358		5.05196	5.47779	4.8488	4.71561				4.13439	5.30083	4.88893	5.19433	5.03722				5.02231	6.10934	5.20774					4.10025		5.79106		4.79642		4.84748			4.46074			4.86743		4.57784	4.91614	4.47448	5.40279
A0A0C4DGB5	CAST	6.7798	6.81803	6.92685	7.2532	7.18617	7.17465	7.23964	7.05247	6.64298	6.3989	6.39265	7.24756	7.11015	7.68744	6.36035	6.61195	5.49304	6.25713	6.36625	6.90653	7.41538	6.52744	6.05857	6.97596	7.07692	6.11088	6.01248	5.80747	6.62923	6.33401	7.30209	6.88345	7.08308	6.77653	7.46537	7.11061	6.84377		7.15698	2.50432	6.92615	6.72825	7.09692	6.44128
A0A0C4DGG1	PACSIN3	5.85228	6.15844	5.95204	6.19839	7.44185	7.02933	5.59764	5.74482	7.03737	6.24382	6.73728	6.39637	6.70229	6.48943	6.80262	6.19361	6.11154	6.22076	6.79597	5.65242	6.44765	7.47128	7.12027	7.22834	7.2795	7.49292	7.77019	7.49392	7.11951	6.26815	6.47521	6.10184	6.42849	7.54929	7.36488	7.26919	7.04651	7.02362	7.15463	6.81723	6.40564	6.54593	7.2383	7.28664
A0A0C4DGG8	CCAR1	5.10852	5.0283	5.05168	5.175	4.47344	4.12726	4.71542	4.18152	4.23284			4.84696	5.00324	4.39688	4.3291	4.85952	5.0923	4.42539	4.79055	4.85271	4.45696	4.53405					3.68114	4.25919	4.50941	4.28661	4.61009		3.27808	3.43354	3.60837	4.35456		4.00339	3.99029	4.64405	4.6817	5.18594	3.76328	3.99998
A0A0C4DGG9	CHD4	4.1117	4.11734	4.34255	0.406355	2.67952	3.39498			2.40951	3.27292	3.01685	4.44011	5.2608				4.32734	4.87014	4.92838	6.39427	5.34408	3.47459	3.85986	2.86363	3.18449	3.48088	4.2795	3.59015	3.60751	2.44171	3.28513		1.87369	2.77464	2.95419	2.80291	3.14835	3.56285	3.23968	3.66832	2.06599	3.44803
A0A0C4DGL8	HP	7.45419	8.90468	6.27241	6.67684		4.23707			8.4814	6.11509	5.31605	7.13108	8.06634		6.82762	8.20385	5.72176	5.11459	7.57595	7.4381	6.58413		6.70102	6.2649	6.34786				4.18561	7.07495	8.63856	5.22037			6.27692	7.41642	5.46664		4.80568	7.33891	8.45939		7.37703	3.90646
A0A0C4DGQ5	CAPNS1	7.17291	7.60447	7.47952	6.89034	7.02815	7.26294	7.27032	6.74799	6.94173	6.54019	6.57839	7.76826	7.57989	6.38823	6.78292	6.54451	6.83644	7.12242	6.56962	6.98007	6.98341	6.33022	6.01927	6.56773	6.08713	5.48976	6.62954	5.94324	6.01269	6.64717	6.95698	6.17702	6.56789	6.62498	5.7481	6.02662	6.06166	6.55405	6.94149	5.77113	6.92625	6.81625	6.62113	6.66137
A0A0C4DGQ8	DHRS7B	1.20755	4.29568	5.01074	4.84458	3.3221	5.04486	3.65476	4.12883	3.5696	4.47473	4.95228	4.82952	5.62033	5.37023	4.22157		3.52651	4.15295	3.22051	4.31425	5.44023	3.57354	4.34265	4.00766	3.88822	3.80157	4.09243	3.5637	3.46166	4.4015	3.98555	3.5151	3.92598	3.59579	3.44086	4.12454	5.19884	4.57955	5.07337	4.48628	4.07041	3.77224	5.54585	4.99454
A0A0C4DGS1	DDOST	6.88505	7.27736	6.80018	6.46884	6.80746	7.04785	5.98989	6.95202	6.46183	6.48566	6.31804	6.77961	7.3038	6.2994	5.82799	5.1972	6.90819	7.12698	7.36913	6.39932	5.75164	6.93353	6.233	6.48424	6.43674	6.53331	6.88236	6.68593	7.2162	6.66766	7.24908	6.75868	6.64989	6.4383	6.37414	6.77591	6.15357	6.87113	6.98422	7.05387	7.41759	7.48832	6.58395	6.75597
A0A0C4DGS9	CEPT1		3.65749	4.79982			4.85603			3.45365				5.52138					4.23852	4.18009			5.98516					6.02038	5.95626		3.77109	6.17535	4.7208		3.82695	5.02953	4.9401	4.36029	4.65213	3.7328	3.89172	2.84273	4.85579	4.10621	4.46154
A0A0C4DGV8	SEMA3B		3.20692							3.13659	5.29509			2.40996	1.53095				2.90702	3.20163		2.58524								4.93388	3.82055	3.52932								4.58906		4.66101	3.96864
A0A0C4DGW6	C5orf51	5.60052	5.30427	4.52424		5.1657	5.35588	5.87056	5.75204	4.14473	4.35596	4.27265	5.45694	5.71515	4.993	5.55414	6.49144	5.08536		5.24895	6.16186	5.81199	4.24972	4.91071			4.67936	5.04754	5.08851	4.66199	4.26822	4.85895	4.46952	4.84977	4.17174	3.27363	5.07538	4.30359		4.02184	4.36361	5.20515	4.31192	3.86192	3.89827
A0A0C4DGX8	ATP6AP1	7.08537	5.0475		3.07878		5.7155	5.7475	6.3944	8.01824	5.02061	6.48712	6.41843	6.50814	6.01649			7.27316	5.18451	5.03304	7.36084	4.69298	5.70859	7.63523		4.61849			7.13226	4.63451	4.96802	5.73116	5.36561		2.68298	3.38935	5.84541		4.87197	5.61465	6.49308	5.44416	5.62944		7.70765
A0A0C4DGY8	ENOPH1	6.11097	6.04413	6.3653		4.70542	5.77884			5.4594	4.29911	5.20708	5.50422	5.73292		3.58868		5.41941	5.8707	5.92161	5.02615		5.4058	5.57043	5.1583	5.30751	5.69691	6.08702	5.94816	5.21119		5.09636	4.22649		5.5923	4.84091	5.2803	3.41725	5.27809	4.99719		4.06051	4.01202	4.9699
A0A0C4DGZ6	RRM2B		4.88155	6.68228		4.73313	4.7805	5.31725		4.92116	4.53782	5.04695	4.95235	4.61994		5.23443	5.11715	5.0222	4.86542		5.84541	5.17129	5.26421	5.2482					4.73463	5.22297	6.44174	4.96766	4.67553	5.42751	5.07881	5.45967	5.67098	5.34599	3.26891	6.11185	5.26428	5.32729	6.9681	4.67384	4.85627
A0A0C4DH07	LTBP4	7.06985	7.00164	5.62251	7.20012	6.35241	6.91119	6.39231	6.68842	6.87048	5.82809	5.69583	6.59595	6.88323	6.82116	5.79824	7.59729	6.93546	6.98377	7.69206	6.95132	6.46615	5.63181	5.74267	5.68664	5.87235	5.68842	6.15259	6.10081	5.90126	6.21728	5.60876	5.68274	6.02563	5.01573	4.51173	4.92635	5.61082	5.15781	6.49675	6.95059	6.5318	6.30984	4.87431	5.70242
A0A0C4DH22	EPB41L1				2.91886									2.80418						2.81631	2.39952	2.57102			2.5242						3.47473	3.20815							2.41913					3.13237	3.67734
A0A0C4DH25	IGKV3D-20	6.29645	7.12646	5.90469	7.08113	5.93878	5.94839	6.15312	5.87024	7.76353	8.47365		4.56572	5.17509	5.97006	4.24677	5.11354	6.61455	6.72722	6.99531	3.87954	5.33997	6.18325	6.10882				5.49744		7.55951	7.19771	6.61152	5.86022	6.76255	6.66537	5.50126		6.07788	5.91749	7.96718	7.54054	6.53025	6.5676	6.36789	6.87843
A0A0C4DH29	IGHV1-3			4.48113	6.04246					5.46212	5.80249	4.77007			5.38202		6.04536	5.29052	5.74146	5.82966		6.41369								5.49964	6.2417	5.85484		5.82548	4.59475			4.6837	4.40541	6.2837	6.55291		4.86704	5.25487	4.61225
A0A0C4DH34	IGHV4-28		2.97134		4.04799					4.32175	5.76779				4.77396					3.95472	3.32485	4.36683										5.0608			2.90519					3.89013		5.06762
A0A0C4DH35	IGHV3-35				5.74313		4.85682	5.51415	5.19658	6.18971	6.57981	4.96877	4.10219	4.44807		4.10428				5.62051		5.83874	4.22987									6.09697	4.62098	5.90651	4.92761	4.30423	4.4245		4.66084	5.88659		5.95205	5.49871	4.96617	5.40424
A0A0C4DH43	IGHV2-70D;IGHV2-70	6.2376	6.57202		2.95479	5.1331	5.7784			6.24583	7.04289	4.92774				2.73873		6.53109	6.61514	6.01942	3.86475					4.47043	4.05086	4.7196	4.5788	5.81442	6.37816	4.03299	5.42675	4.70084	4.96916	4.7581		5.5892	4.59628	6.29555	6.60825	3.35998	5.03267	2.40042	5.00042
A0A0C4DH55	IGKV3D-7;IGKV3OR2-268;IGKV3-15	8.8922	9.5126	8.03853	8.54946	7.78108	8.61696	8.2578	7.92555	10.3435	10.7748	8.31105	7.44387	8.51919	7.8737	5.56659	6.89237	8.98721	9.05541	9.44424	6.30167	7.64627	9.04768	8.6273	8.32688	8.29464	7.51039	8.21647	8.02756	10.2254	10.2706	9.77551	9.00438	9.22973	9.3154	8.81055	7.62266	8.53643	8.39299	10.373	10.8046	9.50991	8.96636	8.80477	9.52862
A0A0C4DH86	ATP2A2	3.82802	3.93769	5.19517		3.54664	4.34543	4.93098	4.80509				5.32822	5.26769	5.20142		5.54298	4.07379	4.32663	4.60855	3.96653	5.84551		2.62957	4.17413	3.67218			3.53001	2.55795	3.75872	4.50679	2.90347	4.75633			3.79009	2.80443	3.33635	4.1085		4.46255	4.59667	3.69274
A0A0D5XQ77	HLA-DQB1	4.88451	4.6343		3.13089	3.53882		3.70626					4.42505	4.31777	4.30327	4.05946		5.00211	4.88664		4.68884		3.8042		3.81628	3.64682	3.58706	3.75319	3.46427		3.72813				5.1083			3.79449	3.80011				5.85878
A0A0D9SEI3	CDK11B;CDK11B;CDK11B;CDK11B;CDK11A;CDK11A;CDK11A	3.66149	3.25145	2.86052		3.30059	3.07882	2.76001					2.80365	2.92457	2.51463		2.99134	2.5678	2.95512	2.97178	3.19844		2.20518								1.85064			2.21949			2.37652	1.45354		1.99844		2.53759	2.89686	1.06254	1.5912
A0A0D9SEI9	SLC25A22	1.88878		3.51293	3.57081		4.17207	4.49481			2.63346		4.16257	3.54879		1.55488	7.15987	6.08705							2.08594	2.04959				3.66139	5.18131	5.74834	4.51464	4.26371	2.76049					3.52479		5.0419	3.5534	2.73562	2.20399
A0A0D9SF28	NBEA	1.86023	3.10927	1.57891		4.78508	4.39616		4.28566	1.02449	5.13037	2.08738	4.30564	0.768537			4.37196	3.19056	1.0115	3.34259	2.60309	3.702	1.60625	1.61964	0.881543	1.28672	4.23644		3.92628			5.81258	0.199585		6.60404	1.47291	3.68076	6.26082		5.01112	1.61875	6.06575	4.1491	1.52835	1.10375
A0A0D9SF53	DDX3X	5.22672	5.5187	4.21107	4.57672	5.23308	5.81576	4.50918	4.76665	4.93227	5.08395	4.43926	5.29733	6.01587	4.19105	5.17983	4.66867	4.86591	5.59863	5.34669	4.96077	4.4999	5.56718	4.37287	4.78721	5.0003	5.22984	5.88661	5.26761	5.23723	5.36314	5.59895	4.83409	5.8621	5.69473	5.42263	5.76733	5.35902	6.38229	5.02819	5.52748	4.96926	5.74214	5.5496	6.40506
A0A0D9SFE4	DNM1	5.87152	5.97819	5.91889	5.52447	6.38942	6.06317	6.33013	5.70997	5.59807	5.8116	4.84904	6.1957	5.25824	5.38454	5.79584	5.75947	5.69645	6.21118	5.96502	5.54355	6.08736	6.99023	6.30874	6.46842	6.20612	7.01357	5.96423	5.53272	5.59345	6.70216	6.14466	5.35575	6.01706	5.98494	6.44968	6.11886	5.92193	6.20397	5.49409	5.76402	5.96114	6.03671	5.82199	6.71932
A0A0D9SFK2	MYO18A	2.57912	2.56833		2.98381	3.99006	4.11272	3.01326	2.95471	3.86092		1.43696	3.90505	5.13046	3.43598	2.69973	3.44724	2.10376	2.81538	2.76588	2.95002	3.19952	4.18727	4.26308	4.00299	4.61267	5.1075	3.88608	4.58999	3.65467	3.30968	3.895	3.46236	5.13935	3.85829	3.28172	4.48372	2.70425	4.22598	3.46348	4.69386	2.8481	4.38823	3.67037	3.71049
A0A0D9SG72	STXBP1		6.2539	4.21141			4.5117			2.15878		4.23123	4.13432	4.64082	4.55557					7.04357	7.29041	4.03323	4.67681		4.48988	4.65967	4.65618	4.11847	4.12547		2.36821	4.39836	3.96633		4.0976	4.28273	4.31103		7.52268	2.59442		4.18472	3.75613	6.86164	7.26215
A0A0D9SGF6	SPTAN1	7.86215	7.30312	7.46995	7.89494	8.29643	8.25711	7.72861	7.90589	8.02244	7.52627	7.78934	7.60491	7.84044	8.40108	8.30159	7.86374	7.79764	7.37805	7.14653	7.51221	7.43625	8.35439	8.41096	8.58781	8.5248	8.55786	8.42847	8.47636	7.57395	8.04959	7.80595	7.51361	8.248	8.04813	8.13025	8.31688	8.07788	8.04701	7.93192	8.45236	8.09327	8.05696	7.83689	8.20921
A0A0D9SGJ6	SYNJ1		5.80878				3.78954		3.57269				3.44303	3.99982	2.65416		4.00608	4.02175	3.76116		3.51753	2.8803											2.96462							3.04112		3.61971	3.19308
A0A0G2JI36	HLA-A	9.3567	10.1391	8.5612	7.69057	8.57443	9.27604	7.63087	7.61747	9.93854	10.2331	9.75569	9.68071	9.59199	8.33881	9.73737	10.5768	10.0485	10.0939	7.98887	9.41671	10.3732	6.66534	9.31927	9.57298	9.22268	8.18694	6.95203	6.48075	8.98776	9.01758	8.33737	7.41708	7.32731	8.57887	7.60734	6.14013	8.06122	7.54084	9.49591	9.94287	8.8175	8.35445	6.88065	8.01968
A0A0G2JIW1	HSPA1B;HSPA1A;HSPA1B	8.70227	8.52737	8.642	8.47432	8.51115	8.71132	9.09829	8.7788	8.3378	8.27651	8.1525	9.1766	8.99181	9.1138	8.24027	8.67771	8.725	8.21402	8.57942	9.05466	8.98374	8.31847	8.77269	8.35458	8.49998	8.60922	8.64281	8.67424	8.59875	8.72808	8.9004	8.4571	8.91374	8.69049	8.70883	8.89014	8.83376	8.42704	8.89088	8.30323	8.82944	8.99247	9.09299	8.83575
A0A0G2JJD3	ABHD16A	5.77007	5.34639	5.0031	4.1921	5.59429	5.56757	4.74485	5.32172	5.17308	5.00697	4.80279	4.90411	5.65874	4.16117	2.18865	1.40819	5.46806	5.68615	5.28578	3.67712	2.98025	5.22677	5.51735	5.63034	5.20225	5.90622	6.15373	6.05334	5.23606	4.79454	5.68852	5.30007	4.8687	5.0984	4.96265	4.64965	5.54662	5.32237	5.19	5.67965	5.09365	5.06484	4.96261	5.48078
A0A0G2JJZ9	DDX39B	6.69078	6.84535	6.30248	6.01726	6.3158	6.16567	6.62879	6.44022	6.04912	5.80478	6.10193	6.91327	6.79654	6.02705	5.91009	6.1247	6.40113	6.64125	6.17165	6.79078	5.89415	5.93045	6.06556	5.82888	5.70983	5.53223	5.53932	5.69772	5.66828	5.74066	5.66228	5.50614	5.96574	5.40141	4.95201	5.28349	5.29299	5.21733	5.55473	5.69146	5.77555	6.24569	5.06371	5.42185
A0A0G2JLB3	GBA	1.74449	3.57562	4.38178	4.21054			4.94687	4.72929					4.94518		4.39056			5.30447	4.46582	4.34942									5.91046		4.30535			4.81265		2.85903	2.9079	2.51633	5.6985		5.10291	4.28217		4.53806
A0A0G2JMH6	HLA-DRA	5.72843	6.46901	4.97442	5.6865	4.20241	5.71839	5.86227	5.12011	4.75008	5.01317	4.98345	5.35006	5.65741	4.95627	4.27988		5.45834	6.36979	5.11561	4.07467	3.97408	5.11339	4.59935	4.99909	4.63502	4.85632	5.11469	5.05747	5.81254	5.30024	4.34937	4.23564	5.13866	5.48917	4.90396	2.56894	5.08333	5.84487	5.08219	4.80696	3.57486	5.23782	4.10486	5.59274
A0A0G2JMX7	MAPT			5.78097	5.32968	5.99516	6.81923			6.26199		6.03196	6.64778	6.67425	5.63287	6.35808		5.32166	6.87994	6.16052	5.82611	5.96251	6.74527	6.73884	6.09256	6.10366	6.04214	6.9692	6.78562		6.03001	2.53877	5.047	7.24159	5.90922	6.01357	6.02816	5.87446	6.79215				6.06943	5.77166	6.92403
A0A0G2JPD3	HLA-A	5.27396	6.10905	5.46852	7.19316	5.72193	6.14414			4.70218		4.11252	6.68906	6.69664	6.6696	6.46884	7.01939	6.09198	6.32302	5.25785		6.00846								6.29402				7.09696	5.96169			5.23947	6.44685	6.74048			6.25194	5.45883	6.13725
A0A0G2JPR0	C4A	6.43986	7.49034	6.64839	7.94085	6.72802	7.15891	6.99051	6.89275	7.73399	8.31058	6.19008	6.36017	6.79348	7.13004	6.61002	8.22965	6.96551	7.23829	6.92876	6.61568	6.73492	6.55883	6.11913	6.33263	6.13321	5.42434	6.25084	5.98405	6.90827	6.44719	7.20218	6.7262	6.19334	5.54376	5.17992	5.67251	6.17239	5.31483	6.51888	7.00263	7.15774	6.03669	5.80545	5.67017
A0A0G2JQ41	ABR	4.21089	4.29492	3.65414	3.7605	3.80931	4.59202	5.32498	3.52125	3.26626	3.18427	3.54065	5.53553	5.36523		3.12911		4.45916	3.96785	3.85402	3.34278	3.41325	3.91725		3.79785	4.09226	3.98639		4.14216	3.90039	3.17389	3.82861	3.40485	4.27246	3.10906	3.35657	3.30685	3.37597	4.32507	3.75498	3.78249	3.96456	4.04505	3.1948	3.46158
A0A0G2JS82	AP2A2	3.96825	4.46561	3.68228	4.37791	4.25572	4.79205	7.26056	6.56373	4.88251	3.90598	3.2532	3.34072	4.52724	3.89854		4.54608	4.02896	3.84525	3.58348	3.17107	4.22909	4.41526	4.53323	3.92875	4.38947	4.04566	3.95082	4.07737	3.79098	4.32817	4.39155	4.25004	4.53698	3.68293	3.90858	4.6134	4.33592	4.15122	4.53285	4.99161	4.56944	4.57078	4.7592	4.38127
A0A0J9YVP6	PUF60	4.83431	4.50076	4.31104	4.4121	4.21702	4.1584	3.9483	4.51971	3.77043	4.10219	3.88995	4.2725	4.81805	4.1361	5.20189	4.48624	4.47678	4.84045	4.47309	4.84289	4.05214	4.46365	4.40931	4.07157	3.87302	4.22907	4.39992	4.12787	4.15754	3.94699	4.08361	2.49006	4.19029	4.04751	3.82519	4.09488	3.62571	4.32363	4.05311	4.40975	4.21428	4.43172	3.46127	4.17467
A0A0J9YW13	RBM8A	4.98006	4.88578	4.48905	4.49933	4.50483	4.62173	4.98027	4.94709			4.18325	5.09141	4.85506	4.23913			4.67026	5.0701	4.69555			3.74896			4.33811					4.66293	4.12851	3.81295										4.43667
A0A0J9YWK3	COBL	0.924894	2.88577			5.33093	1.24677		3.68659	4.25371	2.5099	5.3913		1.59372	3.08111	3.63115		1.12812	4.64987	3.14904	2.81555		5.89382	5.69057	5.35455	5.23092	5.45793	3.50771	5.45427	1.60482	3.09997	1.33291			5.53665	4.50265	4.74582	4.84642	4.64371	3.50611		2.71855		5.15932	4.27213
A0A0J9YWQ2	PTDSS2			4.75564	4.99611		5.16021	4.82017	4.6234		3.57348		5.07828	5.18073	4.72896	3.93645	4.80134					5.71997			4.18024							5.10573	4.36828	5.01573								4.966
A0A0J9YWR7	ARMC10	4.59481	5.03919	4.88221	5.44739	5.05097	4.97861	5.09737	5.10604	4.72691	4.1484	4.77347	5.16743	5.23546	5.39334	5.22681	4.93992	4.57668	4.77854	5.35583	5.32909	5.87856	3.83833	3.87206	4.56072	4.45969	4.05708	4.62503	4.14636	4.07534	4.89336	4.77329	4.34286	4.54145	3.88344	4.55707	4.42542	4.28732	4.52845	4.55793	4.15294	4.93676	4.797	4.37864	4.22562
A0A0J9YX62	DNAJB6	5.65595	5.85643	5.35976	5.07248		5.80902		5.93852	6.02821	5.31254	2.15368	5.47051	6.10507		5.82066	5.47377	5.45905	5.76721	6.9832	6.35959	6.29199	5.75912	6.27191		6.00831	6.76463	7.31778	5.99931	6.07708		5.05612		5.65442					6.52246				4.82081		5.83998
A0A0J9YXF2	PON2		6.06032	6.01504	3.28414		6.99427	3.63144	4.20289			3.70643	5.3852	7.092			0.961855			6.34973	5.02682				4.003						4.31515	5.75432	5.71852	6.4563			3.71273	5.91734		4.76294		6.58083	5.79461	3.04055
A0A0J9YXJ0	CELF2	5.87617	6.32992	5.89705		5.36356	5.54461	5.27279	5.35695	5.12955	4.97371	5.0707	5.50358	5.90871				4.83466	5.39051	5.91885	5.30837		5.33824	5.34142	5.23065	5.02713	5.50584	5.61597	4.34302	5.19819	8.50412	4.96524	4.80372		4.80357	4.38894	4.93859	4.8667	5.11877	5.09016	4.7297	5.0889	5.07245	5.20016	4.66682
A0A0J9YXN7	PLIN4	6.18946	6.53679	6.26378	6.16297	6.02179	6.75549	6.6206	7.42303	5.62881	5.69776	5.82305	7.64766	8.56225	6.68137	5.93227	6.1736	6.6205	6.54533	5.99226	6.24813	6.2873	6.45987	6.32561	6.3693	6.77531	6.78805	6.30688	6.94455	5.84481	7.81716	8.58754	6.95136	7.94729	7.45881	6.51982	7.52825	7.01405	7.09123	6.82382	6.50298	7.66834	7.81517	7.83207	8.3035
A0A0J9YY99	IGHV3-30;IGHV3-30-5	4.573	4.8861	4.11141	5.60368	4.58956	4.75042	4.28036	3.81671	5.69845	6.6039	4.65876	4.29797	4.82494	5.69275	4.39185	4.90637	4.68683	5.78426	6.04437	4.49206	5.12417								5.03987	6.17008	5.68948	4.59181	5.15694	4.69475	5.73223		4.87645	4.68777	5.97812	5.45152	5.83828	4.7687	5.32601	5.19527
A0A0R4J2E8	MATR3	6.72053	6.47524	6.36175	5.99986	5.92607	6.07385	6.50462	6.37075	5.71847	5.86526	5.8425	6.5421	6.51294	6.31919	5.48636	6.28549	6.36104	6.54566	6.0797	6.44013	6.00252	5.80144	5.53346	5.53478	5.60469	5.3816	5.68269	5.4764	5.86393	5.61111	5.72744	4.31813	5.69546	4.95605	5.50875	5.21906	5.05325	5.56543	5.53304	5.02201	5.83993	6.12897	5.39329	5.89048
A0A0S2Z4A4	MLF1	4.51721	4.52417		3.05283	2.95158		3.90464			3.79628	3.36093	4.59153	3.33962	3.96969	3.34589	2.93487	4.11189	4.1293	4.30887	3.78812	2.89983	2.86082			3.40021				5.05894			4.03873	4.38243	3.93834	3.80597	4.56255	4.60663	4.75792			4.2417	5.26286	3.70154	4.31589
A0A0S2Z4G6	TPM1	8.0997	8.02838	8.91701	9.53636	10.291	10.0428	8.99916	8.14068	10.1863	9.59759	9.82415	8.72324	8.40824	9.53114	10.22	7.91488	7.9117	8.64901	8.67065	8.16895	9.22951	9.34534	8.85045	10.2233	10.2377	9.87149	9.73743	9.69055	8.79832	9.37382	9.15304	8.36547	9.99298	9.6851	9.70418	10.0288	9.1502	9.55456	9.53136	8.77574	9.16705	9.52507	10.2084	9.23434
A0A0S2Z4L3	PROS1	6.29533	6.66096	6.63117	7.13927	7.65912	5.87949	6.92994	9.1839	6.6317	6.14447	6.52892	6.41193	6.28595	5.57447	4.15908		6.27116	8.05022	5.95412	6.56977	4.88505	6.33648	7.03922	6.45685	6.67611	6.41881	7.9496	6.73738	5.91084	6.97621	5.79947	6.28279	7.36303	6.37956	6.16803	7.13954	6.37246	6.5809	7.13261	6.88974	6.20988	4.5057	6.82179	7.44291
A0A0U1RQC7	CFAP99	6.47064	6.53541	6.14736	5.66537	5.7721	5.74056	5.70737			3.65731	5.46632	5.94451	6.10268		5.12169	6.03642	6.80813	6.50745	5.81423	7.06642	4.74502	5.91841	5.96287	6.30299	5.82504	5.74953	5.68201	4.48906	5.7281	0.845633	4.78659						5.08392			2.9396		4.9229	0.233265
A0A0U1RQF0	FASN	6.19412	6.02834	5.37462	6.97037	2.67252	3.84909	4.61104	6.54625	6.17595	6.25573	3.86415	7.334	9.16935	4.73927	6.85204	4.72402	6.75814	6.95063	5.14083	6.11044	4.91602	5.70512	7.50324	3.33288	5.66459	2.9001	7.23824	3.19095	7.50046	10.9127	11.0552	9.24022	9.06212	7.51152	2.98998	6.55413	5.02876	6.77315	9.07008	8.38864	9.51106	8.46902	8.52485	9.40837
A0A0U1RQH7	RBM39	5.4684	5.38409	4.49848		3.90672	4.24848	4.72114	5.30763	4.17089		4.35356	4.75469	5.25642				5.06824	5.16907	4.65317	4.49346		5.21454	4.9095	3.52131	4.44041	4.66466	4.94125	4.91673	4.75969	3.67151	4.56434	4.09496	3.19921	4.15476	4.23564	4.14546	4.31862	4.2536	4.15031	5.28175	0.950921	4.21433	4.31619	4.5763
A0A0U1RQK4	ADPRHL1	6.63544	6.81927	6.37454	5.24775	6.802	6.74367	6.39586	6.10476	7.17831	5.84906	6.72346	6.90306	6.70159	6.40193	5.7982	5.69194	5.72182	6.16698	7.27275	6.80912	6.99038	7.1676	7.65057	6.76761	6.82379	6.99986	7.06642	7.04691	7.06714	6.18346	5.98478	5.82634	5.96848	6.97596	7.35392	5.7891	6.57289	6.81084	6.56435	6.96704	6.26945	6.28757	6.97268	6.90864
A0A0U1RQQ4	PROCR	5.82881	5.71073	6.05837	4.90948	5.17219	5.5033	3.96541		4.90278	6.42968	4.95676	4.06689	5.91989				5.42877	5.85635	5.65569	4.9289		4.11973	4.15842	4.85299	4.58326	3.95965		4.03501	5.95091	4.41026	5.77959	4.75766	3.65768	4.40937	3.82375	5.28718	5.30428	4.91293	5.19079	5.50102	5.24052	5.52887	4.48715	4.38782
A0A0U1RQQ9	SCYL2	7.26673	6.87478	7.43817	8.6257	7.00232	7.19109			1.6333		6.5562	-0.846471			7.55048		8.86896		1.67692	2.02828		2.57699	1.75739		6.21464	5.82307	2.89614	2.66174	2.09196	1.23682	6.20324	6.44642		2.19704	5.20484	1.71584	5.20587	1.80611	0.945378	2.50303	6.72711	7.6663	5.23711	1.96187
A0A0U1RQW6	DIP2C	4.4373	4.27892	4.2521		4.36132	3.51641			4.00392	3.13165	3.80202		4.0487		3.49056		3.5409	3.74383	3.72836	3.96316		4.04813	4.53092	4.03521	3.36247	3.91715	3.3903	3.06376	3.43978	2.27469	3.00112			2.71465		3.07835	3.43329	1.96602					4.06354
A0A0U1RR22	PACSIN2	7.12946	4.85433	4.04243	4.30641	3.60162	5.1299	4.4196	4.36542	4.95292		4.64272	4.90336	4.21591	4.77083	5.59597	5.87771	7.20558	6.52635	5.03515	2.76518	5.65896	5.24805		4.66656	4.50325	5.81431	5.83754	5.20577	4.91746	5.16434	5.38383	4.99302	5.52938	4.8853	5.30552	5.56017	4.74162	6.08671	4.90844	4.63227	7.8604	5.1326	5.0775	7.2876
A0A0U1RR32	hCG_2039566;;H2AC11;H2AC7;H2AC20;H2AC18;H2AC12;H2AC14;H2AJ	13.8942	13.6293	13.055	13.0743	12.7438	12.6119	12.566	12.8834	12.8125	12.2591	12.1627	12.607	13.4089	12.2064	12.7026	12.8234	13.3754	13.6973	13.47	14.0298	12.4368	12.5773	12.4825	12.3342	12.1506	12.3958	12.5549	12.3755	13.0348	12.3579	12.1169	12.036	11.2345	12.1576	12.0908	12.8185	12.4707	12.1794	12.1596	11.9868	11.777	12.1276	12.1576	12.3325
A0A0U1RRB6	EXOC6B	3.60949	3.19594			3.54987	4.21004	2.88163	2.97457	2.88526		2.82662	3.36532	4.46002		3.01908	2.36037	3.5511	3.15963	3.22944	3.55414	3.2232	3.50385	3.22004	2.4835	3.06446	3.29551	4.43213	2.48409	3.96324	3.32622	3.35571	2.98143	3.41352	3.47172	3.9479	3.98349		3.76483	3.85511	4.22444	3.38044	3.40001	3.82458	3.38012
A0A0U1RRL8	SPATA20	4.94429	5.05967	5.15943	5.13065	4.90696	4.86519	5.30212	4.44926	3.70134	3.63811	4.86713	3.92586	4.95375	5.42735	5.76463	4.92924	4.6648	4.70556	5.87108	4.26939	5.71587	5.20665	4.73872	4.97927	4.83821	5.79502	5.47622	5.10758	5.21105	4.29205	4.8956	3.98156	4.1077	4.96992	4.61701	5.2516	5.01872	5.35759	4.26902	4.90254	4.12467	4.72187	4.92088	5.01784
A0A0U1RRM4	PTBP1	5.673	5.86672	5.30253	5.59576	5.26376	5.38596	5.84495	5.4867	5.16976	4.75494	4.87684	5.99908	6.05137	5.35602	5.39042	5.60713	5.08503	5.79075	5.51147	6.0193	4.80768	4.65573			4.34162		4.49938	5.22398	5.40136	6.15856	5.30089	5.06971	5.03423	4.81205	5.41872	4.83301	4.33752	5.22161	5.97057	6.43409	5.79285	5.55527	4.80705	5.16093
A0A0U1RRM6	ENAH	4.46657	5.51786	3.83029	4.94836		3.55541		2.13976	4.47655	3.96003	4.20703	1.78119	4.55874			4.63643	4.05055	3.83475		6.09158	2.3684	3.96773		4.41347	4.45344	4.44869	4.34052	4.91833	4.79066	4.10656	4.21037			3.01628		4.53848	4.05951		4.13063	3.99202	3.87931		3.21405	3.50384
A0A140T902	TNXB	5.91281		6.361	9.18276	6.69928	8.46827	7.92264	7.81284	8.10759	9.68524	7.11291		6.4881	5.84769	8.31169				7.06569	6.51193		7.08968		7.49318	7.90873					7.40308	6.29313	6.02274	8.21598		6.04099		6.05405		6.17185	7.29492	6.85198	6.48449		5.85291
A0A140T921	HLA-C	3.88396	6.1382	5.5351	6.45854	4.54284	5.20604	6.55119	6.89334	7.24499	6.88448	3.30373			6.67639	3.32891		5.70297	6.28607	6.05594			7.9265	6.37696			7.20196	7.90215	7.64983	7.12778	6.48853	6.14714	7.01085	6.66527	7.67332	6.19905	5.55895	6.50091	7.099	6.98904	6.4537	6.04701	6.66168	6.6623	6.74174
A0A140T9G8	C6orf136	5.24568	5.11857	5.92315		5.75485	5.70202	5.42291	5.81007	4.89109	4.84148	5.49232	5.05823	5.72191	3.85586	4.05993	3.31939	5.08872	5.45083	5.57497	3.93949	3.99719	5.61727	5.6905	5.66188	5.86672	5.12187	5.35477	5.48903	5.05285	5.38862	5.26054	4.78855	5.38543	4.88064	5.55915	5.29542	5.70207	5.76586	4.82912	5.31189	4.70086	5.45772	5.70373	5.4009
A0A182DWF2	TXNRD2	5.43644	5.6372	6.20009	5.80557	5.227	6.63233	6.37969	6.40497	5.58173	4.99311	5.3682	6.30285	6.19338	5.71724	4.98523	4.74005	5.01656	5.66993	6.44644	5.38296	6.04127	5.1254	5.20365	5.56797	5.19501	5.22706	4.89978	4.48725	3.89812	5.13542	5.44905	4.13683	5.30012	4.40763	4.80525	5.21622	3.2133	4.42283	4.97577		5.47826	4.66197	6.1277	5.66645
A0A1B0GTG2	ALDH7A1	7.91515	7.80125	8.07314	7.7762	9.05742	8.53474	8.16635	8.05065	7.69604	7.38345	8.5161	8.1091	8.36542	8.36048	8.94184	7.59004	7.28606	7.50431	8.81688	8.64496	8.18981	7.84733	7.9674	7.97745	7.85112	7.8055	7.85939	7.73609	5.72363	7.82552	7.77545	7.13476	7.29127	6.20747	7.61288	8.02386	7.99433	8.05281	6.15803	7.32338	7.49988	7.69408	8.26872	7.62014
A0A1B0GTI9	C17orf58		3.61451	3.19125							1.98428						4.50894	1.99761												5.66106		3.89131								3.13505	3.94411		2.02822
A0A1B0GTJ7	ADSL	4.31074	3.35304	4.55586	4.58343	4.04517	4.51958	3.99462	4.0293	3.34651	4.12623	4.30457	4.1252	4.68378	4.65755	5.38631	4.97459	4.31217	4.11751	4.42695	4.62928	4.51275	4.18313	4.66476	4.65569	4.61919	4.99668	4.69436	4.97387	4.14142	2.89015	4.49688	5.03837	4.42187	4.27741	4.32867	4.58779	4.61143	4.41473	2.68828	3.31242	4.4779	4.48305	4.57378	4.68116
A0A1B0GTM2	AMT;;AMT;AMT;AMT	5.6664	4.30541	5.32305	4.5893	5.37892	4.65709	4.41895	4.10368	4.67342	4.12737	5.20722	4.39783	4.81148	5.19927	4.58983	3.66847	4.08605	3.6318	4.95455	4.4526	4.80378	5.62177	5.53985	5.31405	4.85566	4.70146	4.635	4.16727	4.29658	2.71177	3.46863	3.8627	3.52883	4.08437	4.49245	4.84788	4.5002	4.31799	3.37903	4.46408	3.59426	4.24673	4.99882	4.47552
A0A1B0GTM3	ASAH1	8.69141	8.53514	8.24964	7.43999	7.85842	7.65009	8.61889	8.70838	8.32359	7.96859	8.31494	8.35892	8.4721	7.99212	8.50247	7.13453	8.2813	8.55463	8.0942	8.12607	7.72535	8.50638	7.72956	8.52706	8.45687	7.90252	8.23076	8.08139	8.33328	7.76769	8.02653	7.77299	7.62076	8.94905	8.24033	8.57959	8.41096	8.23289	8.11177	6.66218	7.99489	8.28054	8.12925	8.17281
A0A1B0GTW1	TJP2;;TJP2;TJP2;TJP2;TJP2;TJP2;TJP2	3.95858	3.84146	3.7284	3.5848	4.31789	5.02422	5.43995	2.4108	3.49395	2.81142	3.87398	4.76498	3.53347	4.17962	4.88475		4.02395	4.9001	2.20207	3.70989	4.7392	4.1781	4.3931	4.19499	5.28576	4.06322	4.87022	4.96952		3.46733	3.84289	3.35213	5.13195	3.6789	3.32668	3.68082	4.94988	5.43271	2.76727	3.73216	3.21825	3.45573	3.30369	3.9364
A0A1B0GU86	ACY1	6.97276	4.62013	5.11151		3.9766	4.63047	5.49859	7.98626	4.28981	4.29072	5.30211	5.43836	5.99039		5.52325	5.42705	8.45445	5.6506	5.13185	5.3649	5.18752	8.14144	8.34151	6.80237	5.07016	5.13379	5.01957	4.85589	5.31621	5.18895	7.20888	6.5714	4.83196	6.80436	5.36307	5.13554	5.93458	6.88351	5.48304		6.00243	8.15872	5.32952	4.31761
A0A1B0GUA8	KIF13A		4.63475		3.75806		4.08323		3.921				4.2168	4.55623	3.3856			2.48662	4.33513	4.31044	4.01127	3.77173							4.78986		4.14797	3.5818							4.1353	3.30583		3.24646	4.00734
A0A1B0GUN5	PLEKHA6	2.85104	3.03131		3.981		4.07989	4.03033	4.85679		6.76122		4.49815	3.98992	4.31447	4.21136		3.59543	5.08246	3.41655		4.00454	3.89519							3.62185					4.01894		4.50143		3.5406
A0A1B0GV23	CTSD	9.98775	9.68416	9.52104	9.88354	10.9088	9.86739	10.3214	10.2663	10.4687	10.1808	10.5193	9.90912	9.53443	10.4789	11.1538	9.53142	9.7692	10.0808	9.49916	10.4249	9.8195	10.3149	10.3923	10.2128	9.96714	9.28274	9.13441	9.44103	10.8711	9.68512	10.5293	10.1	9.88427	11.429	10.6838	11.1444	10.8909	10.8171	10.8597	9.53794	10.3095	10.4316	10.9458	10.7191
A0A1B0GVF3	CPT2	6.22008	6.03444	6.66505	5.19461	5.88698	5.67113	5.11011	5.45428	5.68247	5.02514	6.34761	5.26242	5.73538	5.92694	5.70211	5.69145	5.70663	5.20176	5.93276	4.93779	5.81605	5.87927	5.77244	7.1732	6.88038	6.92917	6.68249	6.08885	5.36708	6.094	6.34568	5.22353	5.08973	5.7678	6.21529	5.70087	5.94149	6.06294	5.43085	5.54357	5.42635	5.38077	6.53185	6.06606
A0A1B0GVN9	UROD	3.50605	4.1674	4.49649		1.94069	3.63696		3.12672	3.2824	2.12337	3.09804	4.03504	4.32251		3.05423		3.89411	3.90012	4.32707	4.1898	5.88	3.40413	3.42842	0.358432	3.62944	4.1005	3.96829	3.46303	3.89836	2.74148	4.41536	3.79225	1.89224	3.45262	3.75253	3.7105	3.1816	4.85185	3.5012	2.31914	0.0556983	2.92978	4.06833	3.71654
A0A1B0GW05	DPY19L1		3.50669	3.29971		4.5461	2.81249			3.34118	2.87262			3.38677						3.40224		1.75112				3.03497			2.54225								2.39394		3.97556	2.32791		1.54842		2.96151
A0A1B0GXI6	VPS45	2.44867	2.98165	5.59637	5.27126	4.18557	4.39431	5.02678	-0.00103099	6.6169	2.17307		4.56283	2.09267		2.74952		5.67537	0.986568	1.74692	4.75346		2.26373	0.255619	5.66902		5.00102		4.72499	2.95825	6.79449	5.5855	0.102956		2.24151	3.28632	0.254231	3.36724	4.1006	3.27582	6.10598	-0.67125	2.44425	2.71062	0.295493
A0A1C7CYX9	DPYSL2	8.04636	8.42248	7.81115	7.97781	7.74021	8.137	8.00384	8.11031	7.42496	7.66221	7.1964	8.54312	8.59747	7.89057	7.40684	8.45229	8.06196	8.14165	7.9407	8.44117	8.06276	7.27202	7.805	7.28645	7.39169	6.87963	7.18695	7.30253	7.4893	7.68592	8.1081	7.1425	8.1649	7.36782	7.58445	7.6367	7.36213	7.02486	8.28704	8.75236	8.74241	8.31106	7.47522	7.57806
A0A1C7CYY4	MYL4	12.8558	12.4344	13.1816	11.5993	6.66615	13.2719	12.3214	12.5333	8.12255	7.98989	6.31856	12.1486	11.9506	12.0016	7.03837	11.2144	11.9011	12.2471	13.1604	12.024	11.617	8.39981	9.41204	9.42473	9.41301	8.00086	8.69696	8.88508	13.3011	13.2554	13.1646	11.9518	12.8235	7.72857	6.92983	6.44246	9.03739	7.95481	12.9181	13.1131	12.8403	12.9776	6.54072	8.08425
A0A1D8H0A6	COQ2			2.78355	2.94444		1.99776	2.30963	2.11384			3.11279	1.52181			3.31627						2.31759	1.79213		3.18385	3.37283	2.06381					3.53356	2.56553				2.57177					3.46373	2.21838
A0A1W2PNR9	IER3IP1	5.29221	5.69743	6.01454	4.74481	5.39822	6.20302	3.84837		5.98615	5.56143	5.64555	5.4899	6.40318			3.08778	5.5092	5.4348	5.16259	4.79386	4.60208	6.11611	5.82528	6.27879	6.26095	6.05087	5.62614		5.39228	4.50605	5.51094	5.05447	4.35716	4.32755	4.89181	4.79964	4.13236	4.50363	5.20978	4.85738	5.34993	5.63337	5.74486	6.4962
A0A1W2PNW1	STAT6	3.32503	3.40902											3.145	2.58151	2.9528	3.5828			2.30182						2.25036						8.44407							8.01357	2.85293		1.29786
A0A1W2PNX8	UNC45A	5.31626	4.63659	3.4183	3.51427	-0.16373	2.72446	4.40344	4.44215	2.34973	3.14976	3.9018	3.09029	4.05106		3.80996	4.42525	3.43868	3.70136	0.236479	2.64761	4.02568			2.45339	2.44456		4.10319	2.51096		3.83159	3.65774	2.06207	3.7633	0.96121			1.39121	0.37175	4.03217	2.91205	3.45415	3.85858	1.56401	4.14489
A0A1W2PPG1	GOSR2;GOSR2;GOSR2;GOSR2;GOSR2;GOSR2;GOSR2;GOSR2;GOSR2;GOSR2;GOSR2;GOSR2;GOSR2;GOSR2;;GOSR2;GOSR2;GOSR2;GOSR2		3.65101			2.57884	2.74148	2.56276	2.8614				3.14973	2.73905				2.35394	2.41204	2.19969		2.27285	2.04216					2.1298				3.29735	1.63929			2.30034		1.83514		4.83978		2.41346	2.53834		2.18316
A0A1W2PPH1	ME2	6.82621	7.6164	8.08137	7.14798	6.79492	7.33796	7.68884	7.75211	6.25303	5.95618	6.77161	7.51595	7.50556	8.3508	6.86766	6.8746	7.12033	6.77246	8.0351	7.09211	8.12155	6.90866	6.8202	7.0377	6.55229	6.83163	6.61284	6.75131	7.49448	7.26961	7.45776	6.9624	7.56192	6.50832	6.74039	6.28175	6.92955	6.708	7.4039	7.33358	7.49019	7.96063	6.56096	6.70833
A0A1W2PPI7	TRIM3	3.50589	3.95507		3.5061		3.32885		2.94197		2.86467		2.79882	3.73698		2.4031	3.01362		3.57917	3.00049		1.96492	3.79047	3.48473	2.96088	2.87353	2.94949	3.73032			2.80515			3.03169			3.06716		2.93424	2.36874	3.32426	3.37245	2.7913
A0A1W2PPM2	LIAS		4.10299	4.66102		4.33478	3.97349				3.06454	3.95964	3.92346					3.47634							4.14863					3.88295		6.18091	5.45289		4.3726			4.39063	4.73769	4.05224		4.99813		5.28773
A0A1W2PPQ2	HLA-A	7.70554		3.83922	7.43109			9.15417	8.05715	6.70973	4.63758	8.11249			7.21581	7.14246	7.50505	8.13742	8.37686	4.42777		7.51427	7.54006	9.14255			6.94972	6.93586	4.59805	8.12792	7.23887	3.92525	8.51523	8.30504	7.51055	5.87494	6.84591	7.09358	6.99398	7.77315	7.39275		7.32966	5.64617	8.19508
A0A1W2PPS1	HNRNPU	8.68842	8.61651	8.24876	7.73204	7.84361	7.76021	7.97248	7.89795	7.50483	7.34702	7.51749	8.12217	8.29535	7.07554	7.10293	7.35889	8.20236	8.43	8.11074	8.61363	7.07379	7.56207	7.43795	7.62274	7.42345	7.28975	7.31055	7.29548	7.06471	7.25151	7.75143	6.89647	7.04615	6.94296	7.05888	6.90774	6.72089	7.13769	7.13437	7.49088	7.74956	7.774	7.04351	7.38689
A0A1W2PPX5	SCARB2	5.6206	5.48608	4.96708	5.52199	5.56507	5.5487	5.97048	5.91854	5.5539	4.97299	3.95585	5.727	5.92755		2.46301		3.62768	5.94316	4.66105	4.51251		5.30259		5.14355	5.10387	4.16328	5.06802		5.2495	5.73623	5.27922	4.80262	5.99493	5.63446	4.88665	4.37226	5.31745	5.31481	6.3628	5.078	4.81532	5.24273	5.24995	5.08731
A0A1W2PPZ5	TCEA1	4.36693	4.86803	4.45098	3.9992	4.30496	3.98385	3.93554	3.94375	4.03937	4.18533	3.94292	3.25722	4.4725	3.71599	3.5826	3.67248	3.69387	4.30569	4.2369	4.32674	3.7073				4.3516	4.46632		4.00581	4.11437	3.30977	3.50578	3.51222		2.6782			3.00038		3.54174	3.84454	3.70551	3.33684	3.02581
A0A1W2PQ43	BCLAF1	4.48158	5.09137	4.3284	4.80073	3.6885	4.24375	4.90503		3.75162		3.84465	4.76448	4.65009				4.81934	4.63546	4.60866	4.60246	3.93887	3.40522		3.19471	3.77052			3.74064	4.10117	3.70031	4.12863	3.62127		3.32001	3.33547	3.41737	2.27155	3.40936			4.44931	4.47326	4.25174	3.87039
A0A1W2PQD2	ATXN10	3.69204	3.58718	3.85487	4.51066	3.92983	3.78645	2.97062	3.92496	3.93141	3.67519	3.67855	3.46875	4.12221		4.7427	3.0069	3.50413	4.59015	3.37066	3.80597	4.18271	3.42543	4.68846	3.11432	3.60354	3.5019	3.93926	4.73325	3.93199	3.58175	4.08579	3.50255	3.57086	3.37091	3.24145	3.92457	3.29025	4.37423	3.62245	3.92287	3.57295	3.79933	2.77515	3.37726
A0A1W2PR36	GAMT	4.34724	4.7223			5.98674	5.38117			6.05931			6.36932	5.75407	5.72775		5.89833		5.86876	5.6376	5.72751		5.06453	3.6251			4.81043	4.93547				4.36982				4.54855	4.72258	4.57357	4.46696					5.79667
A0A1W2PS41	TMEM182	5.26936	5.41498	5.20949	5.60417	5.98079	5.80401	4.93097	5.19724			4.92472	5.50611	5.55864	5.80032	4.65688	4.91545	5.36088	5.88713	5.72993	4.07955	6.04867			5.19699	5.41753	5.11541	4.52416			5.41483	5.47198	5.05589	5.04813		4.67857			5.90274	6.14784		6.00917	5.91777	5.35634	5.74894
A0A1X7SBZ2	DDX17	5.77946	6.01544	5.55899	4.71835	5.3569	5.12193	5.54379	5.5902	4.69197	4.77884	4.92695	5.47987	5.3984	5.00714	4.34452	4.53822	5.79024	5.75915	5.46946	5.87734	4.82768	4.73137	5.3371	4.73034	4.54404	4.47858	4.90668	4.60966	4.6714	4.20212	4.43	4.05025	4.03188	3.77809	3.635	4.09342	4.01671	4.32615	4.50208	4.95076	4.82889	4.65081	3.99211	3.99084
A0A1X7SC65	HSPB6	8.55882	8.12295	9.84238	9.39134	8.65896	8.85446	8.72602	8.95206	9.09149	8.25868	8.84169	9.43718	9.96978	7.36814	9.00309	9.52761	9.26078	9.79632	9.19644	9.41331	10.4522	9.3604	9.89618	10.0295	10.5466	11.2838	11.3777	10.8362	10.39	10.0343	9.72294	10.1843	10.569	11.0315	10.4518	10.1135	9.73901	11.0148	9.93904	8.57289	9.15421	9.32347	10.0465	11.1716
A0A286YET3	GDPGP1	7.49693	4.82069	7.75141	8.44128	4.94265	3.99279	7.60623	6.08645	8.30353	5.33772	3.76158	5.1293	7.8436		3.98358	5.20366	7.84919	5.70477	5.70708	5.40898	4.3628	6.41755	9.07861	8.7219	8.70467	7.43453	5.44176	5.28414	6.1062	7.41038	3.57502	8.16059	7.48747	7.11014		7.71773	5.43099	5.70378	4.97274	3.65069	7.45968	8.2668	5.96098	6.08239
A0A286YEY1	IGHA1	7.90261	9.50013	7.89565	8.53231	8.45436	9.14963	8.95027	8.33584	9.63126	10.2943	8.24148	6.76028	7.62108	8.22104	7.31173	8.87105	8.26788	8.81778	8.95565	8.00683	8.82375	7.52036	8.62316	7.37247	7.14716	7.75702	8.12263	8.02369	8.92614	9.86395	10.1683	9.7373	8.0912	8.62149	8.6084	8.46252	9.40665	7.73087	9.90472	10.1583	9.95985	8.0975	8.87355	8.15416
A0A286YEY5	IGHA2	9.01138	8.72012	7.43146	9.68808	9.88037	8.79162	8.94869	9.93443	9.08944	9.75373	8.2471	7.01769	7.6357	9.09391	8.23765	8.91559	9.9093	8.19145	7.33108	8.64373	8.26036	9.29407	10.0521	8.59756	8.66262	9.25837	9.81232	9.53166	8.17907	10.0058	9.60915	8.77903	7.93432	9.6248	9.39725	9.95578	8.71596	8.89052	8.95993	11.2183	9.84047	7.38683	9.96752	7.60002
A0A286YF00	MFSD8	3.41954	3.43125	4.61577	1.90276	3.06993	2.69541		2.84957	3.8464	2.30287	2.04132	2.06173				2.38306	3.77872	3.72652	1.95858			2.77072	3.09314	2.88921	2.71722		2.2324	2.50353	3.44773	2.77388	1.99815	2.15979	2.35075	2.56409				2.37508	3.14578	4.90854	2.51774	2.77597	1.425	1.90794
A0A286YF17	MTHFR		1.97464	2.54155			2.52985		1.67914			0.773466	2.6119	3.46474				1.99896	2.49835	2.12518	2.41489				1.11502			1.3019		2.75313	1.55827	2.31153	1.40104	0.874199			2.12048			1.57416		1.83332	1.59694
A0A286YF22	PHGDH	6.36138	6.59631	6.02936	5.40639	4.38412	4.87475	5.17018	5.06365	4.96249	3.58549	3.57977	5.322	6.87598	5.7393	4.12271	4.72873	5.74816	6.18925	5.59654	5.40344	4.40705	4.44151	4.28514	4.40181	4.35351	4.44551	3.87732	4.17716	7.56122	7.06143	7.37072	5.14048	5.69206	6.65255	4.4146	3.90976	4.50995	5.4471	7.21863	6.44037	5.93137	6.09595	5.70477	6.5863
A0A286YF37	FBXO2	0.094733	4.32035	5.41845							0.688303			5.62982		5.63413		1.54364	5.98298	4.84868	1.82779	4.8386								4.29505		1.50503	1.26298							5.06053		5.23932	5.29566
A0A286YFF7	PPT1	5.69445	5.41967	5.32177	5.65705	5.66216	5.59366	5.57675	5.77705	5.4008	5.43883	5.08034	5.53676	5.65	5.63728	6.12454	5.42336	5.48097	6.19074	5.19325	5.899	5.28495	5.68288	5.52796	5.78475	5.82361			4.7011	5.50546	5.28834	4.83538	4.81716	5.08028	5.73807	5.88384	5.41659	5.59233	6.26868	5.23118	5.37955	5.44262	5.40836	5.23523	5.12043
A0A286YFF8	MON2								2.70477					3.83035					3.29255				2.4							2.67719							2.85227				3.69929			2.18998
A0A286YFJ8	IGHG4	6.29096			7.5139					3.31712	7.05084	4.99708		6.22944											7.06365	6.94157				7.3751	5.89079	7.60961	5.64505	7.77779	6.53911		5.94482	6.15335	6.76022	7.7325	3.15192	7.12896	7.2942	7.04741	6.65868
A0A2Q2TTZ9	IGKV1D-33		6.59988	5.88589	7.66278	7.03578	6.42802	6.68147	7.41796	6.70902	7.51802	5.47415	5.96973		8.09496	7.01517	7.44127		6.28706	6.76664	6.23139	6.96183	6.4441	6.69998	7.47328	5.43993	6.65324	7.15605	6.06601	6.27071	6.45219	6.11178	6.16185	7.14304	6.11487	6.19104		5.56798	5.96127	7.21618		6.27673	6.02272	5.91852	6.28459
A0A2Q3DQE3	CAMK2G	5.6697	4.86759	5.26449			5.93207	5.87939	6.77688	5.04895		4.62917		6.34523				4.9024	6.07573	5.35332			4.70439		5.48831		5.97158	6.36506	5.88172		4.93576	4.26305	4.59947	6.53486	5.13027	4.88543	5.322	5.43034	6.46656	5.65568		4.8613	5.2555	5.28801	6.20075
A0A2R8Y2F6	PIK3CA		0.138211				1.64679			0.297611				1.73382					1.06456	1.7921			0.800236				1.22344	2.49572	1.97892		-0.0602819	1.12959		-0.414153	1.49353	0.551749	1.24774	0.832989	1.38803	0.16116	1.08002			0.575402	0.677383
A0A2R8Y2R1	SGCE		4.44433	6.0098	6.64155	5.3451	5.94863		4.66686	4.78222			6.39546	5.80164	6.8699	5.33875	5.46264	5.71508	5.7601	6.11248	5.49621	5.61544	4.90408			5.83753	5.32345	5.30433	5.33965	5.77282	5.92023	5.76537	3.76127	6.27857		4.48685				6.1369		5.83944	6.05104		5.33686
A0A2R8Y3M4	SPG7		4.00352	4.0797	3.97501	4.81154	4.06497	3.51894	4.71995	4.06342	4.24779	5.20494	2.80064	3.63322	3.41148	5.14743	2.07704	3.71609	3.92749	3.38879	3.11027	3.90969	5.08373	3.91138	5.37477	5.21193	4.95208	4.61852	4.41167		3.69832	4.23556	4.10909	1.46396	4.58786	4.1983	4.80444	4.53227	4.79042	3.72425	3.37035	3.61084	3.91326	4.69712	4.90985
A0A2R8Y3M9	CFI;CFI;CFI	4.46671	5.60875	4.09644	4.6062	4.35775	4.61923	4.31449	4.23825	5.30239	5.78666	3.58524	4.55531	4.90497	3.83262	4.59268	4.45569	5.03408	5.54151	4.8612	3.82867	4.88171	5.40333	5.29025	4.9045	4.72904		5.20822	4.41572	4.37827	4.48652	4.59096	3.01913	6.09106	3.99108	3.9807	3.15757	4.63117	3.88822	4.62221	5.27594	4.79276	4.82232	3.06777	4.67317
A0A2R8Y3N3	HARS2	4.93426	4.53104	4.71947	4.63844	5.12251	4.69839	5.31171	5.24023	4.71779	5.16265	5.10209	4.70379	4.25278	5.2983	5.0235	4.8129	4.76992	3.88193	5.07124	4.66875	4.67854	4.82968	5.75193	4.6797	5.23611	5.3021	5.07197	5.51696	4.6079	5.00579	4.58343	5.24482	5.51716	4.72362	5.19974	5.00453	4.55163	4.80079	5.00704	5.81257	4.54113	4.35735	4.8793	4.85463
A0A2R8Y430	GSS	6.61466	6.65774	7.22767	5.55633	5.97384	6.54378	7.34262	7.3833	5.6626	5.49348	6.13915	7.24925	7.26165	5.35206	6.36253	6.21529	7.00234	7.05449	5.75692	6.87774	6.7095	6.07808	6.92583	6.26071	6.19253	6.21343	6.89941	6.37857	5.66358	4.72958	6.67022	6.1423	5.69969	6.25822	5.43171	6.78646	6.65137	5.76785	6.16399	5.13387	6.66561	6.05034	6.22372	4.88075
A0A2R8Y478	CD9				4.42034	4.70985	4.56836			4.75198	5.44083	4.01448				3.7511		3.77349							4.22822	4.40791					4.47866	4.2321	3.92608	5.09873						4.65735	4.67145	4.82317	4.27599
A0A2R8Y484	CD47	3.83759	4.73204	4.61581	5.93046		4.56317	5.47905	4.75477	3.47659	4.31713	3.88812	5.19281	4.64563	5.83571	4.3959	5.51774	4.66362	4.66934		4.1775	4.96842	3.98619		4.5804	4.35457	3.55928			4.11746	4.44907	4.95436	3.72084	4.77589	3.74536		4.14913	2.88123		4.99414	4.62371	5.18879	4.38201	4.00273	3.67684
A0A2R8Y4I9	PLPP7	4.66781	3.95594	3.76391	3.91712		4.22035		4.37974		3.16971	3.94788	4.45711	4.34303		4.7983		4.17586			4.06428	4.73458	4.07778		4.4627	4.35272	3.98218						3.25598	4.2434			3.49988					3.52834	4.34304
A0A2R8Y4T1	TNS1	6.85079	6.78564	6.18213	7.05325	7.33339	6.90926	6.65779	7.10368	7.06663	6.95601	6.91675	6.80119	7.17856	7.05302	7.67464	7.41622	7.37714	7.15928	5.8636	6.68119	6.63514	7.4162	7.37844	7.5649	7.56193	7.17823	7.16116	7.2016	7.14943	7.35429	7.16509	6.15363	8.17792	7.35574	6.70276	7.52091	6.47351	7.57621	6.8399	6.98798	6.75793	7.60369	6.94144	7.40397
A0A2R8Y4W8	CCDC88A	6.89854	7.24492	6.26002	6.765	7.35875	7.07705	6.99597	7.12714	7.85112	5.77486	6.20928	6.99751	6.64206	7.98946	8.24982	8.63818	6.94018	6.59573	7.5717	7.2498	7.28343	8.46457	8.53548	6.89909	7.02087	7.27809	7.73139	8.85732	9.33245	7.62148	6.23167	6.55404	7.52593	7.61203	6.17821	7.44338	7.13499	8.08083	7.40386	8.18538	7.59301	6.97912	7.58209	8.27553
A0A2R8Y4Z8	CCDC9	4.2332	5.16604						5.13082				4.18022	4.48045	3.40122			5.0689			4.28078									5.1014							2.96455	2.67906		4.8494	5.41142	5.02533	4.73393
A0A2R8Y518	TBC1D24				8.77251		6.58424	6.30904					5.71732					7.68427		4.66389	7.48687			8.22257	6.90593	7.13133	5.28585		6.43521			6.8666		7.4312								5.28042
A0A2R8Y5A0	CSNK2A1;CSNK2A1;CSNK2A1;CSNK2A1;CSNK2A1;CSNK2A3	5.26176	5.49343	4.8535	5.50994	5.03369	5.23849	4.71276	4.57942	4.60058	3.49957	4.37664	4.85351	5.24624	4.94408	4.74947	5.00805	4.56242	4.91076	5.12848	5.05942	4.83415	4.84526	4.46806	4.34677	4.52214	4.59034	5.07751	4.89057	5.01591	4.03429	4.52259	4.11358	4.64931	4.56688	4.01793	4.33638	4.10131	4.34022	4.63616	4.80102	4.5278	4.446	4.3614	4.80317
A0A2R8Y5A3	CTNNB1	6.29842	6.56648	5.59692	4.47623	6.75844	6.92725	5.04546	5.36849	7.67385	6.77509	6.80309	5.58316	7.2201	6.742	6.71282	6.13656	6.45787	6.28824	6.34049	4.08838	3.92364	8.85483	8.46122	8.15814	8.51838	8.69301	8.53937	8.42454	6.05189	3.95359	6.09175	6.00716	5.99458	7.84505	7.11282	7.50321	6.84773	7.75678	5.74986	6.04421	5.27133	6.22216	6.89425	7.35349
A0A2R8Y5A6	ATXN2		1.13519	7.148	2.96196	7.64175	8.87777	7.87117	8.30135			3.27339	6.58685	8.66726	7.81342	8.55298	8.6924	7.97953	7.58779	4.27211	4.28207		8.89713	9.35302	9.04286	9.22311	10.5835	9.65557	9.98004		6.74448	6.12932	9.39291	9.14413	9.22925	9.4577	8.78118	8.53372	8.83439	9.5686	7.5098	7.99469	8.15677	5.56753	6.90893
A0A2R8Y5D3	POLR1C	4.67753	4.19668	4.01218	3.12797	3.24116			3.9817		3.26		3.38359							4.14627	3.88152	3.75842	3.66855	4.07168						5.13685	4.28432	4.09567					3.17828		4.13099	4.17145				3.83605	4.32576
A0A2R8Y5H3	CERT1	2.86251	3.18727			2.57501	2.65067	2.62434		2.34907			2.7775	3.0319		3.07313		2.91023							3.29765		3.3601	2.86222	2.71238			3.24522				1.79432	2.18081		2.19735	2.99518		3.4024	3.33061	2.53364	3.39908
A0A2R8Y5Q8	TBCE				4.41358	3.41561	3.77857	4.13316	3.85722		2.9465		4.14876	4.04448	3.90359	3.94376	4.50923	3.76131	3.96174		3.58685	4.3574										3.54447	2.82034	3.53986								3.62387		3.39486
A0A2R8Y5S7	RDX	8.61402	8.93298	7.96842	7.89403	7.94012	9.40713	7.7378	7.69704	9.46811	8.32071	7.93527	7.75482	9.44554	7.46368	7.07881	6.81592	7.84441	8.46601	9.19516	6.56936	7.00322	9.28098	8.64137	8.51228	8.86809	9.77037	9.77213	9.54132	9.7127	9.2275	9.73709	8.91994	9.16486	10.0389	9.77977	9.15168	9.55408	10.101	9.80632	10.037	8.88496	9.3993	10.056	10.0243
A0A2R8Y5V9	TPM4	7.26602	7.66979	6.38504	8.04845	7.03499	8.02987	6.39138	7.01057	8.61686	7.3925	6.82628	7.38054	8.03787	6.94744	7.49858	7.66156	6.98954	7.57186	6.81367	7.45966	6.84811	8.53191	7.70834	7.72146	8.09886	7.9933	8.69914	8.5508	7.53101	8.98474	7.7648	7.45469	8.67093	7.96531	8.32464	6.63249	7.586	8.63047	7.88688	8.85569	7.36342	7.72678	8.52247	8.56927
A0A2R8Y5Y7	RPL9	7.02569	7.60708	6.8361	6.50215	6.82007	6.82348	6.52518	7.29552	6.53403	6.63345	6.65699	6.57906	6.8913	6.20143	6.43048	7.53305	7.06615	6.95776	6.95123	6.59332	6.67998	6.41817	8.33573	7.99686	7.90915	6.67225	6.4315	6.81132	6.83151	6.9644	6.66426	6.18504	7.4851	5.576	5.98652	8.16157	5.61535	7.64577	6.81569	7.47193	6.95445	6.51815	6.44316	6.86763
A0A2R8Y653	UCK2;UCK2;UCK1			3.66862	3.4991	3.47896		3.80295	3.71038			2.88602	3.80592	3.95933	3.69986	3.32128		2.99396	3.60167		4.03999	3.803	2.27597	2.07671	2.83588	2.66128	1.68587	2.99796								1.96497		1.3158				3.29503			1.58487
A0A2R8Y6G6	ENO1	6.45905	6.4063	8.05917	1.8149	7.74332	7.09717		6.72351	7.12359	6.85296	7.30653	6.39945	7.59599		7.37039		5.81079	6.1869	7.42984	6.30291	6.55689	6.90746	6.31011	7.23607	7.28289	8.10462	8.38808	7.11758	6.59087	6.59722	6.74132	7.37903	6.14733	7.09406	7.08008	7.16425	8.24683	7.06535	6.80163	6.31171	6.32643	6.73806	7.42292	6.75236
A0A2R8Y6J3	RPL5	5.59308	5.79615	5.58773	6.26492	5.60918	5.76276	6.37538	5.12644	5.43836	5.17362	5.72327	6.04173	5.83215	6.13252	5.21914	6.0443	4.88121	5.77451	5.84239	6.00353	5.71554	5.8954	4.17189	5.57447	5.83223	5.65113	5.73596	4.98482	5.08852	5.79267	5.79933	5.43897	5.56358	4.67538	4.97381	5.35468	4.87023	4.35901	5.5891	4.91524	6.02959	5.60494	5.58333	5.41312
A0A2R8Y6X2	DTD1	6.55213	6.63358	6.14719	5.33392	5.91231	6.30628	6.16413	6.18894	5.6409	5.97569	6.00194	6.40306	6.51474	5.36913	6.5043	6.36128	5.5541	6.38178	5.98814	6.88872	6.50849					6.02484	6.72627	6.29268	6.38874	6.12098	5.30703	4.96785	5.83919					6.36389					5.25163	5.51051
A0A2R8Y6Y7	SUCLA2	8.03535	7.76557	8.44785	8.43293	9.10108	8.451	8.37885	8.17458	8.41523	8.06392	9.14335	8.05884	7.82633	8.85905	8.91644	7.4562	7.54377	7.5463	8.49397	8.3075	8.63881	8.53311	8.5042	9.21896	8.94766	8.75157	8.54166	8.5793	7.7259	8.6101	8.74635	8.06695	8.72705	8.55441	8.76125	8.88646	8.99285	8.96952	8.1776	7.83561	8.58312	8.59713	8.86733	8.7643
A0A2R8Y793	ACTB	6.94979	7.12638	7.38399	8.09191	8.00385	7.29235	6.78572	6.70604	7.39547	7.24434	8.44939	6.95578	6.78587	7.92786	7.26139	7.00133	6.23558	6.40427	6.14028	6.8322	7.44243	6.8771	7.706	7.93873	8.35319	8.25525	7.12656	6.76599	6.07374	7.41136	6.83253	6.06144	7.0436	6.30887	6.10505	6.19956	6.45776	6.05165	6.46102	7.62928	6.74389	6.61813	6.50911	6.41497
A0A2R8Y7H4	PRPS1	6.04193	6.59203	6.03454	6.42244	6.1877	5.75131	6.17759	5.90352	5.55995	6.8926	6.72698	6.37546	6.14505	6.22889	5.86802	6.54017	6.35101	5.83461	5.60977	5.45415	6.52162	6.30872	6.83537	6.17619	6.21862	6.72541	6.22763	6.60393	6.18522	5.5272	6.29057	6.48012	5.74308	6.26616	6.01208	6.29717	5.39387	4.95215	6.11688		6.43721	6.01809	5.39974	5.69216
A0A2R8Y7X9	HBG1	3.49596	4.18429	5.45535	4.01645	4.35588	4.25064		4.00059		6.25405	4.22184	4.81943	5.31778	5.25516	4.71375	4.15965	2.59347	3.72408	4.79626		3.48611	3.68389	4.30604	4.45461	4.07701	4.05919	2.19408	3.0476	5.54678	6.18833	4.81271	7.6772	6.3647	5.25993	5.82229	4.02759	5.08588	5.83032	5.81354	6.52937	5.57813	5.5254	5.09996	6.26638
A0A2R8Y811	RPS14	9.1231	9.11747	8.90729	8.97224	8.55555	8.60123	9.4834	9.26409	8.12808	6.90408	8.12068	9.43495	9.21674	9.5405	8.21833	9.1756	8.7029	9.05058	8.66251	9.60761	7.6673	7.11524	7.74914	7.9476	7.83639	7.50656	8.2368	8.0885	9.03774	8.88275	8.32292	8.17759	8.24422	7.90762	7.87186	8.03147	7.87523	7.93274	8.86722	8.82063	8.97446	8.51243	8.2838	8.61515
A0A2R8Y849	RPS24	5.80079	5.67789	5.50972	4.2088	4.84132	5.19049	4.6373	5.02089	4.49322	4.83994	5.13082	4.55225	5.14633	3.84464		4.44439	5.43805	5.18104	5.11611	5.25601	4.4889	4.96522	5.0634	5.0825	5.27088	4.76772	4.7696	4.80772	4.66991	5.77342	5.71479	5.24616	2.99408	4.50383	4.87876	4.42039	5.06898	4.57636	5.23043	4.77462	4.33702	5.50255	4.8297	5.40615
A0A2R8Y891	PFKM	9.84851	9.66394	9.92961	8.85663	10.2843	9.60302	9.72627	9.73894	9.92139	9.52044	10.1686	10.0025	10.0294	9.12694	10.184	9.26755	9.35524	9.19521	9.25947	9.62042	9.63357	10.1379	10.8786	10.403	10.3243	10.4228	10.5152	10.0233	8.94033	9.03232	9.59675	9.53304	9.57997	10.0708	10.3083	10.6056	10.2146	10.6188	8.88718	9.63526	9.67683	9.63914	10.2101	10.1889
A0A2R8YCZ4	CRYL1	5.81436	5.82628	5.80208	5.11612	5.29396	5.34702	5.58498	5.53959	5.29601	5.36084	5.33306	5.66531	5.83749	4.3552	4.99881	5.11719	5.68422	5.65727	5.4583	5.5625	4.57926	5.54595	5.3122	5.43388	5.41062	5.56671	5.21273	5.40875	4.89964	5.65705	5.92258	5.81578	5.56587	5.18261	5.26078	5.3861	5.32522	5.45212	5.41244	5.68559	5.91265	5.82604	4.24329	5.40641
A0A2R8YDM5	LAMA2	6.84183	6.16064	6.01115	6.01831	7.3272	7.07598	6.63845	6.48149	7.02907	6.63104	7.00154	5.87222	5.98267	7.00073	8.28922	6.63322	7.26233	6.94842	5.79073	6.19426	7.051	8.29089	7.62107	7.60591	6.31559	8.58712	8.81026	8.62215	6.14973	5.92048	5.93317	6.24449	6.54175		6.21468	6.96882	6.67824	6.87797	6.05943	5.20492	5.3998	5.64461	6.3895	6.47293
A0A2R8YE77	CASK		3.17565		4.95111	0.522373	1.03166			2.94838	6.91629	8.47202	0.517072	2.33387		-1.32975		3.52311	0.295978	1.31113	1.40557		6.54897		8.20176	6.6415	1.24968	2.57305	6.84573		4.08324	3.41072	4.6023	0.495152	6.07723	6.95913	6.70621		6.02699	1.83677		1.2639	1.16408		1.93939
A0A2R8YEL6	GCLC	4.47648	3.26171	3.69775		2.88727	3.55213	3.6621	3.20781	2.65897	3.78241	3.69305	4.21253	4.35269		3.57006	4.03547	2.61587	3.17186	3.13014	2.84805	4.38487	4.02388	4.79729	3.56781	4.07403	4.4961	3.71382	3.89141		2.32807	3.69433	4.01291		2.82358	2.14049	3.68686	3.28172	2.73327	2.6156	2.27894	4.1511	3.08484	2.9785	1.91961
A0A2R8YF87	VPS33A;;VPS33A	4.69683	4.6133	3.89422	4.24613	5.01985	4.77662	3.94977	3.98421	3.6104	4.00087		4.4941	4.53238	4.45665	4.71219	4.94279	4.55709	3.5548	4.2982	4.93016	4.64587	4.1852		3.64425			3.10191	4.1177	4.23504	5.62258	4.49392	3.21434	4.53455	3.72905	3.5151	4.77714	3.95709	6.01732	6.30493	6.54203	4.80505	5.81901	3.66383	4.73774
A0A2R8YFG2	NMNAT3	4.47859	4.70971	5.55859	4.65664	5.17991	4.81911	4.71538	5.0861	4.56413		4.76585	4.91095	4.87615	4.17593	5.20752	3.96441	4.236	4.26862	5.49003	5.46283	5.41561	4.45997		4.83892	4.52514	4.29309	4.91948	4.80331	4.07045	4.68564	5.18934	4.05908	5.02962	3.73509	4.14017	3.87783	4.45759	4.94946	4.43273		4.81159	4.76301	3.59789	4.1057
A0A2R8YGD1	TPP1	7.43791	7.52463	6.54909	5.97035	6.1969	6.64531	6.02359	6.29641	7.24374	6.1328	6.06471	6.10644	7.27223	5.86671	5.39223	6.42141	6.42744	6.94923	7.06863	5.76783	5.66397	7.59803	7.02443	6.3249	6.51095	6.6368	7.12542	7.04133	7.09331	6.37594	6.77676	6.18238	5.24371	7.77421	7.22662	7.27362	7.80564	7.56554	6.61815	6.22243	5.50736	6.29815	7.08823	6.90704
A0A2U3TZH3	EEF1A2	8.32683	8.45535	8.61948	8.38503	8.50175	8.77483	9.03837	8.73011	8.89078	8.21552	9.11078	9.39228	9.05108	8.86029	8.47245	7.05427	8.33358	7.9044	7.71606	7.42865	8.19872	8.89459	8.77315	9.14416	8.8794	9.37473	8.54642	8.78777	8.08959	8.82215	8.79908	8.5139	8.82213	8.90859	8.98054	8.81869	8.47006	8.7134	8.65476	7.94853	8.86749	8.86945	9.42674	9.27607
A0A2U3TZL5	CD59;;CD59	7.33791	7.04015	7.71422	7.71105	7.04266	7.30677	7.73219	7.54187	6.61199	6.77647	6.99161	8.04268	7.61366	7.00292	6.76021	6.42511	7.08107	7.92503	7.41211	7.53715	7.45829	6.4595	6.36335	6.66865	6.66006	5.96215	6.09678	5.72112	6.73025	7.5251	7.55862	7.70114	6.90824	6.94918	7.42765	6.795	7.37271	6.898	7.54946	5.86246	8.03026	7.81128	7.57425	7.72168
A0A2U3TZT9	ABHD5		4.10259											4.84348				2.99182	3.79637		4.71908						3.32415				3.41764	4.54117			3.65131	3.17421	3.74499	3.35515	4.79247				3.59644	3.61797	5.13125
A0A2Y9D025	NDUFA6	8.79546	8.4505	8.39679	6.30639	8.4118	7.93128	7.89787	8.13474	7.71918	7.37287	8.2492	7.30809	7.94396	7.48412	7.65667	6.34744	6.79284	8.14378	7.78103	8.13453	6.75305	8.13655	8.23416	8.40912	7.78868	7.38116	8.18204	7.78871	7.99508	7.80153	7.09761	6.63877	6.94224	8.04287	8.40874	8.34256	7.99642	8.85116	7.39881	7.43636	6.51819	7.93033	8.44836	8.0191
A0A384N5Y3	MTHFD1	6.93922	6.8525	6.58104	6.25082	6.79069	6.96733	6.74276	6.19003	6.58522	6.22918	6.55183	6.6627	7.67821	5.98295	6.31211	6.81085	6.74875	6.58175	6.70577	6.4715	6.38085	6.743	6.7775	6.91471	6.88894	6.94417	6.99851	6.81401	6.49338	7.2072	7.9269	5.97553	6.79837	6.88977	6.33962	7.52284	6.46537	7.28196	6.33741	7.027	7.25931	7.10969	7.40331	7.27402
A0A3B3IRE4	DENND10;DENND10P1;DENND10	3.66004	2.96651	2.49825	2.22288	2.69994		2.19236		2.312	2.42362	2.67447	2.08866	3.49017		2.91938		3.31247	3.09111	3.03447	3.21613	2.77509	3.05393	2.78335	3.55916	2.69722			2.74549	2.57956	2.69956	3.72789	2.62066	2.38626	1.83966	2.18872	2.79607	1.36629		2.56293	2.90653	3.51833	3.59562	2.16044	2.54331
A0A3B3IRR1	HMBS	4.8648	4.78257	4.63436	4.08462	4.2394	10.6628	4.59089	4.53463	4.04246	3.26307	4.13875	9.30576	5.40243	5.47863	10.1146	4.63244	4.89338	4.85896	4.31226	4.96086	9.36947	4.19153	4.85363	4.6677	4.5204		5.43681	4.13187	6.05001			5.81358	4.5526	4.09348		4.77289	5.35643	4.44276	4.37221	4.7012	5.18009	4.68645	5.58823	4.78897
A0A3B3IRR9	SORBS1	5.80495	4.59213	5.4757	5.44762	6.06565	6.17696	5.95882	5.67906	5.87594	6.00578	6.14157	6.06726	6.08135	6.03399	6.58863	5.74276	5.8216	5.72825	5.07518	5.52229	5.67067	6.407	5.96785	6.45971	6.2294	6.37644	6.52067	6.4841	5.24411		4.85128	2.83608	5.92359	5.83536	4.20864	4.72893	2.93041	5.27659			3.74185	5.31996	4.8073	5.26857
A0A3B3IRT8	SSR1	5.42107	6.09712	5.44202	5.57847	5.38324	6.44865	6.01739	5.95161	4.84358	4.66066	4.16353	6.27964	6.17498	6.75682			5.81249	6.18566	5.59932	6.57192	6.54924			4.3405			4.62649		5.99137	5.5788	5.81883	4.98381	5.57153	4.87157	4.66518		4.7246	3.95334	5.05162	5.46968	6.53508	5.77858	5.09041	5.27859
A0A3B3IRV5	HEBP1	6.68848	6.70385	6.97214	6.62862	6.75305	6.23597	6.98006	6.37624	6.29115	6.09478	6.73079	6.95879	6.19701	7.29237	6.51947	7.17062	6.47857	6.03774	6.16529	7.25577	6.85427	6.09953	6.93338	6.41785	6.65022	6.76757	6.25371	5.83948	6.76591	6.44948	6.39433	6.54896	6.81088	6.26246	6.70882	6.60465	5.98868	5.84529	6.43953	7.45554	6.8556	6.48748	5.4807	6.12879
A0A3B3IRX2	PLA2G2A	3.61424	5.59554	5.40045	7.76977	4.71983	6.13759	7.09591	6.96841	3.57924	6.88458		5.67174	5.55204	8.48623			6.99486	6.17709			6.4298	4.70067	4.49276						9.36042	7.39177	7.59376	6.69412	6.24349	5.4961	4.31537	5.48969	4.37377		9.93196	8.37927	9.41553	6.70751	5.74625	4.95082
A0A3B3IS24	PPM1B;PPM1B;PPM1B	6.24029	6.62249	5.8466			6.02203	5.72565					5.4	5.68432			6.2276	6.4111	5.81011	5.72185	6.04923	4.80881	6.05575	6.04403	5.9473	5.98223	5.94799	6.28805	6.2004	6.59745	5.64305		5.73494	6.03716	6.09109	5.35464	6.05059	5.75585	5.99753	6.19479		6.11416	5.74851	5.54976	6.03972
A0A3B3IS55	ABLIM1	6.47573	6.22054	6.55181	6.73469	7.5221	7.13785	6.86774	6.47336	7.20552	7.0802	7.20596	6.67152	6.63084	6.93059	7.55392	6.61187	7.40979	7.49062	6.26852	6.44441	6.66043	7.81737	7.48471	7.75973	7.79362	7.54919	7.21867	7.5584	7.61358	5.34495	6.11991	5.20041	6.58803	6.91458	6.29708	6.82467	5.91936	6.90021	6.29457	7.09045	6.49611	6.69188	7.06219	6.99466
A0A3B3IS80	ALDOB				3.2487		2.85424	3.5277					3.43069	4.25708				2.91479					3.74312	4.23344		5.4174		2.90933	3.32856				5.38092	4.52365				2.42953					5.6811		5.20933
A0A3B3IS84	COPA	5.35647	5.69739	5.53637	5.21812	5.49035	6.2444	4.0738	5.10435	5.35098	5.28182	5.14682	5.52781	6.45105	5.15041	5.51807	5.82962	5.59918	5.43407	5.88437	5.86015	5.34259	5.7072	5.20245	5.43206	5.76726	6.06085	5.67939	5.57126	5.19	5.74088	6.45962	6.49272	6.1923	5.42258	5.35673	5.77264	5.37706	6.41183	5.89282	6.68629	6.29086	6.56724	5.73429	5.98995
A0A3B3ISF9	ECE1		5.24216	5.70017	2.78061	5.05525	2.88286	4.43942	2.98582			4.75688	4.65493	2.54335	4.995	5.33008				6.28654	4.70168			8.60798			4.88851		4.84878			4.69496	4.3162		4.93256	4.65757	5.46786	4.66648	4.80918	5.06591	5.59226	3.85308	7.86718	8.10972	5.27736
A0A3B3ISG5	IDE	5.44352	4.85655	4.95344	5.6746	4.67229	3.97083	4.01055	4.17886	4.14192	3.82235	4.16295	3.86864	3.92008	4.43455	2.83491	3.28705	4.32287	4.99699	5.49186	5.65802	4.09379	4.7189		4.71622	4.51627	4.29861	4.50264	3.48912	4.3447	5.00971	5.02928	4.79906		4.78354	4.47375	3.01778	3.15111	5.33139	4.56863	2.36104	5.08477	4.44713	4.61263	4.10019
A0A3B3ISJ8	CLIP1		5.26421		5.51195			5.69959	5.7768	5.59833	5.0149		5.97219	5.68024	6.28463		6.23984		5.17291	5.90959	5.29666	6.62619						6.27896		5.95295	5.26908			5.54586				4.63688	5.63642	5.85493	6.01518	6.35582			6.27692
A0A3B3ISQ4	EPS8L2		4.19408		1.28748							3.119						3.00671	2.29396		1.97396						3.80335	3.61415	4.01986		3.48814	3.02145	3.17408	1.01812	4.03096			4.13289	4.32582	3.29289	4.19609	3.10651	3.51954
A0A3B3ISR2	C1R	5.24476	5.495	3.03969	4.54564		5.34569	4.4496		5.7476	5.73649			5.66996	3.84423		5.22227	4.61964	4.92914	5.45647	4.50652	3.20324								5.89829	5.38683	5.12463	2.96733	4.37399	1.07349					5.5653	5.9388	4.70052	4.22514		4.92228
A0A3B3ISS6	GPNMB	8.43655	8.79941	7.7139	8.15194	8.02258	6.31985	8.96631	8.888	10.2742	9.86963	9.62186	8.4673	7.99363	9.00907	10.4077	8.61721	8.0334	8.23919	8.2144	9.05174	8.45719	9.81107	9.76962	8.97594	8.80799	8.4947	8.69434	8.64911	9.15967	7.57717	7.67111	8.32763	7.80282	9.30313	9.17151	9.0132	9.49896	9.34482	9.04638	8.32388	8.58644	8.64251	7.86865	9.10652
A0A3B3ISU0	DSC2	5.3301	4.40416	5.03175	6.1164	4.97973	4.68155	4.26853	5.50891	2.63407			3.43868	5.45291	4.54969	3.1228	5.61708	5.75566	4.81057	3.55479		4.62205	5.55471		4.83343	5.04012	5.35464	5.58165	5.31997	5.5285		4.70376	5.00514	4.59178	5.64802	4.61494	5.11022	4.54719	4.63453	5.47491		5.47964	4.48225	4.88845	4.57818
A0A3B3ISV4	VKORC1L1		3.81046	2.46935	3.68544		2.59738			3.21762	2.98549	2.95024	3.25904	4.33707	2.47279		3.79006	3.10107	2.42111	3.43587	2.80554	3.83309	3.2739			2.90645	3.00952		2.36545	2.95757	4.40118	4.30224	3.33867	4.15253	2.18489		3.59558	2.02411	3.65041	3.62709	3.10848	3.54275	3.99836	3.81559	3.78795
A0A3B3ISV5	LRRC57;LRRC57		3.32713	3.5904				1.84888		3.60064		4.34855	3.42746	1.02196	2.56148	2.72146	1.74408	2.46604	2.77635			2.82779				4.02477				3.38187	2.5464	3.37905	3.5073	1.24523		4.12352	-0.105401			3.15524		4.1599	4.02619		3.41134
A0A3B3ISX9	TNXB	7.22335	7.73723	6.2155	8.54955	6.38261	7.88672	7.50204	7.56304	8.61865	10.0278	7.58138	6.17771	6.46686	6.49329	7.75673	8.98989	8.04633	8.02237	6.70304	7.20749	7.87091	6.92023	6.99724	7.17469	7.48538	6.69799	6.86361	7.12841	6.90295	6.93725	6.96981	5.75613	7.60709	4.74043	5.25835	5.63271	5.76369	5.26726	6.9107	7.84961	7.22555	6.24445	4.84552	5.43038
A0A3B3IT01	DARS2	6.65146	6.49158	6.31459	5.90888	5.91986	6.5682	6.76656	6.55182	6.04189	6.15721	6.5198	6.17358	6.62587	6.11894	5.7729	5.50448	6.2274	6.25342	6.98144	5.91511	5.90715	5.92951	6.2115	6.50305	6.43711	6.06956	6.11051	5.98803	5.68779	6.02963	6.60387	6.04025	5.91304	5.91117	5.68818	5.92956	6.55331	6.56437	6.30328	6.09999	6.27414	6.58633	5.8487	5.72023
A0A3B3IT47	WDR37	5.02786	5.63765	5.18459	4.03257		4.17762		4.06785	4.49091		4.35654	3.98796	6.16401	2.08078	2.44791	6.15718	4.95912	4.81145	5.2697	5.62547	5.04399	4.43214	4.80827				4.73541	4.5147	4.9977	4.51977	4.94722		4.70672	3.76955	3.52619		4.50148	2.60963	4.8392	4.99526	5.06825	4.9836	4.26106	4.41889
A0A3B3ITJ4	HNRNPL	6.44936	6.34853	6.23288	6.49165	6.08266	5.84518	6.63204	6.5936	5.97466	5.64595	5.69401	6.77935	6.47063	6.65499	5.86821	6.40262	6.45815	6.52523	6.02327	6.74098	6.23262	5.71022	5.28882	5.73591	5.32053	4.18437	5.31922	5.2819	5.8959	5.90196	5.46336	5.16827	5.8249	5.23638	5.37301	4.74805	4.7924	5.1744	5.99993	5.85182	5.92778	5.82769	5.45198	5.72546
A0A3B3ITK0	THBS2				3.38244					4.02763	6.72369									3.36185										3.85229					4.77305				4.27086						4.55133
A0A3B3ITL8	SORBS2		3.85098				2.0961			3.70504		4.57011		2.91647		5.01973							5.01996	4.62395	4.65869	4.28266	5.67926	5.68008	5.40186						4.48083		2.84312	2.96342	3.85581					3.99549	3.98567
A0A3B3ITP4	MMAA	3.67134	3.682	2.93674	3.80946	3.86892	2.77275	3.65911	3.97759	3.25554		3.03523	4.01877	3.88577	4.59014	2.43633	3.32117	2.65707	2.61452	3.97236	3.69416	4.50801	2.37711		2.96071	2.53543	2.75738	3.75874	3.20687	3.41399	3.52447	3.07065	2.36066	3.04828	2.05818	3.17562	2.85938	3.2381	3.73214	3.22522		3.22121	4.00946	2.97813	2.5586
A0A3B3ITR6	FARS2			4.08248	3.90908	4.55065	4.06177	3.75382	3.96981		2.3383	3.615	3.87411	3.98282	4.06584	4.91028	3.59056		3.37964	4.34569	4.28564	4.54068	2.975		3.54342	3.78212	3.36553	4.00182	3.75889			3.70746	2.8331	3.94584		3.38581	3.91744	3.845	4.47839
A0A3B3ITT5	RPL29	5.71	5.22119	5.46184	5.19098	5.20533	5.77238	6.14201	4.8762	4.96854	3.96705	4.63874	5.79635	5.64407	5.63412	5.89003	5.53018	5.01077	5.64087	5.48711	5.47491	4.89442	4.45085	3.95792	4.19787	4.48756	3.72976	4.18322	4.78095	5.06649	5.77782	4.52569	4.90915	5.56313	4.03067	5.07986	2.81738	4.40748	4.73857	5.36866	5.25164	4.70418	5.05696	5.33007	5.41637
A0A3B3ITU8	ITPR1	9.82018	8.97087	9.6963	9.22521	9.73398	9.88272	11.3983		9.09646	8.36947	2.77869	2.58932	9.21795	11.1164	11.0067	2.08821	2.92523	10.0415	3.08272		10.7627	10.1519	2.75491	9.40749	10.0572	9.84548	8.82551	3.37451	2.84087	9.52838	10.3131	2.90759	9.64289	2.64585	2.50338	2.32899	2.88678	3.46811	9.67759	9.1811	9.46636	3.56994	10.428	9.65741
A0A3B3ITW1	GSK3B	5.85268	5.69727	6.05745	5.48984	5.74714	4.96378	5.64638	5.51484	5.95536	4.97744	4.50757	5.98295	6.3301	5.22959	5.98729	6.00946	5.57175	5.49256	4.57534	5.88711		5.97412	6.45896	5.7862	5.68173	5.89059		5.95139		5.46982	5.48059	5.28721	5.79928	5.48346	5.53367	4.90841	5.68745	5.84508				4.96017	5.68465	6.10558
A0A3B3ITW3	ABCD3	2.58076	4.13598	4.13304	3.37016	3.57529	4.47091	5.03246	4.28726	2.55377	2.89658	3.06077	4.22903	4.6107	3.681	3.51371	3.55554	3.77689	2.38079	4.0509	2.97875	3.91375	3.67664	4.39959	3.79261	3.77996	3.07523		3.35018	3.35966	2.94822	3.73073	3.76195	3.62918	2.56825	2.88401	3.55221	2.5654	3.79244	3.23908	2.90937	3.84984	4.13505	3.66163	3.51132
A0A3B3ITX9	GET1-SH3BGR;SH3BGR;SH3BGR	4.6915	4.81873	4.8343		5.28158	4.65151			5.79871		5.87581	4.82946	4.42675		5.7472		3.93179	4.92514	3.98942	3.57817	4.7989	5.29751	5.25274	5.61005	5.71313	5.31458	6.29102	5.89093	5.09323	4.53553	4.48025	4.79352	4.02948	5.74499	5.61623	4.84959	5.33519	5.36856	4.75341		4.51489		5.36871	5.03358
A0A3B3ITZ9	THRAP3	6.46915	5.98084	5.75918	5.65184	5.89413	5.85308	5.5923	5.53947	5.40476	4.99581	5.10405	5.43587	6.57171	5.1825	4.80225	5.55846	5.42471	5.23781	5.83419	5.8583	4.69915	5.33138	5.39958	5.18419	5.13438	5.06442	5.33199	5.01811	7.51855	5.02139	5.93312	4.26819	4.98257	4.85789	5.03169	5.31946	4.91622	5.69324	5.26963	6.05588	5.69468	5.07335	9.99976	5.93851
A0A3B3IU33	AMDHD2		4.1683	3.57944		3.45532	3.44711	3.53202	3.66397				3.85004	4.07481	3.11863	3.54359	4.30025		3.8455	3.6725	3.58371	3.66574								3.81363	3.58931	3.62867	3.72066	3.70582	3.02755	2.65588		3.93657	3.49968	3.74828		2.51119	3.55609		3.51511
A0A3B3IU69	EML1	5.01609	4.76989	9.70262	4.87027	4.52868	4.84236	6.00859	5.03319	9.41153		4.48152	4.94856	4.91628	5.28125	4.47389	1.99383	4.66728	9.60523	7.71447	7.40571	3.84415	4.60099	9.44653	10.1832	9.77994	3.83377	4.55998	4.98444	8.84839	4.90883	3.98489	4.91554		8.84013	4.49865	7.91242	4.14509	7.7615	4.16272	4.65177	4.86101	4.75386	4.36998	4.26912
A0A3B3IUA2	SNU13	6.51414	6.52417	5.98846	6.22436	5.86725	6.09951	6.31617	6.13467	6.06589	5.91124	5.80613	6.34941	6.55838	5.91169	4.87867	4.74653	6.04028	6.44082	5.58663	6.25295	5.69275	5.47	5.00082	5.77901	5.62717	5.74262	5.54892	5.32263	6.45807	6.24919	6.0665	5.75548	5.67474	5.65411	5.73533	5.57042	5.4276	5.89748	6.133	5.79886	6.23115	6.29943	5.55336	6.24628
A0A3B3IUB1	EIF2B5	7.12924	7.27769	6.58331	6.86128	6.32742	6.41619	7.10589	7.24879	4.04032	4.66666	5.179	5.65368	5.16093	6.60583	6.24239	7.17013	6.93692	7.24556	5.41102	5.70438	6.74181	5.75735	5.28084	6.44409	5.4213	5.37104	6.03473	5.85098	4.73202	6.18945	6.29001	5.44453	6.21025	5.69704	5.35628	5.12603	5.12519	5.49911	5.63322	4.89788	6.42372	5.22503	5.5187	4.57834
A0A3B3IUC4	GLA	3.81551	3.77414							2.65815				3.64858					3.11774	2.87102										3.58302	2.76287					3.40881								4.0992	4.05432
A0A3F2YNX0	SEC16A	6.00529	5.32382	4.25451		5.23443	5.51018	4.91915	4.96271	7.02942	6.19517		4.45042	6.05926	4.57103	5.1505	4.97831	4.86741	5.46003	4.48938	5.28816	4.29168	6.02159	6.73495	4.99636		5.21166		5.04974	5.5431		3.52546		4.90475		3.95305	5.14345		4.60977	1.94613	7.06581	2.45323	5.16943	4.30866
A0A494BZW8	ACSL6;ACSL6;ACSL6;;ACSL6;ACSL6;ACSL6;ACSL6		3.03227									2.16896		3.39208						3.20985											4.82901	4.70741	3.96436									3.57492	3.59962	2.83043
A0A494C017	MYADM	7.10967	7.8712	7.11	5.65354	6.83172	7.74182	4.80393	6.99212	7.06147	7.79922	6.84153	6.79089	7.87225		5.26075	5.22199	7.83342	7.81508	6.14104	5.46025	4.9172	6.94043	6.62024	7.46398	7.62212	7.25304	6.94807	6.72874	6.55923	7.14668	7.98627	7.75432	7.07203	7.44676	6.93317	7.19367	7.51674	7.90968	7.51593	8.35447	7.69554	8.23755	7.21979	6.81026
A0A494C028	DEK	5.19286	4.81586	5.0357	4.5176	5.41551	4.97527	5.34614	6.17496	4.53692	4.17415	4.72392	4.98173	5.39286	5.09986	4.85602	4.9947	5.33242	5.038	5.12247	5.26982	4.52285	4.76914	4.75442	5.04724	5.04439	4.86296	4.50468	4.72013	5.41285	3.07992	4.52193	4.22156	4.12129	4.13669	4.21502	4.76135	4.42138	4.4746	4.48836	5.09126	4.48284	4.24752	4.1006	4.01664
A0A494C0B4	RAD23A	6.90259	7.03689	7.02909	6.10245	6.98751	6.63571	7.11582	6.82088	6.2475	5.8843	6.3992	7.24473	7.06538	6.77667	7.42318	7.51966	6.74546	6.92403	6.90133	7.70283	7.23546	6.47934	6.56582	6.23181	6.22607	6.45617	6.73171	6.58734	6.92361	5.6821	6.70916	6.20213	6.2894	6.33254	6.03472	6.87847	6.31099	6.26698	6.28255	5.60822	6.71313	6.45533	6.57259	6.21807
A0A494C0D4	PPOX	4.2935	4.18218	4.22792	4.70868	4.44518		4.95973			3.90525	4.30701	4.44073	4.71434	4.60961		3.737	4.47046	3.87524	4.54513	3.53309	4.44105	3.7147	4.15215		4.29149			4.02563			4.47969		4.42836			4.61151	3.86285	4.81146	4.50417		4.88808	4.87009		4.57221
A0A494C0F3	EBP;EBP;EBP		6.10137	6.33687	5.74506		6.21332	6.12191	6.35243	5.30448	4.48813		6.16176	6.07389	5.77916	5.40989	5.91639	5.72636	6.31598	4.15241	5.56772	6.09935	5.36334	4.85416	5.00437	4.85635	4.7598			6.13921	6.24782	6.27354	5.58162	6.0124	5.08493	5.4528	5.02326	4.10191		6.60761	6.75513	6.01573	6.61957	5.58679	5.92333
A0A494C0F5	VSIG4					3.63488	4.13098	3.50025			3.98746			2.92725						3.31417										5.56262	5.46704	6.63147	5.9889	5.34258	5.61154		5.45544	5.40035		5.82796	5.38275	6.5753	5.70271	5.40754	5.73345
A0A494C0G1	PGM3	3.76269	4.13071	3.76836	2.19739	2.83779	3.89581	3.56551	4.18017	3.37528	3.62861	3.71161	4.44478	4.75443	2.51785	2.13588	2.99133	4.09332	3.17252	3.13209	2.74246	2.60827	4.13367		3.45369	3.47432	3.40443	2.43629	3.79562	4.4829	3.72522	4.52973	4.07849	3.79774	3.49781	2.37171	3.22316	3.54705	3.6876	3.93257	4.36853	4.52058	4.24883	3.33811	4.13958
A0A494C0G8	SCLT1					5.52571	5.58568	4.28993			4.36836				5.44075	5.76941	4.80735			4.31536	3.63911			6.10613		6.51249	6.67074	5.89163	6.25524	5.01155	4.32319		5.21817	6.22254		4.56015		4.52444	5.03351	4.02148	6.23432		4.32073	4.60223	4.93793
A0A494C0P1	NR3C1	2.83502	3.18722	2.36067	1.97467		1.49166	1.0116	2.35215		1.78424	-0.428381	2.37667	2.24116		3.01216	1.48292	2.48709	2.36351	1.66254	1.78957				1.22353	2.70973	2.00038	1.59374	1.82944			0.559848					1.48056						1.43565
A0A494C0R8	CLUH	5.29411	4.91439	4.82047	4.58372	5.07155	4.84995	4.77001	5.07868	4.89547	4.17854	5.21677	5.05043	5.0351	5.73233	5.38656		4.73347	4.92524	5.53245	5.38453	3.62654	5.42894	5.62434	5.33455	5.23358	5.57412	5.75763	5.45875	4.72072	4.81981	5.24902	4.15262	4.46272	5.04759	4.85666	5.3202	5.02405	5.62361	4.58481	4.68011	4.31303	4.90334	5.14645	5.11717
A0A494C0X0	TBCB	5.04893	5.3018	4.77982	2.57511	4.90616	5.22153	5.53471	5.10391	5.18733	5.88747	5.02201	5.38372	5.79563	5.46478	5.45864	5.69109	5.26506	4.78162	4.79468	2.82689	5.28502	5.17825	6.02698	4.79728	2.54621	5.84969	6.03162	4.74779	6.08959	5.99985	4.64857		5.39567	4.97536	4.4085	4.93423	1.72851	4.96394	5.27823	5.89742	2.0708	4.95998	4.7309	4.78237
A0A494C0X7	ITGB2	1.62373	3.56703		6.54159	6.33888	6.07588	5.38004	7.94141		6.18149		6.71126	6.18135	7.05855		3.46962		6.24987	2.35996	0.145924				6.26831	5.94173				8.222	2.8036	3.68796	2.839							3.0711		5.29433	3.07299
A0A494C128	NOP56	5.08507	4.73321	4.08486	4.12132	5.02248	4.51713	4.73816	5.03198	4.72988	4.4608	4.44598	4.58424	5.07301	3.24724	4.32305	4.73197	5.01954	4.91902	4.20163	3.89541	3.89597	4.5217	4.30282	4.90363	3.14426				3.94453	4.78966	4.80838	4.88398	4.3126	4.01127			3.90311	4.52434	4.66856	5.66296	4.50172	4.38073	3.70418	4.41304
A0A494C1B9	GUCY1B1	3.52347	3.48178	3.31818			3.2136			3.37863		2.28291						3.09543			2.57108		2.77093	3.04435	3.92112		3.45307		2.31064		2.0252	2.55289	2.6436		2.84486	2.26634		2.51468	1.35502	1.4494		1.22836	2.35929		1.98241
A0A494C1K3	GTF2I	5.05361	5.41854	4.99237	4.73556	4.84209	4.779	4.0194	4.86698	5.11027	4.23849	4.25668	4.36361	5.60273	5.11027	4.41589	4.30449	4.96676	4.62524	5.08415	5.0522	4.63408	4.44921	4.79454	4.53139	4.54319	4.52564	4.80281	3.84282			4.36261					4.02499					3.58809	4.86966		3.91296
A0A494C1K7	PRKAG2	3.97618	4.20617	4.89762	4.4454	3.45731	4.47613	4.66201	4.5108	3.69224	4.18677	3.85836	4.95028	4.93581	4.73269	4.49958	4.42883	4.22416	4.57386	5.01387	4.03615	5.14337	3.91924	0.555643	1.43062	4.10042	4.16547	4.50894	3.75924	4.01084	3.45432	4.40102	4.24529	4.91839		0.966707		4.26311	4.41856	4.22766	4.41293	4.5326	4.8595	3.78222	3.15738
A0A494C1L5	LRBA	4.20774	4.22926	4.40215	4.99058	4.5792	4.47344	3.28656	4.37097	5.36027		3.46743	4.89756	4.9986	6.12636	4.95228	2.61878	4.49046	3.79394	4.43829	4.91083	4.83442				5.93728	4.35931	3.8119				4.74936	4.55753	4.42156	3.35185	4.48558	5.25411		2.01662	4.39108	4.97035	4.10062	4.16545	2.70583	4.27733
A0A494C1M4	ALDH1L2		3.53136				4.51998						3.82833																			3.58074			3.86545					4.38235		4.32844
A0A494C1N0	FKBP2	4.99727	5.02102	4.76991		3.32961	4.78334		3.88457	4.87719	6.5227	4.29367	2.61759	4.58145		4.40886		4.64196	7.29922	5.09315	2.85223		7.12688	4.24436	3.76424	4.69542	4.30796	4.46279	4.21342	4.56708	4.7677	6.844	4.11846	2.80377	4.03367	4.34128	4.58991	4.15447	4.2446	4.75887	4.28822	3.76745	4.83416	4.91709	4.57226
A0A499FI31	SART3	5.31738	5.38482	5.01873	4.86701	5.08004	4.31996	5.52386	5.17878	5.75619	4.29444	4.48193	4.8797	5.43831	5.03951	5.27532	5.67339	5.00664	5.18259	5.14101	6.01259	5.43421	4.34983		-0.759879	4.41199	4.40477	4.81599	3.85327			0.11093			4.12098	3.35147			4.27009			4.29298	4.19996		4.83161
A0A499FIX8	ESYT2	5.70249	5.9606	5.37992	6.10698	5.9522	5.42118	5.47761	5.22679	4.85975	5.39409	5.45004	5.4003	5.60808	5.7391	5.51217	6.12215	5.62424	4.87212	5.09709	5.20071	5.47366	4.97878	5.41732	5.02547	5.0388	4.75064	4.36794	4.88712	5.32742	6.21407	6.33212	5.67369	5.35484	5.99436	5.33036	4.87001	4.67414	5.47803	5.93397	5.94996	6.44271	6.18049	5.71333	6.12428
A0A499FJK2	TGFB1				4.55417		4.72408				4.47962		4.18214		4.92723	4.76478				3.68283	4.34866																				5.11027	2.73136	3.71977
A0A499FJN5	FECH	4.69214	5.78354	6.08211	6.08033	6.29446	5.51145	5.10339	5.41082	5.72895	5.20909	5.25973	5.03153	4.84517	5.7861	6.24318	4.04448	4.59038		5.68448	5.11496	5.46046	6.09364	5.29381	5.96455	5.7961	5.96911	5.81533	5.70975	4.85332	4.87247	5.46169	5.03995	5.13458	4.69904	5.55886	5.11707	5.90745	4.98173	4.62593	4.91929	4.85544	4.97962	5.10292	5.52773
A0A4W8ZXM2	IGHV3-72	7.55475	7.19022	6.16169	7.00556	6.22632	6.43476	6.86405	6.59399	8.22319	8.7409	7.40787	5.93493	6.71472	7.16789	5.67287	7.72608	7.12431	7.02882	7.28067	6.65986	6.91178	6.59295	6.73704	7.19742	7.01767	6.44517	6.46915	6.1526	7.76409	7.58031	7.57299	7.24567	7.36665	7.32662	6.28675	6.34952	6.72395	6.58314	8.5227	8.30459	7.64069	7.39495	6.55035	7.42034
A0A4W9A917	IGHG3	10.101	10.2943	9.12706	10.8811	10.0647	10.4616	10.2247	9.79097	11.1406	12.7819	11.0087	9.34727	9.73804	11.6579	10.3572	10.9655	10.8692	10.895	11.9623	10.7055	11.2563	10.448	10.2872	10.3141	10.3555	9.85981	9.85398	9.92257	11.5875	12.1877	12.1786	10.7762	11.5822	10.8627	10.4733	10.1622	10.1678	10.014	12.569	12.6984	12.082	11.2804	10.7216	10.8448
A0A590UJ43	CSNK1A1	4.53437	3.77965	4.48351	5.45061	4.43701	4.60225	4.08288	3.76738	4.72373	3.22939	4.48872	4.60612	5.10674	3.41168	4.10191	4.19285	4.46164	3.68609	4.7907	4.21658	3.8202	4.93799	3.14283	4.69884	4.81404	4.87691	4.32703	3.52323	4.39243	2.5293	2.83336		3.10467	3.95935	2.93421	3.236		3.12361	2.96869	2.5636	2.7976	3.67048	3.14703	4.16406
A0A590UJJ6	H3-3A;H3-3A;H3-3B;H3-3B;H3-3B;H3C1;H3-3A;H3-4;H3C15	14.3858	14.3813	13.8043	13.6678	13.4009	13.073	13.7377	13.815	13.0578	12.6955	12.9164	13.5474	11.5189	12.8611	12.361	13.0204	14.1903	14.088	13.3657	14.188	12.7298	13.1348	12.8361	13.0549	12.8672	12.3681	12.5528	12.4221	13.2905	13.0231	12.686	12.9905	12.156	12.4266	12.544	12.2917	12.6059	12.1491	12.768	12.2943	12.7759	12.8246	12.2604	12.8274
A0A590UJK3	SLMAP	6.42885	6.1821	6.53091	6.54139	5.66459	6.40093	5.44026	5.60059	6.25994	5.39467	6.0092	6.24677	6.26644	6.59541	6.06298	5.96775	6.39574	5.15541	6.24468	5.59455	6.96318	5.58059	5.92918	5.94677	6.16132	6.18091	6.30386	7.22929	5.91648	5.93376	6.67407	5.75715	6.25363	5.57494	6.39494	5.6487	5.09224	6.31066	6.22612	5.68361	6.54698	6.30516	6.26947	5.4754
A0A590UJK4	SRSF6;SRSF6;SRSF6;;SRSF6	7.42298	7.55963	6.86258	7.98384	7.24182	7.0394	7.2507	7.16194	6.42228	7.18192	5.97297	7.06749	7.05507	6.6664	6.49481	7.0138	7.13449	7.72772	7.15202	7.39082	6.56306	8.15072	7.82291	7.74352	7.89627	6.93178	6.55875	7.79747	7.60762	6.71016	7.1065	6.84049	6.50181	6.58577	6.62071	7.53614	7.53999	7.1569	6.49652	7.36468	6.63531	7.62216	6.48324	7.2869
A0A590UJS8	ABCB7	5.37191		5.29061	5.45189	5.82125	5.6912	5.60258	4.77164	4.82373	4.65329	5.75416	5.22928	5.8822	7.33798	5.03644	5.06602	5.74422		5.74929		5.29376	5.84782	6.22949	6.08169	6.03303		2.10367	4.77068	4.39151		5.79564	5.38122	6.17286		5.57563	5.79132	5.95227	6.23425	6.28359		5.48556	5.78368	5.74507	5.87478
A0A590UJT3	TERF2IP	7.18783	7.22247	7.27824				8.35684	8.11616			5.79763	6.90239	6.8499		5.55837	6.34649	7.13147	7.22432	5.53188	6.93609	6.65681	7.1048	7.41419	6.52198	6.19179	5.80833					5.28085				4.86585		5.4401	5.44448		6.03387		5.17338
A0A590UJU8	MYL2	8.08791	8.19176	7.49913	7.48515		7.97831	7.21906	7.6586	6.63737	3.84985		8.07288	7.29261	8.14591	4.41066	7.3703	6.85037	7.5891	7.79405	6.56063	6.14275	4.83227	4.41939		4.43225		4.60851		7.83215	7.78039	7.10598	6.25801	7.73334						7.47202	7.38435	7.71298	7.52599	4.47228
A0A5F9UK94	AMPD2	3.28152	3.89413	2.95207	3.98535	3.4431	3.6956	2.41537	2.61392	2.88834	3.0459	0.595478	3.35385	4.43945		1.84776	2.95842	3.3162	3.27939	2.99752	4.22487	2.45377	2.96662	2.31874		2.7358				3.55796	5.21055	3.36414	2.38332	2.79077	2.09527	2.47098	1.86655	2.16931	2.11661	3.21904	4.29354	3.99012	3.4081	2.33307	2.51947
A0A5F9ZGS5	ANK2	6.13071	5.87364	6.05306	3.9938	5.80167	6.29891	5.06547	5.4549	5.94051	5.32439	5.56352	5.25587	6.57148	5.14749	5.20856	4.9573	6.0056	5.94727	5.54521	5.07561	5.16902	6.39993	6.28875	6.28473	6.48829	6.47521	6.64838	6.40078	5.54304	5.46655	6.17366	5.41843	6.12826	6.51363	6.17737	6.24817	5.885	6.82092	5.75278	6.2672	5.30569	6.51219	5.88128	6.05106
A0A5F9ZH21	CAMK2A	5.31512	5.13846	5.94172	5.21452	4.45819		4.84218	4.84393				5.3349	5.75037	4.68935	5.58525	6.11133				5.37673	6.23021	5.22387					5.05666		4.20023								4.36672	4.35428				4.34219		4.0551
A0A5F9ZH31	ADK	6.18442	5.01551	6.32941	4.83079	4.69686	5.05604	5.44323	5.2405	5.00249		5.58192	6.28448	6.124	5.3653	5.69884	5.81195	6.00825	5.49413	4.5452	5.10028	5.30892	5.32222	5.98692				5.41985		5.14494	5.23973	4.34675		1.9589	5.30377	4.99736	5.43599	4.2829	4.21858	5.40846		5.84743	4.53302	5.55066	5.41723
A0A5F9ZH78	ARG1				4.23072				4.33164						5.01609					4.62709		4.84758			4.23184						5.49369		6.11109	5.39787		4.28142			3.53007	3.72444	5.96932		6.66232	3.28483	4.93073
A0A5F9ZHI5	ALDH3A2	5.22216	5.99518	5.14404	5.89297	5.73488	5.6564	5.35008	5.48077	6.02379	6.28994	7.41394	5.42916	5.83919	4.8019	5.9633	5.76364	5.28248	4.59903	5.14194	5.01556	6.54741	6.23208	6.20176	7.42221	7.23146	6.1187	6.45232	6.38056	3.91259	5.37352	6.61919	6.18978	5.21623	4.40862	5.43065	5.06133	5.15266	5.46825	4.8491	5.10923	4.83557	5.0232	5.01077	5.45951
A0A5F9ZHJ0	ACAT1	6.56635	5.71158	6.75581	5.98205	8.4215	7.09768	6.60168	6.32859	7.25568	6.03476	6.72252	6.4151	5.67976	6.74656	6.13505	4.17138	5.61521	6.46893	6.49213	5.70221	6.05278	6.58185	6.50328	6.63622	6.74732	5.80261	6.62991	6.05073	5.22298	5.93642	5.30467	4.25878	5.86152	5.61909	5.75299	4.56934	5.82951	5.74736	5.43218	5.88785	5.37074	5.64654	7.04946	6.15787
A0A5F9ZHN7	SACM1L	4.77382	4.9111	4.49005	5.17564	4.16354	4.9327	4.08772	4.2559	4.83407	3.87039	4.24405	4.20113	5.22484	4.75926	4.62344	4.96986	4.48499	4.64634	5.08688	4.04499	5.12067	4.9238	4.99428	4.45428	4.51608	4.9951	4.47101	5.19465	3.79649	4.91906	5.26453	4.74706	4.36038	4.44299	4.552	4.69606	4.26725	4.84472	4.89974	6.00366	4.85547	5.17705	4.65677	4.85895
A0A5F9ZHR7	ACP2	3.70418	4.44065	4.1286	4.78571	3.94807	3.29914	4.71524	4.59721		4.32917		4.56964	4.50343	4.69884	3.33564	4.72303	3.68704	4.22862	4.03004	4.03828	2.1036	4.33784	3.99355	3.81663	3.29359	3.44341	3.79928	3.32166	4.53683	3.79668	4.74791	4.20037	3.35553	4.41352	3.85319	4.87116	4.72586	4.49011	5.03675	3.95694	4.57861	3.95901	3.91384	3.77879
A0A5F9ZHW1	AP1S2	5.98822	6.16527	5.55547	5.10934	5.42327	5.66784	5.46384	5.50708	5.05071		4.99967	5.81406	6.11836	4.88025	5.08023	5.3935	5.57588	4.77426	5.6089	6.16952	5.24365	5.11622	5.51442	4.62945				4.95763	5.59454	5.09423	4.31065	5.57607	5.6128	4.92514	4.41188	5.46184	5.46861	5.47965	5.04475	5.53647	4.44946	5.90462	5.01864	4.56623
A0A5F9ZI21	ARHGEF2	3.1653	2.69889			1.86593	2.31642			-0.279624	4.09314						2.58827	3.39851	3.20069		0.78487										3.27515	3.48636	3.07726	1.97736			-0.959812					1.18232
A0A5H1ZRP4	NELFB	3.134	3.50322	2.509			2.85767	2.06657	1.77439	2.14987	1.47802	1.1296	2.41939	3.36842				1.7249	3.0172	2.33923			2.17742	2.14828	1.05052	1.72999	2.09331	2.34209	2.70256	2.09642	1.92724	2.19335	1.14309	2.19678	2.36183	2.3445	0.714828	2.20047	3.28195	2.27539	2.42055	0.740706	2.20677	1.78851	2.89494
A0A5H1ZRQ7	IGLC7		6.35309			10.1711	4.38696			6.49137	7.69064	6.9148			5.95756	5.68215		6.84628	6.79321	6.90317	5.75799	9.96791								6.73625	7.51273	9.8531		5.64556	5.59695			6.386		7.84581	8.10818	9.68773	6.50649	2.95073
A0A5H1ZRS1	PCM1		3.8792		2.87409	4.36627	3.90992	3.69529	-0.342835	2.51396		2.23873	3.76567	4.45455	3.46073	3.14857	3.41838	0.95862	4.43805	2.59465	2.94854				1.8584	2.64058				2.51652		2.18186		3.97119					1.61692				3.79362	1.47203	3.62844
A0A5H1ZRS2	IGKV2D-28	6.43427	7.02119	5.21596	7.71032	5.68504	5.61764	6.65646	6.41165	8.34106	8.88056	6.62058	6.62898	6.77567	7.88534	5.8345	7.56112	7.11932	7.34015	6.75298	6.86572	7.57293	4.90295	5.92679				5.40034	5.87831	7.88196	8.0726	7.13864	6.20541	7.13608	7.24198	6.02212	5.93915	6.46712	6.22544	7.88587	8.27726	7.35996	6.76287	6.14703	7.27713
A0A5K1VW60	DMAC2L	4.54974	4.4326	5.09647	5.24906	5.68533	5.61624	5.58143	5.58384	5.30508	4.44779	5.69465	4.63142	5.31564	5.22392	5.84409	4.78296	4.05207	5.0323	5.89728	5.10852	5.28206	5.69783	4.5123	5.0324	5.72407	6.00259	6.12546	5.86349	4.61121	5.43406	5.66484	3.66464	5.09832	5.24455	5.60922	5.51399	5.45103	5.973	4.64843	4.26922	4.74076	4.74313	4.94271	4.96693
A0A669KAW3	MLH1	7.36692	7.58453	7.17526	8.4837	7.71496	7.5257	7.5561	7.59635	7.12724	7.26682	7.73273	7.06994	7.35627	7.87035	7.43643	7.90513	7.22928	6.44408	6.65978	7.17454	6.94343	6.37313	7.60287	7.55041	6.47286	7.27337	6.94899	7.0976	7.24555	8.59446	7.63831			5.91239	6.78758	6.77713	6.57115	6.37981	6.84013	7.84159	7.5393	7.97531	6.81905	7.71531
A0A669KAX3	WFS1	5.43968	5.41508	5.64495	5.82797	5.7509	5.73159	6.00612	6.10733	5.28547	5.58333	5.41283	6.42766	6.14644	6.48913	5.85733	6.73885	5.47756	5.43615	5.73682	5.07387	6.25148	5.70651	5.48155	5.5079	5.56703	5.29699	5.01318	5.41165	5.15216	5.6796	6.20594	5.43554	6.52822	5.36188	5.56567	5.94462	5.41585	5.78817	5.71898	5.75764	6.13202	6.15388	5.64704	5.75924
A0A669KAX9	MRPL2	5.86862	5.44998	5.46861	4.73785	4.97039	5.18588	5.66754	5.62938	4.81601	4.68735	5.22215	5.556	5.59814	5.50782	5.33218	5.15191	5.14264	5.45295	5.63352	5.82241	5.86354	5.23943	5.25626	5.003	4.71272	4.88859	5.104	4.53788	5.39868	5.46062	4.9881	5.05435	5.07847	5.18361	4.9978	5.37021	5.60342	5.42099	5.24272	5.18373	5.58356	5.38661	5.65466	5.05273
A0A669KB05	CTNND1	5.30581	5.1334	4.68056	4.93454	5.14256	5.63388	5.69007	5.2642	5.12772	4.86525	4.67186	5.14416	5.76062	4.91899	5.21568	5.45288	5.13161	5.2808	4.66522	4.99879	5.21127	5.47268	5.17478	4.97632	5.65354	5.13685	5.16394	5.78453	5.00045	4.85681	4.93849	3.90816	4.98877	4.84022	4.7956	4.6831	4.3925	5.0088	4.94332	6.02938	4.75638	5.49664	5.20556	5.24631
A0A669KB10	GBF1	4.68207	3.91171	6.30686	5.89629	5.60805	6.11231	6.03244	5.14852	6.1236	5.65366	6.14757	6.1122	5.9024	6.19601	5.79757	5.96182	5.33585	5.28501	5.74654	5.87913	6.24458	5.57044	5.05131	4.78878	5.9565	5.37694	5.26596	5.72988	4.67073	5.91346	6.49319	5.99137	6.55251	5.88057	5.02876	6.01404	5.79295	6.16416	6.41237	5.74264	6.52435	5.20839	4.30706	6.08357
A0A669KB12	EP300			2.21911			3.96659			1.66575		2.3708						2.98		2.13855	1.99092											1.74701	1.8285					1.20786	4.58478			1.80983	1.88769	0.933328
A0A669KB41	SNCA	4.07036	3.95282	3.94371	3.52453		2.33842				3.97994	3.87651	3.84041	4.04583		4.55253	3.29153			3.40909	4.28709				2.13382	3.56364	2.57075			4.33484	3.82182		4.9093	4.13829		4.21313		3.38293		3.51139	4.84044	3.72173	3.94158
A0A669KB53	STAT1	4.31026	5.00065	3.90841	4.03506	3.95216	5.05883	3.7934	4.12797				4.80736	4.8479	2.88473	2.57115	4.37628	4.40694	4.31887	3.66022	3.2083	2.76565	4.31283		4.0799	4.34128				7.54891	3.96152	4.22132	4.51838	4.55957	6.48677	2.94888			3.95135	6.40801	4.58306	4.98213	5.01268	3.88966	4.9582
A0A6I8PIT3	LARS1	5.77335	4.8332	5.63897	4.99912	5.42274	5.00024	5.93144	5.35061	4.04565	4.99019	3.9413	5.17424	5.81127	5.24192	5.21834	5.56072	4.70852	4.97034	4.87947	5.62875	5.0981	4.16852	4.80944	5.12653	4.66844	5.07399	5.51276	5.35983	6.42668	4.94997	4.82099	4.98458	4.84657	4.58285	4.81798	4.66287	4.30054	4.84963	5.19085	4.88439	5.39974	5.03772	4.65224	4.81101
A0A6I8PIW1	HSPA12A	4.03859	4.55543	4.28947	5.69264	4.80403	4.46203	4.6765	4.70682	4.44454		3.43052	5.20211	5.60818	5.16509	5.00421	5.57831	4.84523	5.46024	4.41791	5.38291	5.05895	3.82452		4.60667				3.57978	2.75628	5.18799	5.00379	4.6483	5.41294	3.84122		4.27416	3.4285	4.44586	4.63226	4.98565	4.79649	4.83717	4.12413	5.00005
A0A6I8PTZ8	AGO1	5.26162	5.92658	5.46841	4.72627	5.53855	5.52198	5.62879	5.17741	5.04193	5.17046	5.01882	4.15578	5.62301	4.15417	4.53201		5.26929	4.85027	4.83111	5.45653	4.3736	6.17628			5.54899	5.24049		6.17942			4.45405			5.67998	5.35238		5.72286		5.59556		4.62718	5.09138	4.57467	4.06924
A0A6Q8JGF9	DPH1	2.36691	2.50453				1.75907						1.76066	3.06607			4.49956		2.17147	2.34662	4.32735	4.65701	1.69427				2.54952		2.73774	2.51513		1.76151			2.27092			1.90289	2.53831	1.85837	2.67669		1.36465	2.30482	2.11044
A0A6Q8PEZ3	PTBP2			3.83868	4.04643			3.74815	4.2855			3.56746					4.28229	4.19655	4.24956		4.11738											3.99545		4.04049								4.71254
A0A6Q8PF05	MSI2	6.00634	5.53479	4.9723		5.58952	6.05238	6.08313	5.48069	5.70956	5.18931	4.67414	5.24251	6.02002	3.0186	2.77998		5.4851	6.1621	5.11808		3.01207	5.5323			5.40286			5.60693	5.51028	4.80359	4.96896	3.85524			5.42965	5.36554	5.11226	5.59416	5.51206		4.69005	5.1246	5.75681	5.15696
A0A6Q8PF29	INF2		1.52468				2.72143		2.70951		2.80733			3.04892		2.12128			2.8522	2.59777	2.76653	1.87107									3.51881	5.33167			5.47996						3.9251	2.70959	2.77006	1.04146	2.46459
A0A6Q8PF33	AARS1	4.18403	5.32033	4.45126	4.32632	5.16381	4.58961	4.47483	5.38228		3.42441	4.90324	5.47933	5.20289	4.97906	3.90331	5.06834	4.60323	4.98407	4.95741	5.39275	4.91187	4.23452		4.32225		4.63686	2.44907	4.81121	6.2532	4.69406	4.66678	5.25929	4.39092	5.28237	4.44842	4.58234	4.89006	4.29059	6.08278		4.78209	5.23721	5.33048	4.54787
A0A6Q8PF47	HARS1	6.04909	5.91094	5.99079	5.24686	6.39476	6.34911	5.88212	5.98545	5.68501	5.40145	6.17716	5.79836	6.34899	5.13564	6.301	5.28543	5.81921	6.01365	6.35098	6.29713	5.64394	5.7633	6.14951	6.18543	6.00705	6.13495	6.45845	6.08113	5.76291	4.8637	6.24942	5.79531	5.84579	5.88196	5.85168	6.24139	5.90838	6.39646	6.13891	5.98232	6.02697	6.12907	5.92185	5.7516
A0A6Q8PF81	DYM	2.32205	2.69409		2.44326				1.94156	1.86539	1.50507	5.62496	1.74788	2.60506				2.16611	2.06029	3.76376			1.4697	0.00242665	6.13021	1.55713		6.75881	6.4788		2.12761	2.15723	2.94452	2.6958	2.12078	1.38119	1.658	0.77059	1.9771	2.09056	2.78494	2.17364	2.7458		3.17557
A0A6Q8PFE4	ACTB	5.88847		6.22208	6.51851		5.24149			5.65802	5.78231	6.62975	4.94274	5.42979	4.02723	3.97998		4.73906	-0.131202		0.0877648	4.28139	7.0609	7.55379	7.50469	7.855	8.10127	6.78397	5.53305		5.44015			5.09381	4.51134			5.02246		4.69927	6.46131	3.91329		5.59246	4.71449
A0A6Q8PFI7	NEDD4L	5.59147	5.25625				5.46384	5.95613					5.63186	5.25406	6.42681		5.86594		6.48538			3.01264	5.25833	5.32058						4.47178				6.07434	4.18943					4.97404	6.31856		4.22085
A0A6Q8PFJ0	LMNA	9.92221	9.78431	9.73311	10.9631	10.7962	10.587	10.0218	10.2131	10.7683	10.4931	9.96602	10.0211	10.2498	10.7646	10.2081	10.4633	9.97378	9.73347	9.43761	9.12282	9.60714	10.0566	9.6389	9.9086	10.0673	9.52224	9.82333	10.0226	10.0347	10.0232	9.95601	9.41642	10.3064	10.057	10.0762	9.81025	9.57434	9.77864	10.0818	10.2073	10.6093	10.2888	10.054	10.2026
A0A6Q8PFJ4	MFN2	5.2944	6.74988	5.14346	5.61706	5.91241	6.48758	6.11551	6.26102	6.07692	4.48504	6.21657	6.13087	5.76108	4.84715	2.36213	10.7028	5.99935	5.84082	6.22582	5.40526	5.83282	5.98931	6.8723	6.04543	5.46783	6.01937	6.63978	6.63602	4.38898	5.5461	5.65122	4.57296	5.9781	5.77077	6.11032	4.71902	5.18554	5.77821	5.70649	6.07881	5.17612	6.29178	5.86731	6.31888
A0A6Q8PFU3	PAFAH1B1	5.5328	4.98683	4.3855	4.99801	5.39109	5.76217	5.09638	5.28496	5.47408	5.09616	4.64376	5.40518	5.29905	5.18835	5.16528	5.66259	5.77362	5.10875	4.31843	5.45835	4.65736	5.53422	5.03225	5.44777	5.26686	5.50738	5.11246	4.65311	5.0928	4.90029	5.32729	5.05088	5.3909	5.32076	4.95324	5.13871	4.89263	4.73759	5.41211	4.93604	5.55148	5.21742	5.49882	5.51397
A0A6Q8PFX2	YARS1				3.03609	3.4233	3.82746	3.867			4.34518		4.68053	4.16296						4.16671	1.35325				4.43799					4.39772		5.23224	4.42386	5.53038	4.4077		1.7049	3.40387		4.72029		4.87997	5.03012
A0A6Q8PFY7	TFG	5.19432	5.87342	5.38118	5.92589		5.24965	6.28418	5.92718	4.39664	5.3513	5.47376	6.20582	5.38761	5.59448		6.28901	4.94258	5.87081	3.42915	7.26886	6.67106	5.20935	5.25102	5.18654	5.40875	4.81044	4.82893	3.10439	3.17863	4.83634	4.83566	4.64815	5.0349	4.61731	4.33697	2.76875	3.62925	3.19366	5.31762	5.63713	5.30412	5.21903	4.58673	5.21455
A0A6Q8PG52	RAB7A	7.07168	7.28248	6.80398	7.11619	6.9279	7.21914	7.1664	6.36232	6.92941	6.88158	6.60075	6.8936	7.27299	6.77982	6.67563	6.93571	6.6096	7.30696	7.2364	6.6527	7.07403	6.75071	6.5397	6.5684	6.5395	6.52333	6.7441	7.07501	7.0953	7.04123	7.02921	6.29487	6.84647	6.88492	6.52762	6.74705	6.44591	6.9454	7.19771	7.19536	6.94493	6.94933	6.89945	7.04432
A0A6Q8PGA2	GATM	5.41513	6.42501	5.63173	5.18184		6.42795	5.33507	5.88182			3.45038	5.85118	5.83511	6.82775	5.09226		5.7817	6.80776	6.12998	5.76386	6.19571							4.50166	5.49356	4.82736	3.92672	4.07833					3.29499		5.61178		2.90628	4.589	3.44627
A0A6Q8PGA8	GARS1	3.73797	2.90849	3.94467	3.0532	2.52392	2.76171	4.52796	5.03734	3.96423	3.09997	4.08193	4.11493	4.41987	4.25897	3.68428	1.89255	4.11901	3.67232	4.17657	4.04195	3.98934	4.80801	1.7706	4.65927	1.07358		3.66644	4.16023	4.81576	3.7884	4.95365	4.05034	4.98477	4.31011	3.72203	4.12885	3.62957	3.72675	4.93865	5.14745	4.54934	4.00854	4.00657	3.83553
A0A6Q8PGB0	POLR2A	3.03309	3.35013		2.3568		1.45751	5.05282	4.77746	2.21982		2.21049	2.37715	3.47519					3.15293	2.52043	5.01025	-0.271967	2.2899	2.58695		1.9626		3.08975			1.76379				1.72521	1.58167		2.16879	2.41979		2.34971		2.74292	1.963
A0A6Q8PGM6	HSPB8	9.44033	9.37976	9.1233	9.0839	9.33452	9.13153	9.39707	9.55598	9.05995	8.51331	9.10844	9.60925	9.84209	9.4349	9.90436	9.6173	9.16301	9.32829	9.60766	10.0928	9.94337	9.54063	9.48848	9.27853	9.20898	9.55665	10.0186	9.72917	9.73647	8.43702	8.83624	8.59195	9.17151	9.40549	8.80453	9.55698	8.98764	9.41595	9.34217	8.75573	8.60268	9.47513	8.9877	9.24416
A0A6Q8PGU6	SPATA5	4.55673	4.9523	4.43735		4.12101	4.15796	3.28239	4.87912		3.89174		4.1636	5.09371			4.31094	4.54038		4.46982	4.76129	4.56753						5.78965	3.79869			4.34077		5.28416			4.5926	3.67396	4.47255			4.45758	4.55955
A0A6Q8PH13	SBF2		9.49027	8.92502	8.89312	4.73398	8.64204	8.90737	8.93263	8.11395	8.68692	8.59	9.01647	9.0215			5.95093	8.85142	5.20066		3.82411	8.2094	8.45299		8.74766	8.41865	8.15349	3.25923	4.77249	8.62241	8.86029	9.54458	8.54598	3.199	8.06407	7.75328	8.57616		8.26389			9.45016	2.28378	8.42978	8.73457
A0A6Q8PHC0	AIFM1	7.95694	7.76686	8.7844	8.82203	8.92114	8.64043	8.88922	8.80119	8.2396	8.12305	9.04825	8.15153	8.15615	8.81981	8.43139	8.07528	7.95817	7.68014	8.59668	8.12513	8.36349	8.52709	8.44582	8.92908	8.93846	8.74616	8.37456	8.71335	7.68935	8.43331	9.05498	8.41492	8.70898	8.00524	8.61302	9.01028	8.9167	8.95459	7.99259	8.07855	8.91176	8.84717	8.75402	8.68871
A0A6Q8PHK7	NDUFC1	6.55607	5.14719	6.78961		6.64576	6.8556	7.01435		6.22283	4.87561	6.82346	6.86876	6.47519	6.95047	7.03757	5.80575	5.19781	5.69446	6.38206	6.34916	7.06142	6.46223	5.70431	6.5572	6.23083	5.33461	5.82234	5.92587	5.90667	6.64416	6.22454	5.90988	6.4027	6.31505	6.48386	6.18163	6.62008	6.23195	5.93582		6.25232		6.22191	6.83309
A0AVT1	UBA6	3.66864	5.12313	2.91642	3.13402	2.28756	3.20457	2.47684	2.91988	3.43475	3.13973	3.66082	3.29499	4.04535	2.41549	2.68156	3.47235	3.61815	2.87675	2.96454	2.83995	3.04521	3.12259		3.27535	3.44004	2.41828		2.68411	2.70973		3.54202	2.50218	3.14622			3.03295	3.01102	2.77486		3.15743	3.06971	3.36649	2.91084	4.60733
A1A4S6	ARHGAP10	2.53378				7.15696	8.52416			8.1418	7.22382					7.02142		6.28897					8.83785	8.92309	9.11627	9.71135	9.7212	8.18054	9.12275			7.99338	8.13419	9.22083	8.70019	8.21921	8.18823		8.37832	7.92317	8.6429	7.69152	8.72431	7.54283	8.46723
A1L0T0	ILVBL	6.24543	6.02566	6.48361	5.95786	5.3126	6.46131	6.56235	6.03316	5.91918	5.51213	5.8643	6.36942	6.73224	5.66136	5.79216	6.7829	5.40069	6.14986	6.17802	5.48984	6.62974	6.23846	6.372	6.60583	6.34888	6.56422	6.33564	6.33062	5.55673	6.03148	6.98828	6.13641	6.48789	4.88303	4.55229	5.93592	6.20283	5.92636	6.0391	5.89484	6.65725	6.5711	5.82441	5.78109
A1L188	NDUFAF8	7.19284	6.41217	7.12632	6.32701	6.51308	6.42881	7.31608	7.38557	5.88839	5.44883	6.23196	6.87929	6.87628	6.24384	6.36131	5.80277	6.60251	6.92472	7.90277	6.34905	5.65268	6.56704	6.29758	6.28942	6.17307	5.6528	6.15459	6.66815	6.60013	6.27579	6.20132	5.4825	6.27706	5.80045	6.29273	6.2827	6.16318	7.08818	6.37107	6.2402	6.36308	6.33937	6.41171	6.31097
A1X283	SH3PXD2B	9.8897	3.54105	2.72302	12.0877	7.2001	3.46271	3.43672		12.5822	12.3962	11.0048	2.85353	7.19358		2.04794		10.1087	10.2326	3.69457	10.8999	12.252	2.30457	2.69937	7.7246	3.17893	2.89512	7.41949	7.38273	9.51669	3.96145	4.56584	3.57624	3.32572	2.77236	1.66982	3.60895	4.70665	3.3198	10.0635	8.57994	8.38061	5.89095	3.08674	5.76855
A2A274	ACO2	10.9292	10.9736	11.1214	10.6679	12.1059	11.1979	11.1555	11.0636	11.07	10.4133	11.3601	10.8988	10.7169	11.7072	11.8715	9.59742	10.1968	10.5417	11.2319	11.1234	10.2537	11.1466	10.8338	11.1886	11.0778	10.5387	10.8456	10.5486	10.3979	11.0771	10.9357	10.4938	10.8674	10.9744	11.1347	11.0295	11.2466	11.4019	10.8934	10.3629	10.9073	11.0392	11.1065	11.0229
A2A283	SYNGR1	8.81297	7.99103	8.3061			6.7025	6.0113	6.37044		7.09741		6.676		5.71245	6.29962	6.11836	7.9295	6.86336	6.13823	6.4331	6.47338									8.24376	8.58534		6.49426		6.49329	6.85984	5.50444	5.88729			7.48549	8.1615	6.13891	6.48578
A2A2V1	PRNP	5.67101	5.91354	5.23513	6.07928	4.41784	5.35189	5.93984	6.13082	6.19426	5.57688		6.26546	6.28187	5.91801		6.18143	6.08566	5.67509	6.92069	6.78004	6.15985	3.17158	6.00606					6.11049	4.74582	5.025	4.36204	4.95637			3.93956	4.53659	3.67854	4.3549	4.94105		5.50187	4.84558		5.05887
A2AB05	MDC1	2.47684	2.41518	2.25202						1.31135								2.27184		2.75765	2.42251		1.40924			0.755651		1.98389		2.41133					2.65512	1.95907	1.97265	1.89885	2.28777	1.07071			2.03066	1.10651	1.94318
A2ACR1	PSMB9	5.75311	5.94484	4.87795	5.00661	4.78023	4.67889	5.412	5.00874	4.54519	4.20627	4.42278	5.13974	5.37733	4.64651	4.43058	5.34	5.18121	5.32918	5.24322	5.91957	4.45339	4.70116	4.85378	4.30439	4.22632	3.92561	4.05299		5.50264	4.94069	4.7179	5.60407	3.48193	5.12101	4.58042	4.8664	4.81992	4.36298	5.47435	4.92667	5.04046	5.03186	4.85333	4.9095
A2RRP1	NBAS		2.98215	4.71073		4.12253	4.25402	4.25876		0.367892		4.07009	4.78387	4.95237		3.29828	3.0767	4.40368	4.60178	3.68885	2.72999	3.48965	5.1199	3.84556	4.33773	4.16644	4.19229	4.00193	4.21404		0.258063	4.25959	4.46754	4.77706		0.199078	4.36437	3.82746	4.18038	7.14619	3.1477	4.94142	1.27756	2.92584	3.81367
A2RTX5	TARS3	6.5023	6.03726	6.12791	6.59605	6.08083	5.16594	6.81494	6.90215	5.5617	5.50756	5.90523	6.94666	6.75463	6.23782	6.45661	6.5628	6.56719	6.66532	6.14642	6.53787	5.92974	5.55961	6.35393	6.11384	6.15199	6.0093	6.01839	6.08284	6.44018	5.00481	6.31744	5.65149	5.79673	6.23599	5.88353	6.30332	5.72688	6.1789	6.2433	6.34598	6.21128	5.9526	5.84323	5.86095
A2RUH7	MYBPHL	6.43456	5.97165	6.86406	4.98481	9.0987	7.47315	6.38034	5.84801	9.17464	8.8537	8.62563	5.64061	7.30162	6.9404	9.4119	6.62282	5.37281	6.57609	4.88022	5.77612	6.62873	9.65477	9.60721	10.0693	10.3269	10.3612	10.4935	10.1637	7.50529	6.84553	7.24831	7.07327	6.501	10.6352	9.78675	10.365	9.15141	10.1387	7.47028	8.53015	6.70633	7.07721	9.38369	9.50324
A2RUS2	DENND3	5.18552	4.7977	4.95643				5.10767	5.49174	5.53029								5.1429					6.54874	5.89845	5.3525	5.16437	5.89119				5.50278	5.16025	4.36045		5.76659	6.32959		3.8349		5.31698	6.26697	4.51818		5.64248	4.97118
A3KMH1	VWA8	5.30639	5.04558	5.50513	4.58485	5.69281	5.16772	4.54622	5.44842	5.22499	4.61729	5.58094	4.61483	5.34379	4.29122	4.97347	2.5619	4.79336	4.82245	5.50486	4.54004	4.07377	5.48551	5.66127	5.69793	5.73066	5.20652	5.5185	5.16411	4.20414	4.97803	5.1923	4.53089	4.67222	4.75856	4.9992	5.20722	5.25749	6.32233	4.14014	4.94989	4.04761	5.00306	4.92483	5.1926
A4D1E9	GTPBP10	1.06075					0.904709	3.72646						1.83494	3.492					2.74688	0.982129						0.862859	1.44218	1.4171			1.65157					1.81781		1.69411					1.13237	1.31582
A4UGR9	XIRP2					4.12155	3.77813					3.60585				5.06981		2.9415					4.8957	4.92705	4.63687	4.38938	5.0217	4.81426	5.30324	0.565558			0.63448	4.27411	5.39655		-1.05475			3.28837			0.982348		5.18952
A5YKK6	CNOT1	3.92131	4.09824	5.01897		2.99869	3.73311	6.55478	5.53235	2.96403			3.88812	5.14341			5.16756	3.48896	5.60988	3.86852	2.8095	4.81681	3.42389	3.4677			3.49891	3.67088	3.88357		3.30522	3.78976		4.94357	3.31239		3.52277	3.16634	3.83701	3.11224	4.24991	3.21496	3.60046	3.33721	5.99138
A6NC48	BST1	6.13115	6.48755	4.81485	6.4584	4.66197	4.42403		5.98012	6.71806	6.39364	4.95712	4.12973	6.53642		5.67509	7.683	5.98103	6.53768	5.36168	6.52405	6.11117	4.39468		3.98043	4.25063	4.47753		3.83014	4.43343	3.25268	5.1129	3.27565		3.99636		3.39401	3.60275	3.84664	5.94505	4.4708	3.8507	4.55621	3.30543	3.91126
A6NCC9	TSSC4	3.48967	4.18849	3.88977		3.45902	2.50995	3.54897	3.35622	2.47782		3.03747	3.41782	3.91267		3.07494		4.09466	3.56252		3.88541	3.08958								2.27281	1.70464	3.53278			2.7036			3.35088		3.10454		3.69897	3.84892	3.02286	3.20424
A6NCE7	MAP1LC3B2;MAP1LC3B;MAP1LC3B	7.73098	8.37669	7.5169	7.74935	6.19232	7.99976	7.58101	7.62649	6.27452	6.58606	6.53932	8.06587	8.08661	6.47532	6.0931	7.75855	7.74235	7.72281	8.11397	7.88653	7.76148	6.35946	7.22969	6.9286	6.56609	6.63674	7.08049	6.87898	8.3929	7.3227	8.16896	7.52144	7.43466	7.1717	6.10628	7.00138	6.79735	6.93488	7.57272	7.53173	8.23316	7.84382	6.27787	7.16755
A6NDG6	PGP	7.52105	7.3538	7.42621	5.99702	7.0118	6.61807	7.26458	6.93356	7.08062	6.00262	6.90193	7.42848	7.31045	6.09963	7.24592	6.90239	6.8716	7.13978	6.55402	7.64272	7.06222	7.31181	7.79554	7.03762	6.9854	7.37788	7.87266	7.56431	6.06349	5.8189	6.64153	6.0569	6.25786	7.1852	6.457	7.55316	7.545	7.22122	6.63076	6.84127	6.40713	6.73121	7.19569	6.72625
A6NED7	LRRC8C;LRRC8C	1.85067	1.87559				2.17665	2.06898	1.75069	1.71497	2.39993	2.58391		2.23096		2.93829		1.2983	1.37448	1.38763	2.09034		2.12577	1.97992	2.67618	2.46901	2.76781	2.53471	1.90414		0.442501	2.09045	2.06		1.14639		1.61338	2.02146	1.23871	-0.0714326	0.583515		1.76458	1.41303	0.555842
A6NEM2	HCFC1	5.17543	5.03134	5.03165	4.78496	4.00077	3.70548	4.36374		3.90035	3.92483	4.15644	3.51507	4.82024	4.77525	4.4481	3.89813	4.84963	3.68206	3.85762	5.28953	1.15267	3.92876	3.12572	3.54557	3.43329	3.13807		3.13365	4.22212	3.62495	3.1391	1.76453		2.69761	2.3013	3.18955	2.40181	2.68699	3.99658	4.5696	4.4201	4.14095	2.95774	3.48569
A6NEM5	PIGK		2.16761	2.98927		2.71065	4.45221						3.05386	3.58264					4.33319			4.65165						4.67961			3.58552				2.36885						4.15209		3.54751	2.8013	2.64658
A6NF51	BPNT1	5.25046	4.853	5.53877	4.5043		5.06465	3.87661	4.43106	5.03228		4.56556	4.29583	5.26404	4.54752	4.55946	4.5812	4.58958	5.11282	5.37988	6.14924	5.16119	5.28794	5.03948	5.44406	5.31225	5.53782	5.76684	5.18582	4.84575		4.66535	4.39546	4.45153	4.91333	4.64096	5.11822	4.66827	5.05612	4.35921		5.12187	4.56298	4.51395	4.91986
A6NFX8	NUDT5						1.33228		4.67353				3.98856			4.24676	4.50739				3.91002											2.99358							4.42735	4.33674		4.44862
A6NG10	WBP2	4.82458	5.26757	4.64589	3.92169	5.66931	5.66197	4.59955	5.39142	4.89403		4.21697	4.96627	5.74859	4.58553	5.39655	4.51096		5.24529	4.48553	4.95853	5.07871	5.34426		5.82978	5.66995	6.30217	6.65245	4.86229	5.28807	4.48559	5.2995		5.01172	6.20135	5.01354	5.76282	5.66044	5.25391	5.10045	5.04024		4.93272	5.69618	5.36254
A6NGQ3	OBSCN	7.10888	6.35597	6.85585	6.40246	6.39553	7.36753	7.36227	7.17996	6.70005	5.23131	5.8752	7.19381	7.48656	6.8147	6.17895	7.709	7.14302	6.46618	5.55225	6.51961	7.34619	7.3284	7.39959	7.38506	7.68651	7.29673	6.6873	6.86135	6.60062	6.70199	7.12873	5.87225	8.13992	6.65621	6.6488	7.18391	5.80147	6.78166	6.20567	7.05873	6.36892	6.56369	6.45687	6.87399
A6NHL2	TUBAL3	6.02882	6.35293			4.58859	6.24418			5.89049	5.70501			6.18639				4.79625		6.32715			6.22983	6.14227	5.14763				6.36421	5.61836		4.71803	4.71929								6.59188		4.34205	6.1109	6.52275
A6NIT2	PHKA1	2.6258	3.73577	4.7649	3.14582	5.43091	4.78619	4.26175	3.72215	3.78779	4.77627	4.51303	3.78183	4.80708	2.83339	3.74087	2.79095	3.13668	3.04708	2.85707	2.56517	3.2412	4.24567	4.12632	6.33197	5.96564	4.60018	3.03295	3.81876		2.56263	3.79369		4.17557	3.22019	3.26996	3.2632	2.82428	3.53977	3.06128	3.24699	2.60049	2.57229	3.27359	2.50445
A6NJD9	MRPL23	6.82297	6.13192	5.03271	5.6251	5.90689	6.38132	5.8878	5.79526		7.73627	7.88196	6.2249	6.07947	6.3741	5.5776	5.26327	6.28732	6.84886	6.73084	6.69596	6.16703	6.07304	5.16657	6.26966	5.87066		6.67176	6.0645	6.79726	6.23108	5.98171	5.91482	5.73777	5.72379	6.93853	6.94722	6.17191	6.40286	6.16804	6.62864	5.89826	6.00497	6.19002	5.83934
A6NKB8	RNPEP	5.64658	5.19922	4.92325	4.96484	5.01971	5.62773	5.40048	5.48851	5.16378	3.75915	4.65692	5.78718	6.24383	5.91476	4.00683	5.65657	5.27474	5.89713	5.42407	5.36994	4.93757	5.23888	5.18688	5.12232	4.91259	5.2169	5.55549	5.45669	5.3201	4.19385	5.73958	5.05322	3.27946	4.67414	4.84584	3.54937	4.93257	5.17673	5.57775	5.88232	5.45202	4.73111	5.11091	5.1778
A6NMH8	CD81						6.07585			6.04902	5.6361	4.85421		6.43076				5.52493	5.67769				5.94909		5.56478	5.75711	5.8334	6.31426			6.1355	7.02784	5.64362	5.23271	6.5028	6.02199	5.41426	5.62386	6.26114	6.65902		5.36619	5.22568	6.40196	6.69442
A6NML8	DIAPH2	4.51878		4.83657	3.67786	7.24557	4.37662	5.79128	7.84999	5.2567	4.6065	4.6442	4.6976	6.59058				4.90801		4.40213	3.92585	3.55191		6.08036		5.57473					4.89191			5.3006	5.883					4.05362	5.60146	3.98157	4.7605	4.66366	4.51612
A6NMQ3	ENSA	2.79287		4.1238		4.26827	3.96565	2.47606					5.00976			4.18327	4.22676		4.06743	3.04196	4.43722	3.83905															4.51457	2.2919	3.97407
A6NMZ7	COL6A6	6.97029	7.41532	5.30794	8.11625	5.02665	5.86011	6.47402	7.02239	4.46109	8.46114	5.60338	5.43062	6.2336	6.19871	5.03528	6.52345	6.82451	6.78881	6.17774	6.95515	6.36823	3.95367	4.40134	6.48729	6.63741	5.32666	4.68421		5.80381	5.40605	6.38618	5.77615	6.47036	4.29733	3.7693	4.72598	4.02156	4.6246	7.33584	7.12736	7.74021	6.81835	4.93055	5.46858
A6NNK5	TP53BP1	4.42018	3.8239	3.96678		3.48015	3.93036	2.85906	3.1318	3.76163	2.82133		4.18298	4.96104				4.07207	4.23801	4.26913	3.52184		3.39633	3.35528				3.51486	3.31778	3.68103	3.46787	3.57051			3.14259				3.87137	3.30009	3.69259	3.46697	3.66789		3.23994
A6NNS2	DHRS7C	4.38385	4.66574	4.323	3.06114		4.665	2.65726	3.76728				3.35707	5.36105							2.41459	3.74524									3.59864	4.59057	3.002		2.74658	3.44974		3.80395	5.99185		3.85694		3.99243	4.41617	5.0429
A6PVN5	PTPA	6.2356	6.41073	6.05364	6.44389	6.0313	6.4331	6.81471	5.80525	5.68166	6.04967	5.77209	6.22664	6.63715	6.64495	5.82578	6.88414	6.0799	6.34966	6.50565	5.88522	6.01441	5.57811	5.16824	5.51552	5.62446	5.78799	6.32526	6.0611	6.36797	5.92977	6.258	5.78464	6.08821	5.97437	5.71746	5.26518	5.71502	5.84624	6.27451	5.27969	6.15055	5.71819	6.18596	5.54578
A6XND0	IGFBP3		4.54992				3.34938			4.88311	4.88167	2.82902		2.80781				3.66639	4.00202		5.90185					2.3607						2.26581								4.02084	4.46979	3.4851	2.56515
A7XZE4	TPM2	7.4183	7.31021	7.75628	9.87885	7.03642	7.82171	7.13572	7.36438	8.72396	8.11273	7.96481	7.92185	7.9704	8.039	8.81187	8.77911	8.44663	7.84934	7.73859	7.21695	7.84882	7.83886	8.39909	8.08281	8.37846	8.09513	7.0083	8.24277	7.72629	10.625	8.78379	7.96327	9.70588	7.61167	7.28525	8.3541	7.61459	8.1211	8.0156	8.56933	9.08503	8.54595	7.94648	7.90502
A8KAH6	HSPB2-C11orf52;HSPB2	9.359	9.48245	10.0768	7.33883	8.52904	9.47093	9.16184	9.09913	8.89472	8.43592	8.5606	9.72999	9.92432	9.20335	9.19742	8.03285	8.86691	9.81968	9.56695	9.33386	9.26786	8.79767	8.93415	7.83419	7.78055	8.52481	9.2446	8.93882	9.7826	7.4794	8.00081	8.25943	8.14231	8.56449	8.49967	8.97878	8.18042	8.65087	8.87876	8.28134	8.70426	8.54986	8.40639	8.25253
A8MQB8	FMR1	3.48818	3.72724	4.13431	3.18781	3.57644	3.39328	3.21944	2.85542	2.18897	3.06941	2.95738	3.93325	4.34707	5.50103	3.22672	4.1821	3.09594	3.80142	4.13539	3.62453	3.12556	3.27766	2.69894	2.76367	2.63601	3.05063	3.53463	3.35351	2.67607	0.978279	1.93884	1.14359	1.70235	2.49129		1.87083	1.43895	1.50409	1.88235	2.69262	1.74028	2.8479	2.66621	1.78776
A8MSI8	LYRM9;LYRM9;LYRM9;	3.15119	3.09647		2.99134			3.43368	3.60445				4.0163	3.78843	4.16634	2.79098			2.6456			4.34966								3.39223										2.68216			2.617
A8MSY1	STIMATE-MUSTN1;MUSTN1;MUSTN1		4.86606	4.89622	6.33093	3.59036	5.61539	4.59795	5.18483			3.48006	5.71241	5.61811	5.33293	3.99134	6.57737		3.64215	6.4133	5.68865	7.0809	5.72578		5.98615	2.95493	5.50452	3.78383	3.68983	3.20058	6.27392	3.48286	4.10378	6.12208			4.66038			5.83381		5.42921	5.63632		3.53753
A8MT37	GSK3A	4.45678	4.20792	4.85009	4.85514	5.52384	4.27145	4.93134	5.10044	4.55271		5.27045	4.628	4.44646	5.24938	5.2158	5.66795	5.24881	4.56992	4.12302	5.33843	5.28891	4.28414	0.775338	5.6486	5.27523	2.4374	4.69655	1.3349	4.66901		4.03327		3.28929	2.10325	5.07852	4.53822	1.08429	4.30261	4.30154		5.27533	4.13867	4.00387	2.04672
A8MU27	SUMO3;SUMO3;SUMO3;SUMO2;SUMO4	5.8396	5.62947	5.41432	5.66693	5.36372	5.32659	6.00899	6.72042	5.42194	5.23929	5.21374	5.81456	5.91025	5.09154	5.74811	5.78848	5.51957	5.88477	5.18177	5.95953	5.31015	5.1222	4.70217	5.31141	4.96136	4.86311	4.88363	4.71786	5.19755	4.69299	5.19674	4.71503	5.17782	5.12051	4.75797	4.56618	4.66387	4.47046	5.57582	4.96759	5.69731	5.22989	4.64077	4.99918
A8MUS3	RPL23A	6.96432	7.29507	6.94744	7.04396	6.81278	6.42438	6.43251	5.81404	6.17129	6.27161	6.12962	6.53558	6.57316	6.59541	6.27443	6.29844	5.17369	6.41429	7.06444	7.01873	6.44821	3.39009	1.89315	6.12175	6.239	5.27405	5.97095	6.5643	5.9412	6.42834	5.1077	4.806	4.4143	2.09112	2.54244	3.79788	5.49947	5.45326	6.32526	5.94215	6.26832	6.34602	6.17823	6.08462
A8MW49	FABP1				3.01923								3.29462													5.16325				4.59187	5.30046		6.90784	5.94342		3.39128			5.51415	5.19914	7.16623		6.77266		5.78879
A8MWD9	SNRPGP15;SNRPG;SNRPG;SNRPG	7.06466	7.09713	6.80628	3.5024	4.97775	6.30115	6.18602	6.30845	6.01671	5.57808	5.63961	6.64894	6.37632				6.39988	6.41683	5.57794			5.72938	6.20387	6.10667	6.06366	5.71514	4.40266		5.891	6.31279	6.42469	6.48424	5.92625	6.10143	5.83625		5.54376		6.41895	6.84881	6.01294	6.19134	5.94134	6.28645
A8MX12	MYOM1	6.64703	6.11967	6.39449	6.41278	7.63563	7.45997	6.60622	6.58159	7.95795	7.26332	7.36983	5.81831	6.20443	7.69346	7.72382	6.59403	6.61231	6.30541	6.45597	5.42021	6.17431	8.37359	8.11056	8.53242	8.8961	8.76519	8.25506	8.50245	7.15188	7.15992	7.56382	7.16259	7.98479	8.13208	8.00357	8.17234	7.53201	8.08212	7.17882	8.04815	7.23451	7.16401	7.71383	7.75569
A8MX75	ERCC2	7.30454	4.53491		5.41491		3.11024	4.24379	3.70903	3.45995	4.83002	7.18002	5.60496	5.58953	5.38223	5.20862	4.94901	3.98282	4.66973	3.85685		4.46559			5.73566	5.51489	5.56421	4.85272				6.28362	5.66501			0.776986	1.93493	7.4796		5.48557	4.08842	6.19227	6.88564	4.21345
A8MXN1	REEP6									4.28942		4.40921											4.09902				5.12606				6.15941	6.33744				4.08189						5.40672		4.59763	4.91081
A8MXV4	NUDT19	5.8278	4.81357	4.71589	5.91475	4.86042	4.30001	5.73632	5.56014	4.78942	3.11138	6.27869	5.3268	5.68324	5.75658	5.49075	4.13765	4.74521	4.96228	5.84237	4.59471	4.04541	4.9893	5.89738	5.8665	5.91739	6.1818	6.39362	6.32751	4.64466	4.49576	5.76616	4.00312	4.28558	5.15644	5.87017	6.10168	5.41637	6.03991	4.48193	4.97656	3.9064	5.52422	4.96594	5.26659
A8MZF9	DRG2	4.36058	4.48838	2.84736	4.2895	4.519	4.63651		4.07476	4.18781	4.43193	4.01144	5.23166	5.09005		4.39997		4.26783	4.91544	4.28284	4.42187	3.63812	4.28257	4.45789		4.57662		4.68393	4.32259	4.81758	4.40265	5.28339	4.48005	4.74966	4.82734	4.24065	4.90946	4.53169	4.8007	4.50446	5.12011	5.03536	5.01409	4.41405	4.65239
B0QY89	EIF3L	5.55654	5.89677	5.39607	5.71801	5.0337	5.77146	5.13456	5.1184	5.17168	5.0783	5.04082	5.87675	6.06229	5.43326	5.60071		5.63278	5.5995	5.61274	5.25546	5.69865	5.50627	4.89893	5.17572	5.40886	5.18687	5.17901	5.01657	5.56124	5.18725	5.82161	5.15661	5.49489	5.43457	5.39398	4.92113	5.16402	5.45793	5.31116	5.97881	6.09686	6.01605	5.31565	5.4481
B0QYN7	UBE2I	5.54467	5.75318	5.20842	4.02581	5.75633	5.81276	4.26462	4.71902	5.32511	4.82326	5.09041	5.49383	5.51973	4.07164	5.0288	4.2319	5.65292	6.0247	5.95447	5.879	4.37526	5.43756	4.86399	5.27048	5.31423	5.22718	5.96662	5.32745	4.78346	4.8761	5.0913	4.66543	4.79609	4.79608	4.72418	5.36861	4.87966	5.19101	5.40258	4.82179	4.87477	5.20333	4.50292	4.76205
B0QYS6	TFEB;TFEB;TFEB;MITF;TFEB	3.82518	3.60267	3.98892	3.77236		3.86843	3.64167	3.4469	2.84105	2.80413	3.17132	4.64092	4.04352	3.24594	3.03597	3.62113	4.10613	3.54059	3.36789	4.07297	3.04797	3.44874	3.27443		3.10898	3.56411		3.45902	3.82518	3.06967	3.60712	2.73905	3.48039	2.59228	2.55438	2.41129	2.56261		3.22453			3.63074	4.21496
B0QZ18	CPNE1	5.31741	6.45615	6.16758	5.48429	5.9241	6.51209	3.75921	5.11655	5.73389	5.61128	5.40193	4.77086	6.26309		5.85607	6.03128	6.31782	6.47246	6.05885	5.81711	5.28732	5.26041	5.91915	5.63016	5.48249	5.82871	6.3144	6.08341	5.86938	6.35353	5.36318	5.78593	5.23634	5.05847	5.11437	4.87774	5.19151	5.76219	5.63075	6.23927	5.06996	5.87831	5.08806	5.56716
B0YIW2	APOC3	4.06072	5.82783	4.48146	4.37434	4.08265		3.6442		6.28197	6.6847	3.73384		3.30182	4.46778	3.9165	4.24384	4.50537	5.11157	5.39282	2.80512	5.45549	3.55522		3.92396	3.67402		3.7244	5.02502		4.99294	4.70451	3.68645			3.53251	3.8711		4.11244	3.76234	4.35424	4.33161	4.23429	3.39375	4.38531
B0YIW6	ARCN1	4.94767	5.19106	4.83614	5.20253	4.69936	5.63702	5.34551	4.89543	4.82812	4.64977	4.59021	5.34515	5.85145	4.81525	4.99909	5.49524	5.02437	4.68072	5.15666	4.93879	5.20641	4.95708	4.72129	4.71819	4.87745	4.91705	4.7467	4.9671	5.32866	5.23857	5.69966	5.31645	5.74867	5.14501	4.90943	5.0474	5.05822	5.30274	5.54414	5.90945	5.92581	5.89226	5.16653	5.78747
B1AH87	TSPO	7.39466	8.21669	7.88796	7.0518	7.7011	7.92882	9.05797	8.49817	7.5243	7.60102	7.88574	8.45486	8.78835	8.18259	7.70882	6.76547	7.29112	7.96808	7.92045	6.75798	8.03345	7.83662	7.78042	7.79888	7.80258	7.67797	7.16898	7.82122	7.33925	8.35714	8.88951	7.81344	8.45629	7.61665	7.8524	8.59179	7.73582	8.02213	7.74138	7.43999	8.44106	8.38192	8.5674	8.46527
B1AHL2	FBLN1	4.70155	4.59094	4.32437	5.3032		4.72474	4.68175	4.30074	5.37834	6.90577	4.68988	5.10576	5.49369	4.84742	3.90711	5.93423	5.49685	5.57764	5.09383	4.70776	4.84843	3.29154		3.06083	3.85099	2.82075	3.56826		5.03269	5.23154	4.30309	3.94937	4.56052				2.93372		5.54098	5.33213	5.06516	3.53706		3.06577
B1AJY5	PSMD10	3.10148	3.86701	3.28974		2.89579	2.93714		3.66166	4.10101	3.58917	3.79598	3.24335	3.61847		1.67421		4.16094	2.97425	3.9979	3.3208	1.42811	4.23333	4.09728	4.00367	3.61659	4.10762	4.13085	3.91723	4.4388	4.35761	4.34885	4.50846	3.588	4.00753	4.68941	4.02557	3.7066	4.68941	3.84848	4.25599	3.62764	4.39301	3.41348	4.68399
B1AK88	CAPZB	4.81374	8.4728	4.27993	4.79287	4.48833	4.57624	4.7031	4.69608	8.04726	8.14877	4.23177	4.9824	5.27685	4.60186	4.06002	5.10644	8.28989	4.52267	4.38406	3.55961	4.40511	8.14734	8.8623	3.81039			3.58237	4.05928	8.33347	5.30352	5.19172	4.88661	4.93725	3.9794	4.18852	4.0372	4.45443	4.31557	8.27716	5.37961	5.38481	4.9185	7.71164	4.73027
B1AKR6	DYNLRB1;DYNLRB2;DYNLRB2;DYNLRB1	7.12105	7.44849	7.69113		7.43945	7.14886	7.09964	7.03121	6.55674	6.44836	6.84593	7.42194	6.98069		7.3407	5.5456	6.50712	7.25302	7.61413	7.8626	6.58924	5.81717	5.91233	5.9436	5.76827	5.30758	6.48978	6.26848	7.30208	6.49188	6.36841	5.77604	5.84956	6.39129	6.26331	6.90606	6.39891	6.75193	6.77302	5.38074	6.6929	6.55678	6.84722	6.32184
B1AKY9	ATP1A2	7.05224	7.23321	7.364	6.87308	7.66221	7.4945	7.07869	7.17492	7.80274	7.60418	7.63252	7.10604	7.67674	7.06451	5.89644	6.19365	6.93247	6.67379	6.98351	5.47238	5.86801	8.72438	7.97804	8.0256	8.26082	8.1592	8.17325	8.11357	6.79747	7.50055	7.66176	7.42814	7.86942	8.1455	7.96774	7.11747	7.7469	8.18489	7.93108	7.83162	7.8477	8.13759	7.74355	8.3195
B1AL05	MRPL43	6.2955	6.0868	5.96318	5.32417	5.33238	5.45315	6.52348	6.33815	5.131	4.70556	5.44575	6.07794	5.91068	6.168	5.38055	5.89924	5.99529	6.13519	5.65287	6.63491	5.79483	4.24576	5.0753	5.15121	5.01203	3.94334	5.35	4.61579	6.3335	5.65828	5.86933	5.31248	5.75138	5.14574	5.04437	5.86783	5.50369	4.88818	5.23378	5.34794	6.24503	5.84435	5.30656	5.18351
B1ALD9	POSTN		5.00605				5.81128			5.04444	7.69904	6.38391				4.63013	6.75785	5.56898	3.99575	5.03374		4.93982												6.24496							6.60182
B1ALP5	KANK4			2.58991	4.23002	5.3906	4.97336	4.8278	4.77377			5.59552	4.46846	4.53851	4.1411	5.58824	4.18204	3.03893	2.07454		5.57281	4.66198			5.0874	5.07126		5.03917	1.73676				5.01434	4.43184	1.70111			1.80899	1.60796				0.0287028
B1ANH5	GUK1	5.14522	4.05689	4.66721		2.98635	4.29146			4.06525		3.81832	4.48135	4.76818			4.83054			3.73514	4.96501	4.07825	4.64943										3.78966		3.57342	3.36647	3.09946	3.69496	3.84608				2.94215	3.75328	2.8513
B1ANR0	PABPC4	6.74447	6.95053	6.47805	5.95058	7.09358	6.74726	5.98105	6.5165	5.96931	5.48353	6.17132	6.70713	7.0271	5.72462	6.49032	6.25147	6.53179	6.67837	7.15376	7.15082	6.60423	6.49589	6.47029	6.7978	6.33312	7.47646	6.95863	6.69067	6.68675	5.86011	6.26453	6.73853	6.1976	6.32306	6.3884	6.7748	6.09597	6.81812	6.25902	6.38595	6.51283	6.60938	6.39998	6.1069
B1AP13	CD55	5.198	5.1649	5.42492	4.97472	4.2637	5.43149	4.41858	4.48705	4.97688	6.01272	5.62503	3.68207	4.57441	5.20168	3.63516	4.95189	5.43475	4.83946	5.5745	6.06071	4.75338	3.94959		5.77981	5.68286	4.85189	4.24092	3.04822	5.70873	4.84473	5.03602	4.54437	4.73121	4.17718	4.18052		4.68641	2.34666	4.68004	3.88886	5.09442	4.16526	4.26655	3.88167
B1AUU8	EPS15	3.67474	4.04971	3.55946	2.6466	4.0311	4.04173		3.57351	4.03966	3.67626	3.36993	3.59666	4.29877		2.96954		4.18029	3.76363	3.71924	3.60038	2.60944	3.79523	1.9242	3.89066	3.72891	3.29241	3.64648	3.39182	3.40902	3.86886	4.5241	3.59133	3.55461	3.45299	3.51858	3.66472	3.04142	3.56611	3.75303	3.98785	4.32767	4.29188	3.45025	3.77644
B1AXG1	RPS6KA3		2.63826	4.37416	3.31879	4.2684	4.52218	5.57825		4.13503	3.61539	3.5301	4.61543	4.6409	3.91918	5.44149		0.439213		3.20415	3.58222	2.99112			3.35313	2.96281	3.40016	3.60026	4.82016	3.46299	3.0906	4.7453	2.52926	4.427	3.35988	3.72655	4.31704	3.32692	3.76841	3.92168		4.09616	3.84931	3.81178	4.27963
B2R5W2	HNRNPC	7.10967	7.08331	6.78293	9.54801	6.23215	6.24423	6.72062	6.20603	6.08242	5.64366	5.87581	6.51371	6.8173	9.58943	5.84667	6.05153	6.54494	6.96158	6.88941	6.70535	6.06885	6.09292	5.47858	5.54841	5.57982	5.37682	6.04996	5.68794	6.39072	6.12031	5.9703	5.08985	5.36782	5.74276	5.85983	8.64609	5.6059	6.0203	5.9605	6.17233	5.83379	6.08282	5.94187	6.09344
B3KNJ4	SAE1	5.20916	5.25727	4.78899	4.1786	4.60184	4.64987	4.68844	4.93124	3.9517	3.84275	4.09919	4.60117	4.7866	3.35743	2.78116	3.53276	5.03211	5.18289	4.57736	4.61101	2.89795	3.79532	4.68005	4.51031	4.15718	4.00558	4.52338	4.47351	4.7789	4.60888	4.74788	4.14327	4.50242	4.03328	4.00474	3.13595	4.16486	4.67765	4.26933	4.8367	4.54592	4.81415	4.0268	4.06286
B3KS98	EIF3H	4.75399	4.13466		4.27822	3.9134	4.30759	4.04399	3.24963	3.72337	3.89231	3.401	4.35608	3.84255	3.08731	3.36034	3.23681	4.98841	3.45434	3.73135	3.7268	3.80227			4.27952				1.59335		4.27094	4.00283	3.55101		2.94323	4.05641		3.93293	2.28506	4.38609	4.91269	3.7694	3.91729	3.81087	3.06498
B3KW70	MFAP5	9.39002	9.70649	9.36975	10.2277	9.37928	9.63458	8.60454	9.12291	8.10289	9.26518	7.71593	7.56044	9.37747	9.83446	9.01358	11.6721	9.53892	9.59243	9.29553	10.6241	10.3995	8.66361	7.9931	7.98595	8.06843	8.22304	6.97891	7.93777	8.69722	8.65229	8.63845	7.48265	8.21384	6.20488	6.41579	6.36103	7.00127	6.54847	8.72874	8.18753	8.52712	8.33179	6.86862	6.73085
B3KY94	CDIPT	6.42213	6.92169	6.96068	6.77127	6.48848	6.74492	6.27147	6.47074	5.8503	6.60653	6.02354	6.47726	6.35227	6.01474	6.55246	6.21791	6.46297	6.68744	6.67053	6.26961	6.88577	6.2639	5.79888	6.99378	6.98809	6.72108	6.5518	5.48085	5.5371	5.41815	6.41725	5.9825	6.22902	5.37449	5.96787	6.00887	5.6862	6.00381	6.39386	6.26397	6.43339	6.58093	5.869	5.13197
B4DDD6	DBNL	2.65069	3.96805	2.94059	3.32624	2.92943	3.82857	3.88832	3.7138	3.25886	1.71647	3.00843	4.92363	4.42089		2.76979	3.43187	2.98359	3.64678	3.4626	4.57418	3.76262	2.84005	4.16688	3.99271	3.70955	3.72024	3.30743	3.64941	3.70973	4.10639	3.85365	3.35872	3.63758	2.64687	3.00794	2.93696	2.73544	3.20731	3.99959	4.5768	4.1468	3.72185	3.32484	3.79938
B4DDF4	CNN2	4.85978	4.16958	6.29278	4.68502		4.04324	5.45561		4.56259	4.80261	3.4967	3.69643	4.17829	6.04471		5.0771	4.06432	4.60409	5.86309	4.39269	7.30532	4.23844		4.23423	4.42541				4.22591	5.23124	4.86688		6.6012	3.82625		6.18131		5.17202	4.92536	4.75752	4.90253	3.94803	4.16427	4.69532
B4DEM9	POLDIP2			5.61201		6.27396	5.13775	6.07881	1.31213			5.55775	5.53351		5.07369	5.46252				5.23033	6.24891	4.90545	5.73515		5.42186	5.59591		4.88876	6.08906		5.28833	5.56827	2.94065	3.50558		5.41741	4.08378	5.61886	5.49552			4.77747		5.02629	5.47461
B4DI03	SEC11C								3.68168	3.32434		3.96897								3.43015	3.91924		3.76093			3.28532	2.99385						4.05101		4.31441										4.03501
B4DJV2	CS	11.7633	11.4656	11.9405	10.7919	11.536	11.4807	11.5727	11.8496	11.3661	10.8924	11.8966	11.1999	11.4363	11.1981	11.2641	10.4626	11.3123	11.1614	11.5336	10.2708	11.2226	11.7519	11.7669	11.9441	11.8533	11.7017	11.6373	11.8302	11.3464	11.7792	11.8313	11.2416	11.4587	11.4455	11.5977	11.9619	11.9101	11.9951	11.2885	11.2795	11.4049	11.7233	11.8532	11.6922
B4DKY1	CARS1	2.98593					3.92801					3.1013		4.28773	3.60846		4.04799			2.8498	3.03708	4.34533						4.34378				3.71929	3.41196	4.22867			4.08715			4.21646		4.11308	3.39912		3.75748
B4DL54	CHURC1-FNTB;FNTB			3.47714								3.82242	3.14714							4.51366												4.03505						3.34736	2.99233	3.26471	3.2764	4.41057	3.68288
B4DLR8	NQO1		4.16518																				2.54268	2.75305	2.70986	2.76496			2.74338	3.60123	3.19926	4.72772			3.24313		3.06583		2.61451	4.04036		4.32949	3.36474	3.80749	3.43292
B4DM50	MOB4	5.50954	5.7708	5.84304		5.89545	6.15653	5.81764	5.50382			5.51826	6.43313	6.26229	5.85977	5.43166	5.82379	5.31742	5.68388	5.44747	5.76432	6.04808	5.25706	4.81871	5.30125	5.47407	5.03875	5.28914	5.11385		5.54933	5.6098	5.24834	5.83977	5.00319	5.57338	4.8677	4.86217	5.07833		5.25009	5.90075	5.80637	5.45927	5.50458
B4DNG0	OLFML3	4.43156	4.05916	4.34606	4.56802		3.73677		3.9849	5.12423	7.00666	4.79745	3.55012	3.90705		3.94728	3.15081	4.66076	4.83756	4.65275	3.65386	3.52632	3.56351	3.28378	4.02181	4.21092	3.27055	4.13807	3.951	3.84468	4.92865	3.36076		3.51609						4.97151	5.0029	4.47342	3.19426
B4DR61	SEC61A1	4.48008	4.79677	4.56885	5.42784	3.93701	4.43601	4.82023		4.74973	4.82932		5.20807	5.25818		4.90772	5.22885	5.03419	5.018	4.66529	4.97913	4.65583	4.62028		4.88247	4.59291		4.02866			5.22098	5.05106	5.03308	5.0238	4.67864	4.73729				4.73575	3.78914	5.36424	4.99387	5.01422	5.06884
B4DR80	STK24	5.00092					5.11841	3.71493	3.12906	5.7285	3.9464		3.88446	4.46626		2.62701		5.25869	3.56581	3.53818	6.09574				4.60173			5.79598		5.0266	4.49802	4.80657	4.67862		4.45171			4.92354		4.59864		4.10499	4.81338	3.41564
B4DUC8	MTAP	5.36444	5.36743	4.51423	4.81634	4.63027	4.63935	3.54693		4.61214		3.95379	5.04913	4.96908	4.88675	4.63733	4.39932	4.48786	3.72247	5.85878	5.21265	5.21465	5.61647	5.82373			4.97362	4.92905	4.96304	3.66068	5.17617	4.11958	4.37956	3.83192	5.43594	2.95163	3.74781	3.54554	4.20844	4.58818	4.38102	4.25748	3.18109	4.43273	3.98144
B4DY09	ILF2	7.7664	7.6785	7.52285	6.98579	7.34476	7.12337	6.90237	6.85758	6.33089	6.50472	6.22995	7.25926	7.86351	6.35535	6.63942	7.14504	7.54162	7.93239	7.33028	8.05742	6.65731	6.85391	7.2677	6.63404	5.75536	6.54447	7.27362	6.8875	7.62827	7.02131	7.02101	6.63677	6.54721	6.45052	5.63186	6.54303	6.65659	7.00401	7.04447	7.32237	6.34894	7.25858	5.86563	7.04352
B4E3T4	RBPMS	5.72546	5.80361	5.70347	5.7676	5.94311	5.72558	5.69405	5.95122	6.41317	5.92814	6.43064	6.16299	5.77086	6.08816	6.30422	7.11464	5.62446	6.24165	5.73042	6.38279	6.00166	5.22907	6.50587	6.13392	5.98724	5.93614	6.30881	4.09357	6.44181	5.20488	4.35807	4.62163	5.81999	5.36824	4.9279	5.61225	5.03795	5.27848	5.3274	5.14814	5.53371	5.2496	5.17841	3.95771
B5MBW9	CHCHD10	7.73731	7.92252	7.97537	6.714	7.37331	7.35535	7.42852	7.60173	6.78435		7.17906	7.47382	6.70302	6.79702	7.3613	5.13893	7.39183	7.74265	6.91425	8.10819	7.5094	7.3433		7.46282	7.21583		6.38633		6.35975		7.79744	6.25775	6.87032	6.83198	6.18486	7.27219		7.13444			6.88095	6.65939	7.41436	6.65486
B5MBZ0	EML4	4.50067	4.96273	3.56017	4.20702		3.52134			4.10761		2.36764	4.45499	5.01572		2.0225	4.36042	3.0434	4.99923		4.27601	1.49218	4.12023	4.6036	3.99359		4.09297		3.68722		4.0498	2.66199	4.44345	3.50948	3.58743	3.37457	3.76577	4.07167	4.20266	3.8809	4.69453	4.07982	4.50754	3.31644	3.59293
B5MC22	MTFP1;;MTFP1	5.77375	5.60238	5.67961		3.54788	5.15481	5.81363	4.92428	3.32518	2.94443	4.24043	4.19583	5.41643				4.432	5.0322	5.98925	3.33522		3.27955	3.93226	3.60724	3.83722	4.72318	4.92377	4.62174	5.13851	4.54297	5.11384	4.46508	3.95815	2.17501	4.61094	5.13908	5.23147	5.45378	3.75921	4.703	3.9793	4.72205	5.07765	3.971
B5MCI0	SMTN	6.98677	5.99435	6.33229	5.64254	3.72883	6.10269	7.12196	6.43905	5.70266	4.60445	5.01192	5.46417	6.03049	6.70113	7.76821	7.04163	5.46006	6.50168	6.09582	5.8791	7.6221	6.11387	6.58865	5.74767	5.70729	6.11751	7.14362	6.91943	5.78134	4.36562	4.50181	3.73029	5.4489	6.28593	5.21575	5.7758	5.56674	6.97014	5.00299	4.70907	3.53752	4.88724	5.9145	5.74205
B5MCX3	SEPTIN2	6.83159	6.96849	6.47694	7.55203	7.07432	7.08556	6.06789	6.36048	7.14689	6.85405	6.59512	6.30062	6.71401	6.21128	6.93841	6.79535	6.10025	6.48353	6.94869	7.3856	6.68193	6.38024	6.15925	6.32934	6.05466	5.9985	6.22483	6.40805	5.96439	6.69209	6.67669	5.92536	5.87835	6.07535	6.12426	5.99285	5.82535	5.97598	6.52618	6.40064	6.75578	6.5091	6.37055	6.26939
B5MDE0	RFT1	7.03199	6.91053	6.78014	7.10925	3.51541	3.75847	2.86048	3.42617	6.7643		6.78296	3.67257	4.45604			3.57111	7.36339	5.15578		2.89651	3.1662		6.53779	6.98485	7.06863	6.97919					6.86195	4.54676	3.1914	6.17621			5.6905	5.646		7.41316	6.1117	4.88311		5.14405
B5MDF5	RAN	7.18011	7.40139	7.2297	7.15432	7.23284	7.10153	7.65733	7.39835	6.7425	7.16049	6.73237	7.77276	7.46095	7.34013	7.31688	7.29907	6.93531	7.14132	7.1888	7.71972	7.51725	6.64049	6.99694	6.8569	6.58868	6.73815	7.13826	6.19492	6.93312	6.96281	6.94416	6.75907	7.23451	6.74971	5.92483	6.76205	6.67764	6.34118	6.95765	7.30142	7.34026	7.25473	6.2737	7.08981
B5ME19	EIF3CL;EIF3C	6.40119	6.56136	6.03002	4.40392	5.64018	6.32357	4.51633	5.82079	5.46586	4.98487	5.48523	6.00582	6.65693	3.81503	4.5092	3.4194	6.09669	6.46742	6.44564	5.73951	4.912	5.75052	5.97616	5.33293	5.4652	5.97095	6.58866	5.82904	6.05318	5.75139	6.18373	5.69345	4.95287	5.69845	5.56051	5.61355	5.59057	6.07513	6.04827	6.61658	6.09438	6.36886	5.66389	5.92349
B5ME97	SEPTIN10	4.01525	4.56091	4.24444	4.47538	4.17686	4.00569	3.26895	4.01111	4.41216	4.25747	3.91141	3.87484	4.66497	4.26481	4.19391	4.16349	4.34028	4.14093	4.92189	3.96025	3.50574	4.94857	4.27972	4.37373	4.23641	4.64277	4.64115	4.62001	4.37622	4.59218	5.30671	4.53544	4.8625	4.25701	4.21985	4.60034	4.43045	4.57093	5.16335	5.01933	5.24469	5.54707	4.36949	4.52897
B7WPE2	EML3	5.85883	5.40693	4.28574	3.67317	4.25356	5.14814	5.1758	6.08678		4.37861	1.94413	2.94082	5.02688	1.44429		3.795	4.65837	5.01388	5.36996	5.52841	2.88939	4.18227		5.47619	5.31166		2.96072	0.774232	6.06995	4.70019	5.09257	5.028		3.45246		6.45851	4.84918	5.29594	3.89188	3.70644	4.83749	3.88949	0.843639	3.48857
B7Z3R2	TPCN1	4.71614	4.87642			4.46208				1.89044		4.50139	2.63084					4.61573		4.38813			4.58063	4.28207	4.94888		4.96108	2.75323	4.09189			3.60801				2.6211	4.44192			4.21732		3.97699	3.73757	3.06188
B7Z4C8	RPL31	7.62589	7.35426	7.47953	7.3436	6.85031	6.90291	7.97017	7.70587	6.79239	6.79397	6.63859	7.64339	7.64658	7.56112	7.16174	7.41746	7.41274	7.62757	8.26982	8.01602	7.4442	6.60807	6.76335	6.65421	6.56448	6.20482	6.58285	6.27814	7.81891	7.39087	7.11905	7.05925	6.66804	6.44744	6.7701	7.12855	6.68117	6.06795	7.25112	6.89922	7.41627	7.14117	6.83367	7.1775
B7Z524	HBS1L	1.58074	1.26436	2.3434			3.45416					2.51338	2.57519						3.29945				2.99105	2.75405	2.9057	2.90346	3.2159	3.02853		2.81287		2.95689		3.25404	3.18657	3.14196	2.04842	2.61995	2.14215	2.85241		2.80201	2.58284	2.89452	2.8795
B7Z596	TPM1	5.76062	5.73224	5.73512	6.34037	6.44414	6.52013	5.93155	6.12913	6.48745	6.26977	5.9326	6.21533	6.43551	6.21245	6.37355	6.31286	6.07886	5.6831		7.66281	5.69777	5.77927	6.66149	7.18424	6.30828	6.9512	6.65074	6.82924	5.78928	6.86056	5.6379	6.2392	6.87699			5.94592	6.28528	7.27429	5.96897	7.0557	5.6946	6.29317	7.70414	6.42864
B7Z6D5	DDX27	2.33595	2.27717			2.05922	2.22206	3.09442						2.83054				2.2557	3.48103	2.07878	1.68311										2.15817	1.71411		2.34899				2.1665	2.43364	2.3548	2.83331			1.43003	1.32969
B7Z7P8	ETF1	4.30014	4.66981	3.9826	3.84743	3.24098	4.64622	3.51515	3.63748	4.38332	4.0196	3.62222	3.97343	4.81689	3.39436	3.33921	3.71287	3.9954	3.83485	4.03918	3.21764	3.62613	4.65235	4.43774	-1.40943	3.6321	4.18289	4.58591	4.17442	4.8846	4.69814	5.06701	4.33903	3.75434	4.41977	4.07786	4.70107	4.88709	4.77921	5.08195	4.97973	4.56201	4.805	4.33432	5.92576
B7Z9I1	ACADM	10.6512	10.8511	11.3443	11.5163	11.6953	11.1787	11.8542	11.8021	10.3983	10.3366	11.0565	11.1874	10.7158	11.4398	11.3214	10.758	10.5839	11.1027	10.8123	11.0013	11.7288	10.8685	10.4249	10.8288	10.7187	10.4055	10.6521	10.5077	10.5612	11.3359	10.8845	10.1387	10.7555	10.3076	10.7774	10.6594	10.7729	10.773	10.7193	9.91755	10.4553	10.6864	10.724	10.6604
B7Z9X4	NDRG4	5.06997	4.56632	5.03968	3.75702	5.72372	4.74319	5.41669	4.61058	5.86155	3.40315	5.33409	5.09657	5.17215	4.89385	6.63926	5.0721	4.57455	5.08269	4.93671	5.64316	6.11622	5.88984	5.39247	5.40118	5.27759	5.37669	6.1478	5.72304	4.73786	2.91928	4.10826	2.76526	4.5535	5.91049	5.25941	5.95595	5.51707	6.37049	4.86091		4.03071	4.85489	5.35703	6.03605
B7ZAX5	GALK2	3.52187	3.95663				3.32582			2.56383		2.91273	2.86048							3.48882	2.16888		3.39113	3.33019	3.09469	3.15114	3.21312		3.30271	3.34404	3.55389	4.03638	3.51376	3.00118	3.30653	3.53285	3.22133	3.34823	3.86151	3.51865	4.06989	3.49158	3.90246	3.27116	3.75076
B7ZBB8	PPP1R3G	6.20733	6.0096	6.57948		5.59748		5.69523	6.14703		4.87996	5.12495		6.59397	5.07541	6.14493	5.96771	6.31708	6.55992	5.89955	6.44892	6.09992	5.87421		5.56829	5.25754				5.78684		4.61254	4.73319	5.38654	5.14758		5.23349	4.55419	5.93528		5.47785	4.92435	5.37642	5.29283
B7ZC38	SH3GLB2	5.25934	4.58057	4.26575	5.23658	4.2072	3.29349	5.37544	5.47148	4.18884	4.82553	4.85777	5.10027	4.73245	5.42757	5.39944	5.72558	4.5505	5.17754	4.38512	4.76085	5.60577	4.42456	5.01968	5.0195	4.06577	4.40045	5.35292		4.28387	4.34839	4.2235	4.98693	5.05248	4.49847	3.92013	4.03736	4.63813	4.70524	4.8659		4.21628	4.00669	3.42883	4.85716
B7ZKW8	RCSD1		3.35317	3.24022	2.85296	3.66449	3.94299	4.38464		3.29242		3.46414	4.81882	4.9093	3.62949	3.52568	4.43194	3.66679	4.19592	4.37227	4.22502	3.90241	3.44766			2.72711	3.80111	3.33857	3.96923	3.14137		3.35577		3.66843	3.14517	5.11078	2.67309	4.59225	3.01666	2.61548		3.25967	3.29585	2.90418
B7ZL14	FNBP1					4.87937	4.52082		5.35639				4.74107	5.67411	4.05922	5.26896	2.31066		4.87921	5.16703	2.61549	3.79252							2.79723							2.74281			3.40859				4.3187
B8ZZ67	SUMO1	6.06926	6.01416			4.99564	5.1314	5.13167	5.15092	5.35214		4.94455	5.05981	6.00797			8.66154	6.80612	5.62069	5.56001	6.73266		5.56753		6.50461	6.05568		5.44354	5.30394	5.41085			4.708	5.04057			4.89279		7.36847		4.88194	5.02666	5.42217	4.58414	5.24629
B8ZZ87	MZT2B	3.68386	3.71504	3.46277	4.79839	3.02174	3.44442	2.7122	2.19364	1.29238	3.43011	-0.194919	4.16158	4.16601	3.88145	4.10146	4.24786	0.328181	5.04855	3.86123	4.64965	4.08859	5.4582			4.16935		2.30497	2.16282	-0.480871	2.08515	2.96735	1.37758	2.01292				1.37278	4.42808		2.18959	3.91927
B8ZZB8	CNRIP1	4.81491	5.19144	4.55366	5.66376	4.38403	1.98098	5.20285	6.13198	4.0474	5.39841	4.16816	5.10155	4.53516	5.18278	4.96752	5.89439	5.63611	5.73387	4.92486	5.59249	5.03319	3.74114	4.38915	4.06521				3.79105	4.84488	4.52398	4.35789	4.51874	4.22473	3.58353	3.33359	4.42311	3.66468	3.75208	5.46775	4.6892	5.60611	4.27494	5.03568	3.97674
B8ZZF8	LSM5	2.39841	2.61735				2.65779			1.8114			3.04794							2.92027										2.23839	2.03046									2.25447		2.47471
B8ZZV9	COQ10B	5.7414	5.56944	5.46069	6.02864	5.36774	5.60598	6.95441	6.71218	5.61453	4.27745	4.87459	5.56353	5.71371	6.09254	6.95685	5.82848	5.22819	5.27286	6.57589	6.07924	6.73846	5.80557	5.61797	6.42336	6.47111	6.49418	6.73653	6.30921	4.90881	4.65278	5.01348	3.80638	5.63154	5.3364	4.38106	5.74992	4.64155	5.67862	5.10179	4.93025	5.31882	3.99969	4.74251	5.4309
B9A054	RHBDD1	3.86421	4.23941			3.31796	4.22917	3.47002	3.97066				3.62393	4.08575						4.02531	3.21122	3.63034	3.79682	3.63266								4.03462							3.64296	3.98168		3.39103	4.00193	3.31455	3.76867
B9A067	IMMT	8.2305	7.91856	9.04786	9.48037	10.0217	9.74403	9.18177	9.24684	9.5771	9.34722	10.0913	8.55306	9.04007	9.9493	9.85441	8.64927	8.59297	8.08961	9.29534	7.4923	8.7534	10.0577	9.62137	10.3543	10.3587	10.4185	9.58431	9.92045	9.12061	9.57517	10.1122	9.66787	10.2574	9.93272	10.064	9.95089	9.95841	10.1036	9.86141	9.48918	9.84717	10.0435	9.67319	10.0743
B9ZVT1	RBM12B	3.01694	3.82546	3.11061	2.27749			2.53258	2.95444		2.54328	2.31521	2.41363	3.66788		2.26332		3.25937	3.50202	2.94607	3.09909	1.74977			3.28343					2.84474		2.84341					2.78326	2.10732	2.7507			2.7017	2.59274
C4AMC7	WASH3P;WASH2P	5.3061	5.54464	5.27758	4.64738	5.17928	5.05667	5.27466	5.2328	4.8658	4.806	5.05744	5.18222	5.6708	4.9094	5.07566	5.19683	5.34448	4.9235	4.97333	4.95728	4.8687	5.34878	5.58656	5.07962	5.10329	5.17914	5.01726		5.12691	5.16957	5.51198	4.43358	5.34779	4.44194	5.1403	5.26008	4.94359	4.92888	4.87187	5.56196	5.34729	5.23136	4.89681	4.98328
C9IZ93	UBE2F;UBE2F;UBE2F;UBE2F;UBE2F;UBE2F;UBE2F;UBE2F;UBE2F;UBE2F;UBE2F;UBE2F-SCLY;UBE2F-SCLY;UBE2F	5.51263	5.94221	5.76662	5.74186	5.93725	5.71404	4.81568		5.42877	5.0456	5.04631	5.47586	5.88141	5.39394	5.90959	5.92269	5.16714	5.12083	6.13552	6.48569	6.32991	5.58455	5.6017	5.51992	5.45381	5.67074	5.57833		4.72703		4.48341										4.74786
C9IZG4	CUTA	8.57047	8.09356	8.64766	7.43948	8.09437	7.94049	7.82435	8.03477	7.42588	6.85638	6.99522	7.64313	7.56022		6.6177	7.5733	7.75365	8.43652	8.58167	8.67027	7.72147	7.40637	7.2567	6.84963	6.9115	7.01956	7.80086	7.38936	7.44882	7.07408	7.52455	6.82368	7.89547	7.64957	7.64128	8.09863	7.83728	7.71313	7.35977	7.188	6.73242	6.93412	7.33856	6.93437
C9IZQ6	KALRN					4.56608				3.46835			4.73247	4.38283		4.16052		4.44955			4.56069	4.37268							3.23094	3.92838		4.40797			3.68814				2.23521			4.49363	4.7322		4.20384
C9J050	PCYT1A	6.2156	6.23914	5.69324	5.49689	5.6617	5.73383	6.08848	6.04603		4.54048	5.54748	6.43234	6.47191	5.35122	6.46415	6.26987	6.01806	6.24088	6.28355	6.21419	5.78502	5.73641			3.7378			5.26402	6.45831	5.93383	5.08378	3.63932	5.68611	5.13247				5.04591		6.71856	5.72799	5.53995	5.48275	6.36294
C9J0G0	ACOX2	4.22634		4.04754		5.01097	3.69579		3.62009	3.43401	3.00498	4.38043	4.36619	3.93384		4.55484		3.29377		3.77972	2.80216	3.71664	4.13584	4.33031	4.74598	4.52997	3.93772	4.78314		3.77089	3.74672	4.43617	3.97281	3.38197			4.20348	3.95921	4.41932	3.72047	3.87446	3.72362		3.55875	3.57328
C9J0J7	PFN2	7.68022	7.31312	7.96573	7.39615	6.5679	6.76561	7.80331	7.59306	7.36086	6.62874	6.86547	8.14283	7.69772	7.96197	7.50699	7.83343	7.25901	7.78152	7.77904	7.45055	8.31518	7.25562		7.33762	7.23649	7.13829	7.33956	7.07582	7.62157		7.49336	7.01963	7.48936	7.03199	7.21642	7.43804	7.19707	7.04756	7.89659		7.99326	7.40705	7.52962	7.6557
C9J0K6	SRI	6.58774	6.88737	6.55978	6.80705	6.15745	6.53983	5.8344	5.99922	6.77686	6.36192	6.34239	6.52065	6.92072	6.76389	6.69303	6.42404	6.45847	6.79017	6.80296	7.05271	6.9102	6.04609	5.43471	6.07563	5.91694	5.65784	5.72197	5.71745	6.48387	6.36257	6.4504	5.99907	5.74869	6.05681	5.99695	6.06873	5.89605	6.11623	6.44184	5.66304	6.41989	6.50557	6.34594	6.26769
C9J126	CDH2	8.00952	7.9502	7.37119	7.1663	8.71718	7.52608	7.66792	7.95886	8.66735	8.17277	8.65949	7.85149	8.01356	8.08119	8.8951	7.26178	7.66522	7.8559	7.93862	7.86052	7.93359	8.8714	9.05759	8.30229	8.27662	8.40479	9.1771	9.00744	7.94321	6.7378	6.84273	7.19395	6.54047	8.41501	8.4861	9.06895	8.52783	8.53191	7.01739	5.7675	6.99725	7.32145	8.43348	8.31332
C9J1C6	RNF181	4.06025	4.93706	4.33975		3.65561	7.11872		2.77529	3.8257		3.44968	2.31997			1.87395		4.70478	4.93831	7.30309	4.62113	2.00992	4.65226	4.32615	3.69388	4.73005	5.05698		5.04371	5.60979	4.46763	3.60044		7.17505	4.95253	3.16759	4.03666	3.39922	7.33496	5.42593	4.09291	4.67696	3.90355	4.57089	3.91191
C9J1V9	EEF1E1-BLOC1S5;EEF1E1;EEF1E1	5.96082	5.6517	6.24259	6.2089	6.37542	5.97856	6.49657	6.56439	5.08712	5.46724	5.51432	6.77299	6.17854	6.8366	6.40305	6.27258	5.78066	6.47012	6.11425	6.97603	6.30169	4.84917	5.16345	5.57282	5.04959	4.96874	5.48004	5.18245	6.17593	5.15943	5.43722	4.55296	6.1945	5.80519	5.50549	6.25843	5.25052	5.91703	5.86542	5.80751	6.13935	5.40368	5.444	5.33772
C9J2C0	TUBA8	8.12437	8.71416	7.63507	6.44272	7.52665	8.98542	7.33118	7.64749	8.02231	7.3162	7.92406	7.82242	8.54396	5.41854	7.60304	6.22117	7.87492	8.3342	8.31101	7.01045	7.0751	8.2754	7.88578	7.70962	7.82777	8.14777	8.62337	8.10354	7.62524	7.32965	7.92307	7.18995	7.78601	7.87205	7.97172	7.32069	7.86524	8.10622	7.76541	7.99412	7.01592	7.7421	8.33565	7.99716
C9J2G3	OXSM	3.99914	3.95739	4.44816	3.65956	3.26874	4.56566	3.66207	3.79049		2.40732	3.40114	2.76232	3.40019	3.42922	3.92185	3.06839	2.99129	2.90153	5.10821	4.20845	3.86324			3.73867	3.18763	3.29386	3.30979	5.35347	3.07617	4.65611	4.54926	3.13223	3.56705	2.71224	3.17083	3.38856	4.62542	5.02723	4.18193		3.33575	4.31298	6.03494	3.20279
C9J2H1	ITIH5	4.52086	4.44844	3.31621	4.18624	3.84341	4.78076	3.67542	3.66045	4.02962	4.30214	3.55494	4.1476	4.05357		5.2726	4.4452	4.21051	4.5484	2.41754	3.87263	3.27134	4.52512	4.94016	4.31728	4.253	3.45458	4.07546	4.43528		3.23601	1.79964	1.30345	7.57245			3.60817	2.95994	1.9956			2.70386		3.01098	3.8255
C9J3D7	CROT			0.799927		0.633274						0.255066														1.43515				2.89883	1.71522	1.14513								3.07825		-0.20854
C9J463	SEC22A	-0.45133					0.87499	2.86429	3.38053								2.91907	2.49044		1.70405	1.80607		1.05907					1.19786	1.2319	2.36175		2.9063	2.87922	3.66278			2.84461		2.88154			3.12208	3.31185	0.713725	3.38305
C9J4Z3	RPL37A	4.61097	4.32839	4.47334	4.79029	3.87723	3.46922	4.97158	4.72855	3.72087		3.8379	5.04437	3.99694	4.25929	4.03856	4.31943	3.86084	4.59257	3.83167	5.97147	5.04969	3.29698		3.39451	3.33103	3.05523	2.84696	2.88332	3.94745	4.50339	4.1308	3.86575	3.19819	2.7125	3.40923	2.56945	2.85579	2.97774	4.25863		4.37898	4.09408	3.32158	3.80918
C9J5C3	PDCD10	6.11172	6.20676	5.89479	5.53094	5.8398	5.75947	5.97592	6.1347	5.88846	5.70377	5.71905	6.02401	6.22218	5.85449	6.14561	6.569	6.01911	6.00045	4.95153	6.52201	6.43294	5.652	6.27241	5.72423	5.35203	5.82318	6.08753	5.03147	2.48472	5.68051	5.63714	5.63781	5.72314	5.73389	5.62398		5.86618	4.86231		5.77494	5.98218	5.81204	4.58688	5.83758
C9J5N1	PTGES3L-AARSD1	3.73141	3.4584	3.41938	2.00783	4.08814	4.22261		2.63287	3.23635		3.59458	3.67362	4.00642				3.8315	4.23582	3.67269	7.13451	3.67372	4.5094	3.83706	3.81034			4.49459	3.95143	4.19377	3.81944	3.57347	3.62027	3.92119	6.95905	4.25721		7.05795	7.0546	3.9406		3.44897	3.91684	3.92731	4.43411
C9J6D1	NAP1L4	7.1301	6.88494	6.65325	6.95325	6.69277	6.96443	7.10101	7.13611	6.74091	6.55637	6.63872	7.21724	7.84386	6.69219	6.60726	6.73744	7.01947	8.04272	6.97537	6.97514	5.70843	6.32831	6.72818	6.93968	6.95887	7.05297	6.95739	6.81639	6.84818	6.33452	6.84148	6.29813	6.48018	5.46209	6.25631	7.13166	6.23098	6.47225	6.63976	6.53548	7.30467	6.89364	6.23942	6.47266
C9J7E8	MKLN1	10.1034	9.21432	10.0546	9.23449	10.1022	9.52151	10.5818	10.4832	9.01001	8.5141	8.27518	9.55453	9.00457	10.4067	9.3611	9.40644	9.4589	9.22226	9.72711	8.58419	9.58544	9.5272	10.2679	10.0156	9.50424	9.42273	9.44376	10.1712	10.7936	9.34543	9.24007	8.79954	10.0578	9.26192	9.27951	9.79279	9.34884	10.1406	9.12909	9.64202	9.4209	9.78022	9.49598	10.0063
C9J8P9	CLTA	5.41503	6.14772	5.33958	5.80583	5.3412	5.9044	4.97472	5.39106	5.67127	5.46467	4.86459	5.85811		5.26975	4.28314	5.02741	5.27285		5.06173	4.51813	4.65116	4.86816		4.70305	4.66529		4.62964	4.39662	5.91442	6.44271	5.90955	5.35472	5.62847		4.64188	5.36288	4.66397	4.78322	5.7787	5.66987	6.02314	5.99631	5.47856
C9J8S2	RARRES2	4.81	5.48424		2.34342	3.53817	4.84872			4.3147	4.77761		4.07294	4.61702		0.770218		4.59877	3.91673	4.43951	3.49682	2.78033						3.18695	4.42729	4.97165		3.31894								3.87242
C9J8T5	KLC4	4.66444	4.5507	4.61403	3.95114	4.224	4.06068	4.37057		4.1076		3.76902	5.33631	5.48832	4.6352	4.81457	4.86684	4.47309	4.16201	4.19977	4.43657	4.72702	4.42866	5.06242	5.25706		4.59642	4.81273	4.72408	3.78819	3.61256	4.7467		4.62637	3.74253	3.26099		4.06092	4.31262	3.73014	4.60961	4.66426	4.29998	3.49042	3.62458
C9J8T6	COX17		2.20145			2.58773						2.9938											2.87659									2.09889				2.90542	3.03008	2.12581				2.15631			2.67765
C9J8Z4	IGSF8					2.2091	2.37546							2.27884	1.8644	2.52065	2.0632	3.88036	2.90825	2.8454	2.05853	2.32248						2.86611	3.27332				2.94799	2.83966	2.91066	2.87056			3.46752	4.23876		3.47197	3.34222		2.74511
C9JA28	SSR3	4.46672	4.95619	3.2305	3.51551	4.47988	4.77696	3.59153	2.67306	5.1208	1.95741	2.03209	4.52429	4.40115				2.12642	4.8824	2.84703	3.8365	3.83041				1.9768				4.85575	4.65801	4.16316	2.36881	4.25767				1.05703	2.11263	4.70201	1.57868	4.61621	4.59502	2.10625	2.0482
C9JAX1	FXN	5.81592	5.63887	5.80049	4.20856	6.10392	5.825	5.60293	5.65874	5.78729	4.74549	5.6493	5.35062	5.13954	5.71028	6.5859	5.0012	5.10758	5.5857	5.91305	6.22747	5.93398	5.67673	4.40216	5.54394	5.45324	5.28603	5.42061	5.40234	5.71372	4.77125	5.55803	5.22351	4.98648	5.58039	5.41095	5.73282	5.61801	5.50195	5.49601	3.93832	4.99933	5.33984	5.70707	5.4502
C9JB30	MAPRE3	4.96091	5.46151	5.51005	5.48346	4.74252	5.74666	5.81468	5.91458	5.47669		5.43903	5.7233	6.52433	6.29603	6.3063	5.09592	5.39316	5.88736	6.35959	5.70667	6.54493	5.95311	5.65038	4.18859	4.0591			5.96652	5.45354	5.97725	7.76337		5.46248	5.50102	5.6472	6.14071	5.0681	5.31932	6.58726		5.50935	5.60966	6.22577	6.33847
C9JBG0	RAB34	2.87057	5.32006	4.2388	3.37561	2.193	6.0464		3.88427	4.70714	4.69825		3.82393	4.87675	2.85318		3.78408	2.63391	4.44569	4.43164	6.47796		1.87289		2.58194	2.81385	2.27924		1.66967	4.48507	4.04826	2.59671		2.89083				0.364284		4.49977	2.92511	3.8449	4.16198	2.00836
C9JDT0	SCG2	3.84449	3.50966	4.76039								3.2235			4.28783	3.79327		3.73467	4.14523	4.85536	4.30499											3.05658								4.6176			3.93783
C9JE82	CACNA2D2		3.46262	3.9496	4.53606	4.17649	3.93587		3.68415				3.46793	2.10352	5.62919		3.9148	4.40919	4.09875	5.68672	3.93305	5.38425								3.8216			4.57998						3.66118	4.74593	4.69912	5.10343	5.33817
C9JEG4	MYL7	9.71001	11.3277	11.1173	11.1595		11.6684	11.3294	10.9243			4.47319	11.1659	10.3215	12.4332	6.02815	10.5958	9.97126	10.8044	11.9451	11.5082	11.081						4.36576	4.0382	11.1468	10.5333	10.8791	9.35493	11.1529	3.89672			4.76056		11.3825	9.58332	11.6336	11.3879	5.29834
C9JEN8	FGF12;FGF12;FGF12;FGF12;FGF14	5.68491	5.44218	6.17285	5.55715	5.63078	5.31	6.01573	5.8873			3.50181	5.82305	5.94186	6.0079	2.87878	5.69234	5.67389	5.51611	5.56889	6.34423	6.02248	3.9862		5.26649	4.77868						5.43172		5.28473		3.98967	5.16685	4.17107	4.59826			4.71631	5.1963	4.87962
C9JF17	APOD	6.77088	6.70774	7.20817	6.11469	5.67255	5.52184	6.94542	6.78212	6.56916	7.76325	6.82975	5.66997	5.29905	6.15214	5.83906	6.52598	7.40587	7.02316	6.93497	6.52809	7.6047	6.14428					5.67066	5.54345	7.73449	7.68478	8.08949	6.88785	7.05549	8.91065	6.16301	7.37337	5.80206	5.64716	8.64278	7.67434	6.73492	5.85071	7.00405	6.07617
C9JFR7	CYCS	9.58969	9.64588	10.0911	8.49353	9.83397	10.0856	9.37258	9.99138	9.40618	8.8974	9.92649	8.76998	9.41436	8.22181	8.50922	7.12014	9.38031	9.6013	10.1418	8.7308	8.08774	9.74082	9.80131	9.99416	10.0971	9.95502	9.51031	9.49523	9.69333	9.84485	10.6869	9.9694	10.0253	9.58489	10.2193	9.82288	10.17	10.6116	10.071	9.32207	10.3503	10.7168	10.0313	10.2008
C9JG87	MRPL39	4.8475	4.74554	4.81781	5.07393	5.40793	4.80234	5.98762	5.62649	4.68273		4.76776	5.97868	5.58602	5.95831	5.42455	5.3933	4.97621	4.81643	5.17462	6.05093	4.77076	0.301387	4.85235		4.97922			4.63086	5.26658	4.85502	4.90664	5.46388	5.60821	4.71611	4.49054	5.98723	5.12578	5.52493	4.76696	5.26069	4.51682	4.8569	5.53749	4.77337
C9JIF9	APEH	5.69688	6.08386	6.30413	5.02041	5.22181	5.55093	6.51085	6.30556	5.19123	4.85046	5.64497	6.63103	6.46977	5.71033	6.28765	6.36618	5.77871	5.9419	5.84024	6.13535	6.19781	5.70816	5.83909	5.56654	5.53965	5.85409	5.64422	5.67584	6.17185	4.50783	6.05898	6.24348	5.50944	5.84714	5.47809	5.62813	6.12916	5.11299	5.60113	5.02626	5.95075	5.88556	5.92603	6.17307
C9JIK8	ATG4B	3.92228	4.45086			4.53861		4.62233	3.52934	3.77279			4.33957	4.6231	4.58767			3.57558	4.21274	4.12198	5.23856	5.38634				3.04101									4.31651					3.51425		3.67655
C9JIZ6	PSAP	10.9419	11.0867	10.4304	10.4067	10.5042	10.0135	11.1586	11.1144	11.0801	11.022	10.9265	11.3291	10.642	10.9677	11.2019	9.89534	10.7626	11.1695	10.2166	10.8826	10.828	10.7746	10.5862	11.2912	10.8217	9.46657	9.63286	9.75621	11.2918	10.0557	10.8362	10.0743	9.80441	11.2885	10.4879	10.9011	10.6868	10.788	11.2623	9.25059	11.0765	10.8777	10.7047	10.4279
C9JJ19	MRPS34	6.83273	6.85827	7.18304	6.0163	5.62698	6.57845	6.14906	6.17104	5.54332	4.98664	5.91549	6.1813	6.90043	6.45277	5.22626	5.23261	6.52894	6.63332	6.71187	5.73578	6.07481	6.45048	6.91935	6.2594	6.1055	6.49338	6.73864	6.47135	6.95228	6.51998	6.73907	6.21589	5.61317	6.11791	6.10442	6.21103	6.67565	7.155	6.25169	5.89002	5.68195	6.51402	6.5071	6.38276
C9JJN9	VPS8			0.00354599			4.19728			2.70804									4.30758			2.33758	1.05618									1.14288	0.466995				-0.127646				1.39953		0.712091
C9JJX6	ARVCF	4.71993	4.36989		4.54719			5.40076	4.44928	5.31167		4.59793	4.79868	5.18274	4.23443	5.4779		4.58742	4.77439			4.96037	6.15543	5.43069	6.35002	4.96517	5.40239	6.25993	5.61802	6.88511					6.00776	4.82244	5.66055	4.45374	5.4462					4.77968	4.84338
C9JL85	MTPN	2.11412	3.17835	2.56301	5.76072	1.53616	2.29548	6.56051		1.81093	1.26522	4.62251	5.56805	5.23141	5.65864	6.13935	6.37459	1.20497		3.42065	5.11376	6.53724									0.562013	4.72215	1.24811				1.11185	0.919495		6.2983		5.42232	5.26782	2.49816
C9JLV4	APAF1	8.77387	7.80305	8.66319	8.24473		8.33284	8.87708	9.86435				8.09476	8.91896			8.56052	8.58021	9.1067	8.06128	8.10962	8.56432	4.97706	6.19646	5.09045	5.64009		5.78417	4.83925	9.0688	8.76185	8.53174	7.90891	8.56351				4.94821		8.21428	8.76457		6.60591
C9JME2	FARP1		3.36333		0.67978		3.56395		1.56518	3.24868	3.96391			3.44454		4.15803	5.43646	4.9507				4.86766	3.26435	3.27224	3.05546	3.29693	4.38696	4.38075	4.2271	4.01665	2.02026	3.86419	2.43309							4.01177	4.09603
C9JN77	SORBS2	5.0347					4.36376	4.45696	4.31105	4.95408		4.7249				4.05154	4.2214	4.62224	4.78895		5.13751		5.7075	5.54916	5.54314	5.72309	5.48184			4.52318		4.52063		5.34886	5.71415	5.1022	5.32397							5.45328	5.42197
C9JNG9	COL6A3	9.22161	9.96571	9.22911	11.3659		8.56624	9.54581	10.0491	9.25527	10.8422	9.73321	9.68037		8.88174	3.2048	5.95855	9.88537	4.87157	4.66187	3.32633	4.6642	8.48924	8.79377	9.26191	9.57736	8.70572		3.18985	7.79635	9.2597	8.63107	8.30458	9.33899	8.13211	7.97652		7.88796		9.3534	9.67188	9.20813	8.45424	7.61899	8.3494
C9JNW5	RPL24	6.00731	6.31837	5.93837	6.0447	5.88258	5.89515	5.59521	5.85863	5.96865	5.27267	5.58805	5.82712	6.75312	5.46738	5.43291	5.39646	5.83314	6.16749	6.70981	6.46409	5.51671	6.02762	5.64359	5.78693	5.7658	5.89178	5.98019	5.81587	5.54973	5.84728	5.83203	5.59448	5.1855	5.10234	5.92083	5.43391	5.40379	5.43966	5.66994	5.58617	5.64083	5.8418	5.83213	5.83622
C9JP16	CRTAP		4.86451	5.4676		7.19997	5.30134		3.3719				4.05761	4.40292			4.71905	7.06528	3.82667	5.79361	6.02994				5.61459	5.5306			5.75818	3.50031		4.81072	4.11688	2.86471		3.06015		4.74612	3.0098	4.13039	4.94112	5.31967	4.6673		2.26134
C9JPQ9	FGG		4.57318		4.95051		4.71136			5.18799	6.87112				4.30937		5.8857					3.18958	5.45649										6.47906							4.55916	6.22735	4.83169
C9JRD2	DNAJB2	4.71222	4.97009	4.90604	4.80912	4.5279	4.64086	5.01427	4.95709	4.50148	4.6569	4.71869	4.94436	4.93904	4.99268	5.17262	5.22751	4.92237	4.95864	5.06605	5.00618	5.15467	4.812	4.86612	4.58077	4.56158	4.45634	4.91377	5.43897	4.98122	3.95806	4.43463	4.46845	4.23958	5.22829	4.5428	4.92241	4.13729	4.33362	4.53966	3.96894	4.49418	4.27532	4.50763	4.38174
C9JRZ6	CHCHD3	7.75087	7.16912	8.19563	8.29525	8.58642	8.45102	8.92451	8.15396	8.62357	7.76656	8.58411	7.69983	7.72577	8.68647	8.62771	8.83842	7.62314	7.92328	7.98886	8.1722	8.33773	8.26319	9.41827	8.43285	8.58921	8.41953	8.0456	8.21422	8.62656	8.7072	8.24447	7.73493	8.39328	8.00606	8.40124	8.18393	8.08638	8.26855	8.39161	8.88839	8.20448	8.27399	8.45649	8.41641
C9JS50	STEAP4		4.04293	2.99922	4.52403	3.91816	4.43897			3.07664	4.98794	3.55181		3.79706		2.83324	3.57762	3.49281	3.37552		2.9153	2.80841			4.47074	4.30707		2.78622	2.5389		3.90029	3.68337	3.99786	3.59529	3.31114			3.42244	4.23805	3.89951		4.06023	3.45299	3.32475	3.74538
C9JSR4	GSDME		4.69947				2.16369	2.90938					4.79674	4.86191				5.21389	5.58321	4.1815	2.87418												2.70643	2.47935								3.73135
C9JTN7	TIA1	5.12189	5.39058	4.18249	3.95887	3.71099	3.84184	4.74656	4.15701			3.83232	4.01499	5.33628		3.73008	3.84553	4.53846	4.83675	4.10374	4.7306	3.6137	4.55375	4.62857			3.88308	4.65547		4.71116		3.82862	3.59962		4.05607	3.19336	4.0142			4.06835	4.12846	3.62562	4.60498
C9JTZ5	UGP2	7.00438	7.22464	7.28168	7.80478	7.49323	7.32912	7.84017	8.42239	7.19548	6.86119	6.83899	8.34747	7.92951	8.26914	7.88732	7.43711	7.33219	7.91587	6.73334	7.43795	8.433	6.90809	6.87578	7.35352	5.69303	6.51008	7.7567		6.88497		7.25476	6.42117	7.8749	6.99665	7.03761	6.82392	6.68276		7.02032	7.29879	7.61179	6.60778	7.44033	7.71527
C9JUV8	BTN3A3;BTN3A3;BTN3A1;BTN3A2;BTN3A2		4.12118																	4.27255						4.21969	4.47349				3.18895	4.02974					3.37967	3.84972	3.90787	3.40527
C9JV77	AHSG	5.31244	6.03192	6.02874	5.17539	4.92306	5.00787	5.95975	4.82375	5.97652	6.54749	5.90896	5.83701	5.59949	5.1535	4.93905	5.95128	6.25117	6.92317	5.94866	5.08066	5.81417	5.35953	5.60533	4.79579	4.6118	4.99437	5.48528	5.1295	5.37703	4.04569	5.05489	4.54221	4.98664	5.19925	4.19409	4.8398	4.26072	4.61712	6.61405		5.00104	5.09615	4.34536	4.88947
C9JW69	RCC1	6.06906	6.11546	5.26861	4.26911	5.54807		4.55281	4.80848	5.15244		4.24919		5.53078	3.39208	4.23016			4.943	4.75568	5.69014	4.01314	5.313	5.35708						4.60508	5.04119	4.46466				4.4728			4.31368	4.61282			5.05944	4.86928	4.37009
C9JW74	MEST				2.57923				2.50797						2.30474		2.98677														2.82964	3.52675											2.85789		2.43151
C9JXG8	RANBP1	4.2074	4.03877	4.34213	3.76276	3.80088	4.36484			3.93987	4.45123			5.02747					4.86299	3.8805	4.55268	4.32258	3.53592								4.47917	4.26227	4.2894	4.43731	3.57466	3.77951	3.66906	3.72508	4.00887	4.2904	5.27669	4.85977	4.26419	3.87637	4.06728
C9JXM3	RABL3	4.10217	4.97124	3.61246		3.66481	4.18787	3.63906	3.73933	3.79819	3.34777	3.31961	3.9254	4.62555				4.04339	4.14365	4.32252	2.4453		4.22754	3.6415		3.43675	3.80638	4.15221	4.07516	4.75885	3.87027	4.0922	3.26588	3.36343	3.72946	3.68611		3.32111	4.0501	4.07362	3.75226	3.64577	4.03428	3.70155	4.04965
C9JYN0	SYPL1	5.55671	6.00138	5.94595	4.16159	5.92686	5.69782	3.80232	5.11455	5.38251	5.95071	5.60913	5.41471	6.23184	4.92741	4.83466	3.7868	5.56001	5.69339	6.12473	4.66356	4.03309	6.36522	5.40598	5.95245	5.86847	6.71225	6.84895	5.3764	5.5821	5.48041	6.77611	5.60061	5.07566	5.8741	6.15687	7.10022	6.26259	6.29077	5.58849	5.69226	5.62142	6.18925	6.22117	6.19701
C9JZI1	RFC4	2.99306	2.63988	2.38311			2.3886			2.62765	2.79582		1.68377	3.59008					3.40915	1.86493	3.12263					2.46045					2.19767	2.57018			2.16598		1.45611			1.83316			1.93564	1.80019
C9JZP6	DHRS2	9.75859	8.80235	10.0397	9.38766	10.0568	8.52987	10.3989	10.1551	7.82704	8.77193	9.95274	9.33323	8.56599	9.9248	10.0808	9.30817	8.82687	9.44081	9.48728	10.8063	10.0694	9.05949	10.1257	10.2346	9.63707	9.51045	9.22197	9.2915	8.86735	9.18705	8.95663	8.89545	9.51225	8.56697	9.41466	10.2177	9.67182	9.56178	8.8525	10.1279	9.2372	9.0276	9.35466	8.97888
C9JZY6	UBE2H	2.85375	3.07755			2.68816				3.25111		2.76256	3.4712			2.68479	1.75359			2.63076	3.01113	2.51214		3.00913			3.25742		2.82542	2.70339		3.118		1.62326	2.57012	1.58638	3.06727	3.0595	2.76968	2.06032				2.09198	2.02133
D3DQV9	EIF4G2	3.96917	3.43705	3.51434	4.44701	3.98348	5.82487	5.15125	3.56609	4.00114	4.32995	3.24861	3.23515	4.15164	4.49139	3.61152		3.68003	3.66248	3.84501	2.97345		3.47368	3.74811	3.94568	3.43026	4.04189	4.20706	3.88298	2.73218	3.15349	4.19433	2.19151	4.07952	3.33952	2.78364	4.86735	3.0663	3.73288	3.83221	4.3091	3.82846	3.77451	2.9579	3.81484
D3YTB1	RPL32	7.30812	6.93608	6.99752	7.256	6.43992	6.11217	6.42318	6.1702	6.01584	6.85311	5.31195	6.31081	6.97099	6.90194	7.89822	7.61684	6.96724	6.52556	5.96649	7.09945	6.79757	5.95705	7.24609	5.65256	6.17382	6.10235	6.74861	5.58857	6.24392	6.78328	6.02831	6.5429	7.55812	5.51275	5.8488	5.51033	5.21031	5.23168	6.27459	7.26292	6.41626	6.44904	5.24986	6.38141
D6R938	CAMK2D	6.48805	6.61263	6.83424	6.44134	6.74775	7.05253	6.31049	6.44567	6.91118	6.23947	6.57111	6.96485	7.21385	6.38369	6.48021	6.41694	6.50593	6.30247	7.00152	6.55696	7.35902	6.82373	6.58025	6.9179	7.17323	6.99712	6.94324	6.76411	6.02991	6.2943	6.53566	6.14638	6.83018	6.56634	6.86976	6.56283	6.38704	6.93663	6.68179	6.24162	6.49479	7.03691	6.92587	7.21664
D6R9J7	UFSP2	3.44578	3.94946	3.06479	3.41903			1.97836	3.00606		2.54719						2.92879		2.9999	3.54483	3.10948	2.75166	3.1121								3.56043	3.43902		3.12958	3.16001	2.52999				2.86498	3.0028	3.55482	3.69535		2.29178
D6R9P3	HNRNPAB	5.59707	5.6941	5.81619	6.23918		5.42916	6.18626	6.07009	5.16248	6.14213	5.6989	6.22716	5.94272	6.00967	6.48309	6.23716	5.88711	6.73459	5.41011	6.84564	6.35394	4.85655	5.32714	5.56209	5.33991	5.24329	5.17719	3.90929	5.2716	5.10224	5.59632	5.47973	5.53329	5.59794	4.85862	4.96588	4.07978	4.16175	5.62858	6.20187	5.50092	5.39622	4.7595	5.59975
D6R9S9	NAAA	3.91541	4.26559	5.46195			3.64059					3.17214			3.01224				4.20767	2.80571	3.83515		4.06153													4.03266		3.60928					2.83623		2.11374
D6R9Z7	COX7C	9.16376	9.21129	10.06	8.92703	9.83715	9.1951	10.0117	9.70431	8.89392	8.55969	9.5402	9.35765	9.08734	9.77797	9.99159	8.37321	8.4468	9.24972	8.9397	9.55178	10.3135	9.10071	8.7194	9.63645	9.08421	8.11133	8.43433	8.41664	8.63932	8.89553	9.39581	8.31837	9.12693	8.73898	8.40865	8.70598	9.0008	9.43515	8.56424	7.5912	8.91989	9.09458	9.08558	8.46512
D6RAA6	TMEM33	4.74148	5.32158	4.86353	5.655	4.38076	5.64893	5.4339	5.50975	4.81943	3.08316	4.32038	4.76358	5.74039	5.13031	5.25034	5.35949	4.4009	4.35909	5.51495	5.05477	6.20667	4.28038	4.4959	4.68064	4.4808	5.46922	4.99914	4.75835	4.64393	4.63456	5.66678	4.84571	5.39159	5.04183	4.82442	4.94552	4.83123	5.47787	4.75594	4.98031	4.85187	5.51914	4.88962	5.33247
D6RAN8	MRPL27	6.00131	5.63244	5.70431	4.96394	5.42994	4.79329	6.38038	6.02802	4.03665		4.64746	5.98917	5.50399	5.79843	5.25512	5.097	5.47468	6.11848	5.77951	6.86678	6.17266	3.87723	4.2024				3.14921	3.96326	5.41022	5.17125	4.00307	4.91138	4.75057	4.54237	4.30443	5.17327	5.15307	5.02531	4.87825	4.09174	5.32845	5.2711	5.24312	5.14364
D6RAW2	NUDT9				2.17653			3.13639					3.31033		3.54072	3.38946				3.24708		3.60989										2.51485	2.76086	2.67699	2.50559	2.85147						3.45073	2.8258	3.33126	2.94155
D6RBW1	EIF4E	2.41788	4.84205	4.61953			4.69301	5.58579	5.12	4.66177	4.37146	3.65653	5.73905	5.34071	4.88036			4.00483	4.6619	5.09632	1.43823	4.65809	1.41747		1.71932		3.67243	4.42405		2.7319		4.52265	4.06621	4.62732	2.15228	3.47038		3.81629	2.07503	4.34426		4.36983	3.80682	4.35343	5.11844
D6RCD0	HSD17B11		1.90134				2.21908				1.45212																				3.29725	3.96954								2.75529		5.29283	3.12308
D6RCP9	DCK		1.33664						0.547665				0.696341	1.80127				1.19704	1.00147		1.5319										0.936132		0.852478									0.783249	1.57675
D6RD46	LIMCH1	5.13805	4.83822	4.52822	3.59667	6.01296	4.73273	3.41557	3.60536	5.29195	5.32858	5.11073		4.95507	3.7729	5.38607		4.60248	4.91806	4.70816	4.43305		6.09852	5.42775	5.95997	5.70611	5.49946	5.76024	5.47093	3.23796	4.35967	3.57498			5.07012	5.11174	5.51465	4.58897	5.63251	4.02401		3.91673	3.83315	5.15702	5.17202
D6RDG3	BTF3	6.69327	6.14581	6.38413	5.47375	6.71319	6.00738	6.67846	6.29142	5.54595		6.28643	7.25324		6.88646	6.2384	7.72885	6.22049	5.2937	6.73229	7.69087	5.84449	6.52106	6.3715	5.68119		5.78007	5.94944	6.53711	6.57609	5.56905	6.933	6.02131	6.58	6.16437	6.34752	6.40452	5.47936	5.77505	5.96646	5.87697	6.68713	6.3738	5.96241	6.49443
D6RE79	MFSD10	2.03651	4.03711	3.68422			4.4918			3.56853			1.50964	4.77214	1.96803	3.0024			3.86647	2.90456	4.19236	2.38463	2.6065		3.2595	3.13948		3.73463	3.50214	2.03726	3.03114	4.29457	3.30284	3.70073			3.15253		2.07369	2.51299	3.96513	3.06038			1.40865
D6REA0	GATB	3.75635	4.39271	3.734		4.06904	4.44842	5.47592				1.97757	4.38208	6.57872	4.58236	4.09403				3.94587	4.00269	3.89962	3.65549			3.80361	3.44241				4.19643	3.78438	3.60567	3.87284	3.59503	3.87797		3.20675	3.85802	4.15125			4.28968	2.20265	4.48835
D6RER5	SEPTIN11	5.60838	5.41826	5.10883	5.83013	5.55886	5.33316	6.00942	6.20636	5.7113	5.61239	4.23197	4.65666	5.98538	5.21509	5.38361	5.66014	5.49689	5.33047	5.26036	5.8532	5.21593	3.93175	4.40132	5.16639	4.76513	4.68381	5.26517	5.49476	3.33364	5.60408	5.54068	4.77258	5.21838	3.52427	5.18973	4.65768	4.5103	4.89798	5.19026	5.58916	5.58985	5.15358	5.10869	5.25349
D6REX3	SEC31A	5.08641	5.73117	4.67316	4.87209	5.00108	5.61212	5.17166	5.57678	5.07143	4.84613	4.85073	5.35478	6.05223	4.83518	5.02064	5.28825	5.46691	5.4171	5.08427	5.45504	4.71539	4.91516	5.17928	5.1483	4.85136	5.15328	5.72338	4.92452	5.09263	5.05032	5.55342	4.2446	5.25527	4.42986	4.67951	5.02218	4.24365	4.99589	5.0084	5.68847	5.86039	5.54949	4.78296	4.99536
D6RF35	GC	5.40341	5.7816	5.07052	4.24381	5.00349	5.2666	5.28016	4.26233	5.87281	6.43506	5.21954	5.40181	5.35146	4.69314	4.63646	5.6201	5.80443	5.71646	5.51059	4.92762	5.40584	5.39913	5.86937	5.11062	5.49026	4.81858	5.59392	4.93922	5.05143	5.05809	6.08146	4.97379	5.29666	4.5643	4.34593	5.14914	4.52599	4.73821	6.22693	6.12696	6.29258	5.28146	4.74823	5.20016
D6RGG3	COL12A1	4.97318	4.74617	6.03007	5.68303	6.6587	5.54165	4.6958	4.60231	7.02946	7.52256	5.41937	3.87771	7.13947	3.78681	5.48514	5.05999	5.18053	6.67488	7.15796	4.17196	4.27319	5.05206	5.18271	5.08657	5.32965	5.23857	6.74438	7.24675	4.42293	4.05754	4.55243	3.78278	5.1313	2.59007	3.4546		3.23824	7.68093	4.38707	6.67622	4.87555	3.62982	7.3582	3.7084
D6RGV5	COX7A2	10.8848	10.8919	11.2775	10.689	11.1244	10.8235	11.4475	11.7329	10.2728	10.0528	10.7438	10.3882	10.1916	10.0961	10.5717	9.30673	10.2569	10.7628	10.915	10.8198	10.1505	10.0296	10.126	10.8192	10.6082	9.7554	9.87594	9.87398	10.5563	10.7914	10.7467	10.0711	10.4785	9.96293	10.1693	10.6512	10.5016	10.9206	10.3075	9.7926	10.6127	10.9908	10.4324	9.92905
D6RJ96	HSPA4L	6.53783	7.04225	6.28174	5.94264	6.3829	6.3877	6.70134	6.3627	5.28532	5.34544	5.97551	6.0612	6.74768		6.4591	6.80522	8.09714	6.51083	5.47498	5.74203	6.12346	5.76609	5.7269	5.68649	5.1798	5.22069	5.60607	5.16675	5.76106	5.81245	5.96003	5.8519	5.84862	5.02929	5.10169	4.96429	5.83001	4.74901	6.17849	5.19801	6.26711	6.19686	5.33361	5.51546
D6RJC3	INPP4B									3.11826		2.97924	0.889905							3.20076		5.09196	3.39577	3.7314	3.25874	3.93151	5.01569	4.55225	4.68704		4.16146				2.68795				3.57348
D6W5Y5	CIRBP	6.65925	6.54263	6.03579	5.74101	6.06088	5.93554	6.24952	6.35478	6.00855	7.08928	6.15096	7.03229	6.11715	5.40683	5.33151	5.28666	6.62714	6.74654	6.98855	6.42711	5.63403	5.88438	5.6571	5.88261	5.77959	5.45417	6.13165	6.05112	7.05925	6.23628	5.90142	6.44371	6.81246	6.45403	6.67926	5.69524	5.88255	7.36201	6.58547	6.79822	6.3712	6.58882	6.21753	6.50669
E5RFJ0	DOCK2		0.469907				0.887982														0.479889											1.55718	1.27092					0.631641				1.62635	1.00782
E5RFN2	CHCHD7	5.74359	5.84549	5.80955	4.96964	5.9579	5.45206	6.72634	6.36645		4.45692	5.42346	5.84914	5.55634	6.07355	4.7596	4.31196	5.28197	5.48145	5.51209	5.92358	5.49921			5.06897	4.85139					3.60325	5.40088	4.44089	5.21156	4.76492	4.7819	5.30159	5.3595	5.25551			5.30793		5.11731	5.36255
E5RFP0	NUDCD2	4.9654	4.68913	4.63893	3.96088	4.5197	4.64071	4.25396	4.65265	4.37836	4.21614	4.1235	5.13077	4.76899	3.99894	4.18845	4.69099	4.40404	4.65454	4.46179	4.8525	4.57073	4.29343		3.62264	3.87656	3.69157	4.09921	4.27888	4.47232		4.24606	4.05276	4.44446	4.12611	4.42286		4.58032	3.9102	4.71729	4.5195	4.44426	4.70962	4.6137	4.46119
E5RFU3	DCTN6	5.54852	5.72746	5.30449	5.04556	5.23454	5.10996	5.30824		4.81892	4.52414	4.86312	5.05519	5.30452			5.72385	5.13252	5.41173	5.37158	5.55892	4.947		5.66433		4.85808	5.24265	5.55343	5.67327	5.48625		5.19479	5.10289	4.80309			4.89277	5.24492	5.42763	5.15576	5.5386	5.55152	5.27209	5.0833	5.33509
E5RG44	TRIQK	5.98522	5.68384	5.7939	5.74803	5.83633	5.6281	6.30855	6.02905	5.24314	5.5067	5.79473	6.10991	5.96002	6.23282	5.80493	5.35871	5.64979	5.79753	5.69914	6.41712	5.49659	5.22142		5.17898	5.37051		4.54879	4.51298	5.41316	4.97821	5.53147	4.88299	4.80027	4.62636	4.69645	4.93774	4.59262		5.75747	4.84776	6.13539	5.66621	5.0489	5.27516
E5RGQ3	RWDD1		3.85906	3.45335	3.05838	3.94974		3.01499	3.41282				0.997859	1.28793	3.71657	3.84996			2.90871		2.48154	3.52939	3.54474						3.98159	4.6014	3.44977	3.65838	3.83268	4.01781	4.16573	3.35985	3.63853	3.98064	4.25164	3.97855	3.90833	4.00868	4.01057	3.24901
E5RHF4	MRPL15	4.3139	3.72901	5.02207		4.80538	4.84484	6.02665	4.98807	6.59925		4.24789	4.7704	5.14878	5.69695	4.82997		4.5322	5.01278	4.79334	5.56457	4.24712	4.23674			4.3813	3.97781	4.54329	4.0731	4.81078	4.79912	5.04094	4.45711		4.92586	4.8051	4.97012	5.01183	4.67166	4.57349	4.56594	5.03258	4.77498	4.94218	4.86387
E5RHG8	ELOC	5.59909	5.18745	5.60169	5.11784	5.31006	5.56879	6.01461	5.67755	4.97363	4.81619	5.10325	6.2481	6.00555	5.50173	5.56924	5.37001	5.35028	5.58643	5.19742	4.91219	5.92741	5.05952	5.27089	5.15463	5.3154	5.10839	5.20543	4.83693	5.32494	4.95415	5.3943	4.87918	5.54813	5.44038	5.26219	5.47211	5.24629	4.43793	5.37676	5.14547	5.56706	4.89899	5.31199	5.26847
E5RHT9	ENY2		1.83541	2.39369												1.37173				2.24136										2.94008		2.35355								1.94896		2.19135		1.43624
E5RHW4	ERLIN2	3.75543	2.62708	3.68289	4.22378	4.32181	5.16468			5.02695		3.15835	3.94852	5.19408			2.60473			4.28759		3.69547	4.8983		5.31835	2.36535	5.00121		4.77322	4.39396	4.58382	5.00044	4.58872	5.28359	4.15616	3.48386	1.73708	2.79181	4.14765	4.23201	5.18237	5.23455	4.92329	3.84168	4.54207
E5RI99	RPL30	6.10845	6.31195	6.48855	6.91918	5.94014	6.75854	6.94662	6.78754	4.62735	5.27898	6.16806	6.65514	6.5114	6.48839	5.87773	7.01224	6.19611	6.3576	6.3249	6.92727	7.22503	5.02392	5.88455	5.09663	5.64978	5.59687	5.86078	5.56945	5.97462	6.20341	6.06431	6.21555	6.77878	5.42136	5.54853	5.53018	5.22936	6.30692	6.11264	5.39765	6.19782	6.14363	5.71996	5.98555
E5RIA4	DNPEP	5.79649	5.97742	5.61345	4.55587	5.89843	4.84056	5.59999	5.97667	4.88891	5.39146	5.09276	5.20653	6.77254	4.79785	5.32614	5.41108	5.51274	5.7787	5.31974	5.46373	5.20227	5.13581	5.66849	5.30953	5.32095	5.13471	6.522	5.38839	4.51374	5.34145	6.1242	4.91653	5.32755	5.96496	4.79897	5.23271	4.59723	5.67368	5.14224	5.52266	5.36538	4.99942	5.38841	5.05142
E5RIT6	RPL26L1		5.21555	3.91573			4.44975						4.82984					3.86221																		3.91882		3.00554				4.03145	4.67286	3.68183	3.77806
E5RIW3	TBCA	6.34125	5.96361	6.4562	5.38485	6.01683	5.90561	5.80692	6.30356	6.21903	5.24204	6.25757	5.45906	6.41836	5.63799	5.63281	5.88975	5.84761	6.16124	5.09642	6.64243	5.52874	5.19923	5.73726	4.95937	5.11801	6.11985	6.42394	5.35848	6.68726	6.06416	6.42676	4.5632	4.7421	5.80727	4.66213	5.94033	5.03069	5.8021	6.02086	5.70743	6.40687	6.27673	5.80718	5.38765
E5RJN7	STAU2				3.67011			3.79234	3.42259				4.55602	4.61234	3.30912	3.61654			3.63747		4.33245	-0.367657		5.83537	4.5732		3.97905				5.16022						5.62844			5.04418		3.81099
E5RJR5	SKP1	6.09736	6.28889	6.47785	6.0266	6.55213	6.67522	6.60974	6.15259	6.20318	5.215	5.9769	6.42664	6.6827	5.96732	5.63345	5.81588	5.91126	6.62327	6.34225	6.52957	5.83634	5.78815	5.95605	6.26332	6.25766	5.5742	6.40527	5.79294	6.40212	5.61465	6.35034	5.56895	5.93936	6.15659	5.4387	6.08268	5.77907	5.95007	6.57805	5.05908	6.33273	6.19078	6.14997	5.72814
E7EM64	COPS6	5.30511	5.3821	5.32551	4.13236	6.33641	4.79662	4.5861	4.68303	4.7003	4.34095	4.82535	4.75995	5.2555	3.97981	4.31157		10.9576	4.77981	4.83079	5.08829	3.87826	5.12743	4.21654	4.42882	4.58234	4.90271	4.68873	8.37477	4.54898	4.89587	4.97159	3.92601	4.80456	5.39784	6.06724	6.52597	6.5807	4.60526	4.69453	4.38028	4.65928	6.67556	4.95795	4.86046
E7EMB1	SWAP70	4.4075	4.80339	4.08137	4.0289	4.46572		4.23665	4.45578		4.47143	4.18941		4.04681	4.20389	4.2991	3.85254	4.89257	4.67883	3.76363	3.77432	3.71465	4.11635		4.14617	4.70098	4.211		4.04149	3.86432	4.42698	3.9548	4.66092	5.43303	3.58888	3.81571			4.1064	4.42502	5.03235	4.52789	4.24008	3.99353	4.07583
E7EMK3	FLOT2	3.39249	3.33766	3.31618	3.94596	5.07797	5.19811	3.16188		4.64251	4.25162	4.79494	4.05855	4.28397	4.08058	4.63912		2.59364	3.49244	3.09492			5.03867	3.75915	4.59384	4.99307	5.26759	5.36263	5.32261	4.58141	4.52431	3.96603	4.50126	4.72417	5.08821	4.29594	3.02261	4.44765	5.05957	4.62829	4.30213	4.428	3.87334	4.14207	4.78318
E7EMN6	PPP1R2;PPP1R2;PPP1R2B	4.79778	4.62255	4.79203	4.17702	4.49054	4.84304	4.41619	4.52027		2.64496	4.39145	5.0461	5.11015	4.2178	4.01041	4.60019	4.02621	4.21873	4.1341	4.84872	4.5245	4.94206		4.04818	3.39275	4.17956	3.98083	4.27244	4.17633	-0.409784	3.8194		4.14903		3.90621	3.85771	3.72236	3.52489			4.07661	3.62339		3.7182
E7EMS2	NPC2	6.37172	5.33197	5.42372		5.77575	6.3411	6.30483	6.37056				6.15304	6.06622	5.95499			5.60074	4.00931	5.99313		6.13357			5.84274					6.11933	6.55203	6.11337	5.54704	6.22018	6.41159	5.73087	5.96129	5.82535	5.65652	6.83086		6.60951	6.13117	6.26514	6.32642
E7EMS6	COMT	4.70948	7.65014	5.88449	7.74532	5.14176	5.55571	4.78552	4.5863	6.92957	7.72309	5.98332	5.44048	7.58469		6.70682	8.75368	5.17692	4.85954	5.48771	5.15767	7.72866	7.71867	5.91984	6.18386	6.2308	6.00608	6.0799	7.72991	5.57481	7.18495	7.76673	4.21169	4.74777	4.72812	3.43927	4.23356	4.35238	6.93009	5.3856	4.35336	5.13788	5.5065	4.59859	7.4536
E7ENJ6	AP1M1	3.99894	3.96707	4.36878	4.17828	3.5847	4.26083	3.90529	3.49864	3.44761	3.74683	3.70157	3.85995	5.30716	4.64292	3.69823	4.5002	4.26582	3.92952	4.22301	3.79619	3.70301	3.32471	4.43393	3.30298	3.25991	3.13942	4.82466	3.88665	2.9944	3.95504	4.18117	3.80195	3.79675	3.28786	3.28052	3.30822	3.35029	3.53219	3.86026	4.61362	3.83554	4.53109	3.57927	3.87037
E7ENY0	ADD1	5.32102	5.09899	4.85528	5.31763	5.74019	5.51293	5.31984	5.55335	5.25837	4.85118	3.80092	5.00367	5.42115	5.51483	4.59757	5.15133	5.25496	5.07494	4.79498	5.06651	4.85792	4.86831	4.85928	4.66646	5.25344	4.69976	5.08376	4.78185	4.83787	5.66289	5.65683	5.16095	5.26662		4.14325	4.47017	3.90628	4.73947	5.4219	5.75812	6.16887	5.84183	4.69876	4.709
E7EPB3	RPL14	6.82328	6.83411	6.79257	6.88256	6.23279	6.586	6.9098	6.5371	5.91216	5.46166	6.12355	7.54198	6.43997	7.94911	7.51219	6.25724	6.18073	6.36153	5.51376	5.78353	5.82604	5.96326	6.31599	5.77639	5.82888	6.02139	6.37188	6.08863	7.0828	6.89586	6.19918	5.63998	5.86002	5.97243	5.92416	5.93582	6.10166	5.69425	6.49537	6.81893	6.14189	6.02167	6.19612	6.36878
E7EPK1	SEPTIN7	4.5344	5.40635	4.95914	5.59775	5.51992	5.48827	4.95341	5.57225	5.91683	5.53186	4.90629	5.46151	5.27742	5.05061	4.71397	5.27953	5.09626	4.6291	4.78393	5.05001	4.44763	4.49253	4.81797	4.64168	5.35707	4.38771	4.40289	4.17476		5.58586	5.27118	4.91289	5.30323	4.43735	4.6223		4.65885	4.784	5.34444	4.9405	5.7805	5.53121	5.16328	5.17348
E7EPS8	PTPRM	4.69174	3.48793	4.42592		2.64388	3.35785	2.17677		4.37532	2.81679	4.67322	1.85201	4.11624		4.19932		3.29099	3.89398	2.99425			5.34771	5.53432	4.02897	5.68258	5.59867	5.57493	5.07888	3.36433	2.77319	3.26964			4.44217	4.16114	3.65079	3.84332	4.09413	3.30637			2.29091	4.53521	6.30102
E7EPT4	NDUFV2	9.81886	9.5887	10.0846	8.73043	10.7427	9.86971	8.3574	9.55126	9.60017	9.45408	9.9264	9.24948	9.64922	9.12985	10.2513	8.15499	9.01891	9.53435	10.3551	10.3976	9.09825	9.40084	9.33343	9.82063	9.60514	9.36758	9.87479	9.601	9.48874	9.31273	9.506	8.63318	8.99637	9.80722	9.69045	10.2855	10.022	10.2909	9.32222	9.08204	9.05987	9.52599	10.2279	9.55373
E7EQ12	CAST			2.21958		7.6305		6.19986	5.77312	2.47545			6.88575		5.44684	8.49027	6.61384				6.05593		3.45982	3.63609	4.13672	3.81762		3.71552					2.44781	6.73338	3.47212		3.52267	2.82143				5.57251
E7EQ61	UBA5	4.59356	4.50541	4.48593	3.65649	3.71093	4.45189	4.295	4.27985	4.3436		3.49231	5.05637	4.55847	4.19444		4.00225	3.45522	3.55771	4.46702	4.05968	4.86194	3.52593	3.86592		3.51247	3.5192				4.21182	3.80274	3.75894	3.74007	3.67451	3.46354		3.49662	3.66377	4.3494		4.25512	3.95945	3.80363	3.80505
E7EQB2	LTF	5.50761	6.75433	5.1843	3.90999	3.1778	4.76596	4.42583	5.20877	3.03012		4.65424	3.22544	3.8597	0.029311	2.39071	4.40236	5.22454	5.16012	1.34252	5.86082	1.36583	4.45896	3.58272	3.92846			1.32336			4.45355		4.17418			3.56885					4.85596	0.821254		2.82107
E7EQH8	ELN	4.36153	4.64955	4.60399			3.06506	5.04659			5.49326				6.90934		6.85543	5.91622	5.25152		5.00036	6.65487								6.41579	4.99619	5.36329		4.93745			3.96716			5.05737	5.89788	5.05015	3.86134
E7EQL1	FDX2	4.44919					4.13539		4.45728			3.62835	3.68234	4.01266					4.54031		3.62915				4.15183		4.14543					4.31859	3.56798				3.84271					4.39438
E7EQR4	EZR	6.97548	6.82285	6.79946	6.44555	6.81741	6.93271	6.53755	6.69282	6.49123	5.86032	6.39603	7.06574	7.55976	7.23024	6.57734	6.7345	6.73837	6.7454	6.6707	6.51357	6.46569	6.79581	6.55274	6.82786	6.53087	6.64245	6.9318	6.69196	7.53738	6.19782	7.11933	6.67929	6.69752	6.78861	6.99883	7.51302	7.00163	7.20473	7.17429	6.6701	7.34454	7.31038	6.98926	6.96246
E7EQT4	ACIN1	1.5809	3.31458	5.82498	4.65799	4.2448	4.45929	4.73086	4.27148			4.71471	5.01032	4.69875	5.23395	3.86665	4.17345		4.39346	4.12752	3.76695	4.00311	4.19665		5.32446	4.76191					5.0983	6.22069	5.41493	5.751	5.35336	3.86445		4.6909	5.13989	5.18194		5.94442	6.02411	4.27046	4.02964
E7ER47	VSNL1	4.3612	5.20227	4.99811	5.50129		5.9534	4.00477	2.80768				4.40025	4.49318	3.06909	3.63648	5.04059			6.1728	5.11127	6.3357	3.45304								3.87885									4.25165		4.86383
E7ER77	ERMP1	4.27695	4.18	4.45172	3.46749	4.06181	4.1607	5.08056	4.44366	3.60083	2.52601	3.18157	3.87088	4.21331	4.34084	4.23432	4.56811	4.0052	3.90951	4.26997	4.04582	4.53086	3.79701	3.70923		2.94903	2.44476	3.08988			3.51967	3.95897	2.75761	3.80942	2.25001	3.67227	3.50385	2.63436	3.67087	3.4637	4.08157	3.82971	4.11482	4.33129	4.05184
E7ERI8	CLASP2	6.03495	4.34915	5.39855	2.62979		5.03342	5.31349		6.48116	2.77143	7.19635	4.61629	5.10386	2.15531	5.06351	4.46933	5.39221	4.21719	3.78562	4.70086	4.66824	5.35794	2.85348		3.69999	3.73829	4.58964	8.17201			5.98868	6.54723		3.72304	3.37669		8.65435				5.98695	5.82177	6.8416	3.66872
E7ERJ7	PABPC1	5.81343	6.24733	5.13694	4.65694	5.63279	5.7669	4.57212	5.19206	5.22044	5.3555	5.31765	5.24717	6.39756	3.07806	4.85661	4.64341	5.60246	5.84566	5.69824	5.8713	4.42057	5.09791	5.33657	5.24862	5.30981	5.16286	5.62775	5.19687	6.09636	5.83212	6.22641	5.53918	5.76189	5.45014	5.04731	5.62121	5.12571	5.53706	6.00396	6.21428	5.9367	6.26142	5.51053	5.73645
E7ESA6	PTK2	5.69034	3.58705		3.814	3.54989	6.05289											5.29669					3.85064			4.17057		5.47357			5.37252											6.03841	5.37388
E7ESB3	ART3			4.26136		5.49225						3.60157			5.64233	6.07848				3.41308			5.32976		3.83065										5.62217		4.71608	4.91487	5.69697	4.03929			4.92808	5.50865	5.40071
E7ESC6	XPO7	5.5212	4.92495		4.44816		4.5815		4.82734	3.29481		3.32298	4.56534	4.05574		3.74297	4.0788	4.32794			2.72828	4.67309	4.71303			4.72105	4.89977					5.16427	4.87576		4.42637	4.74929		4.47614	3.96741	1.45666	3.57603	4.70508	3.45767	4.61717	3.86985
E7ESL0	MRPL22	2.40779	4.61653	5.94726	4.73245	2.44437	2.29253	2.60873	5.81567	2.59167		5.81345	2.57172	2.55075		1.31767	1.05329	0.834221	1.51239	6.18536	6.49384	6.47359		2.22617				2.08286	2.91147			6.23999	5.81934		1.89557		6.21171	5.12458	6.33944	4.91572		6.0333	5.80898	5.62681	5.32575
E7ESV4	RAP1B	6.8261	7.34479	6.63939	6.77387	6.86245	6.82173	6.48445	6.77959	4.68406	7.48331	6.53431	6.66661	6.85674	6.8672	6.89142	7.64592	7.23226	6.69224	6.85395	7.27576	6.90663	7.31888	6.17833	6.62125	7.18765	6.83181	7.93647	6.24284	7.51492	6.62498	7.12914	6.64674	7.00523	6.41068	6.22516	7.07932	6.74684	7.03141	6.58354		6.88276	6.90476	6.78231	6.9026
E7ET87	TACC1	2.60951	3.25984	2.68533	2.58372	2.88305	2.80779	4.99988	2.53235	2.9877	2.82722	2.80133	1.68196	3.02209	2.99977		3.69989	2.84925	2.93256	2.76174			2.95818	3.38442	3.63898	3.5169	3.1414		2.70508	2.61946	2.81734	3.57294	5.02814		2.88045	2.76665	2.72337	1.96201		2.96393	3.58503	3.20532	3.23648	2.80616	2.59626
E7ETU7	MRPL3	5.55542	5.20146	4.76008	3.99969	4.48451	4.71351	5.07938	5.29236	4.58573	3.81642	4.38594	4.96264	5.10161	4.22736	4.53726	4.21039	5.12917	5.35393	4.73013	5.02142	4.72458	4.20136	5.07711	4.53308	4.40994	4.1205	4.86178	3.75597	4.72952	4.85967	5.01061	4.27947	4.82303	4.62446	4.29227	4.83282	4.54945	4.74349	4.86001	5.37669	5.31764	4.66317	4.953	4.71598
E7ETZ4	BZW2	6.16699	4.98228	5.89702	4.36761	5.34949	5.93195	5.58125	5.61835	5.91725	5.16839	6.07267	5.31161	5.90562	4.95551	5.2247		5.68977	5.6577	5.7032	4.95618	4.83844	6.45575	6.57748	6.0967	6.36947	6.75985	6.83179	6.3475	6.12664	4.94248	5.56851	5.13754	4.78669	6.36276	5.93797	6.01207	5.85841	6.13741	5.29134	5.94017	4.23243	5.3455	5.85306	5.90254
E7EU04	FOLR2	5.17672	5.38673	4.70475	5.7343	5.55284	5.2249	5.35754	5.77143	4.00206	4.51712	4.27989	4.9692	5.76224	5.19234	4.47096	5.92794	5.34358	5.22803	4.94826	6.15751	4.85233	4.63853		4.55408	4.2053		3.69007		5.13184	5.72859	5.53359	5.40635	4.9342	4.72769	4.45825	4.58488	5.0213	4.32215	5.69242	5.27972	5.66087	5.29431	4.40405	4.75393
E7EU05	CD36	7.77647	8.1288	7.1657	7.28707	7.9536	8.23066	6.38279	7.1389	8.32952	7.52315	8.01326	7.45191	7.89261	7.18447	6.45629	6.57729	7.42438	7.79	6.99114	6.32016	6.9496	8.62421	7.47394	8.51252	8.28707	8.60962	8.63771	8.60052	7.32423	8.90046	8.83171	7.86257	7.92495	8.33841	8.40027	7.68275	8.64937	8.62154	7.58555	7.5425	7.5761	7.98495	8.59163	9.11818
E7EUU4	EIF4G1	5.44203	5.47135	5.17524	4.04377	5.38983	5.5477	5.55213	4.58068	4.77845	3.85274	4.90637	5.76244	5.99673	5.09915	5.15841	5.91184	5.42607	4.88042	5.0306	5.79633	5.76932	5.04011	5.44053	5.15832	5.32021	5.52367	4.98422	5.24793	5.53624	5.37581	5.70218	5.28028	5.34959	5.08115	5.18	5.16041	4.74034	4.97273	5.46532	6.25447	5.62221	5.68346	5.31521	5.34295
E7EVA0	MAP4	7.1711	7.58253	6.63853	7.02407	7.0839	8.06258	7.28891	7.28367	7.47984	7.01515	7.28648	7.25787	7.49317	7.13885	7.39591	6.59342	7.06725	7.26132	7.44429	7.05907	7.38598	7.0768	6.84608	7.09946	7.33596	7.33125	7.57904	7.32411	7.01524	6.742	6.93636	6.41959	7.24176	7.16163	6.95351	7.44662	6.23808	6.7448	7.563	7.27654	7.57387	7.30568	6.76311	6.99335
E7EVC7	ATG16L1		4.07277		5.00755		3.73994	0.940536		7.14587	4.96365	4.40459	3.33927	2.41477	3.25626		3.79313			1.12593		3.45485			7.42632	5.09247			5.90082			2.92043	6.01278		6.01641	4.29497	4.47195	1.69846	5.36475		6.67394	4.95685	2.93068	1.83999	5.00015
E7EVH7	KLC1;KLC1;KLC1;KLC1;KLC1;KLC1	3.42559	3.73174	2.40998	2.30357	3.29918	4.05887		2.89558	3.25415	2.59698	3.07621	3.52394	4.20006	2.14016	4.19632		2.83817	3.76322	4.09825	2.96224	2.71997	4.15648	2.95898	3.54918	3.06296	3.88648	4.4178	4.30505		3.33801	3.31539	3.0032	3.29627	3.67117	3.41067	4.15472	3.61908	4.53078	3.75175	3.93969	3.16206	3.48901	3.66744	3.76629
E7EVX8	PRPF31	5.05043	5.22789	4.58165	4.90148	5.39081	4.4206	5.18726	3.62058	4.87075			5.04105	5.34351	5.22563		4.84338	5.53531	5.12152	4.40274	4.69382	4.63451									4.46593											4.38859		3.54814
E7EVZ5	PCYOX1L	4.69963	5.22894	4.03652			5.09027			4.05501	3.31985			5.28793				3.85932	4.85875	5.55666				4.08836		6.68358		4.58215	4.47372	4.51401	3.23564	3.67925			3.79778	4.28671	3.80773	3.57569	4.30709	3.72859	4.9917	1.90355	3.57492	3.53117	3.8216
E7EW31	PROB1	6.25034	4.2048	6.16372		6.05678	3.86785	5.79663	6.00923	5.69879	4.42724	5.14575	6.08798	6.43884	5.02813	5.82714	4.99301	4.67456	5.33622		6.56833	4.96896	6.39543	6.31466	6.20831	5.34959	5.87081	5.09144	5.96642	4.88051	2.96621	3.96829	4.26771	5.78433	5.64405	4.67896	5.48885	5.04559	6.07826	3.67324			5.29762	5.07178	5.96772
E7EWP0	NDUFB5	7.09146	6.99881	7.45461	6.71228	7.61276	7.16663	7.54276	7.56159	7.48483	7.0058	7.66725	7.09849	7.36439	6.85261	5.70133	6.3855	6.75321	6.55455	6.46355	4.8202	6.3066	7.16419	7.27653	7.39465	7.49201	7.40478	6.86111	6.96213	7.39153	6.99345	7.31209	6.55815	7.25874	7.42913	7.14211	7.59453	7.23844	6.82009	7.23298	7.05171	7.03712	7.22198	7.82542	7.50269
E7EWR4	CSTF2	4.89662	4.24775	3.17076	3.91229			4.00761	4.20371			4.79997	4.72382	4.95915	3.88638		4.94101	4.5908	4.85347	4.45817	5.0994	4.53091	5.76329				4.14083				5.0192	3.96389		4.0144								3.36582
E7EWW9	GSTM1			4.9236	4.60783	4.66521	3.93101	4.84645	5.21751	5.4325	5.32409	2.77969		2.99117				5.0806	4.92187	4.66392			4.72944		4.94008	4.94746				4.56784		5.25047			4.53519		4.38106			4.31993		4.63173		4.71272
E7EX17	EIF4B	7.39742	7.42593	6.39991	5.96515	5.68091	4.63211	6.8218	7.44592	6.30497	4.83506	6.11977	5.23035	6.81338		6.186		7.39792	5.17589		6.43719	6.21673	6.8068	5.81172		5.9831	6.73143	6.49157	5.43603	5.87915	6.57577	6.63995	6.11881		5.96324	6.30037	6.74941		5.25426		7.11078	7.25228	6.32725	6.2294	6.2151
E7EX59	PCCB	7.83138	7.53918	8.26306	7.59358	8.38917	8.01551	8.11789	8.23247	6.89415	6.6099	7.54731	7.74601	7.89711	7.96135	8.07034	7.21044	7.62172	7.66045	8.37275	8.2694	8.40117	7.41599	7.40081	7.62952	7.49948	7.45829	7.77735	7.72686	7.46165	8.04675	8.16231	7.33547	7.86123	7.21531	7.78272	8.0117	7.85865	8.14319	7.37075	7.41117	7.88464	8.11989	7.86556	7.88131
E7EX60	NRP1	3.59471			4.23998	4.34667	3.69698		2.65715		4.21109	4.52112	3.5991	3.30349	3.51142	4.19059	4.41389	5.3295	4.39024			2.79168	4.45422	5.50145	4.9291	4.81392	4.74471	4.72924			4.20762	4.15134	3.59339		3.61078	3.63871	4.34536	4.02878	4.40028	4.52065	5.00195		3.60689	4.16893	3.94074
E7EX90	DCTN1	5.14306	4.99137	4.82438		5.43977	5.23083	4.14116	4.60848	5.07416	5.29421	5.31518	4.86578	5.10972	4.66358	4.60674	4.20455	4.43284	4.04297	4.42543	4.12162	4.08323	5.5611	5.45139	5.63196	5.70759	5.59672	4.65722	5.24879	5.68039	5.00773	5.14935	4.67769	4.98557	5.52426	5.13368	5.51106	4.74502	5.24165	5.49048	5.1237	5.25104	5.50196	5.3657	4.6525
E9PAV3	NACA	7.08027	6.82192	6.83808	6.40997	7.16806	7.143	7.30409	7.03631	6.75327	5.8989	6.85172	7.41462	7.56249	6.87355	7.41209	6.70705	6.79828	7.02709	7.07145	7.34769	7.42086	7.01084	7.08927	7.07521	7.00231	6.76951	6.86436	6.97903	6.96971	6.33339	6.8138	5.56022	6.92963	6.71898	6.95535	7.43425	6.39532	6.848	6.85033	6.36226	6.82618	7.24539	7.14177	6.64528
E9PB51	RBM4;RBM4B;RBM4	3.38073	4.18912					2.69611	2.54283				3.50705	2.98858					3.19804	2.62302	2.13997									3.09187	3.31439						2.44614	2.88852		3.22967			3.81715		3.35959
E9PB90	HK2	5.08582	4.91454	3.5486	3.28532	4.42748	3.7059	4.04269	5.01192	5.08828	4.47675	3.86642	3.52983	5.30596	2.35518	2.84153	3.0189	4.75489	4.67097		2.17545	3.31531	4.00402	4.54664	3.65355	3.28164	3.6679		4.23571		5.90064	6.03197	4.00314	4.51329	3.36109	3.89875	4.66088	4.5341	2.73188	3.83446	5.86425	4.13097		6.04697	5.06746
E9PBC1	EPN2	2.91659	4.15764	3.05937	3.52645	3.5774	3.38598	2.53892			2.49417		3.61536		3.11517		3.83921	3.23132			2.86961	3.59013									5.29435			3.10061	4.1899	4.24432				3.17596	4.82347	3.40118	3.40747		5.48326
E9PBS1	PAICS	4.56907	4.88209	4.41391	3.35937	4.61358	4.49342	4.09492	4.27674	4.43211	3.32816	3.87493	4.17533	4.88347	3.63135	4.46102	4.02531	4.37648	3.96628	4.62357	5.0337	4.46673	4.43976			4.47338	4.15947	4.56	4.58149	4.75777	4.62441	4.74238	4.61871	4.52966	4.18012	3.92928	4.43268	4.78782	4.42334	4.43399	4.93983	4.41187	4.53124	3.80809	4.12725
E9PBZ0	FHIT	5.0445	4.92103	5.53247			4.70171	3.57955	5.46905		3.65449	4.70585	4.7814	5.2197		3.76265		5.14087	5.54912	5.74645	3.96383	4.08065	5.42913		5.03692	4.72473	4.83479	5.65095	4.76337	4.76661	3.94847	4.73745				4.53113	4.29714	4.76766	5.40031			4.04893	4.39159	4.51367	4.15512
E9PCD7	MAN2B2	4.6942	4.70684	4.49903		1.13709	3.91476	3.34092					3.11231	3.43409	0.307379	2.91297		4.41118	4.49275		4.09952					3.63129	4.35802	4.25503	5.18313	4.72479		4.26108		3.93492					4.97006	4.16604		3.97694	4.63851	3.1105	4.51702
E9PCK9	MLIP	3.81254	1.91067	4.77215	3.08724	5.4859	5.58316	4.9432	5.48817	4.10555	1.43361	3.94049	5.27729	5.0171	5.54356	4.65038	3.53661	4.7599	3.70119	4.44782	4.5459	4.65799	4.92882	4.51813	5.07894	5.05324	4.45537	4.16528	4.54864	3.22972		4.36342		6.0189	5.01807	3.5043	4.69127	3.72833	5.18865	5.05724			5.12817	4.81637	4.45115
E9PCR7	OGDH	5.09146	4.86419	5.54656	2.60176	5.83761	5.2209	4.4163	5.21786	4.47871	4.50203	5.66893	4.07233	4.0662		1.23236	-0.0969549	4.26448	4.4601	5.15899	1.80028	1.24866	5.38406	5.19137	5.60004	5.73415	4.07589	5.23396	5.3348	4.74512	4.68918	5.01497	4.67175	4.69798	5.00141	4.98415	4.50179	5.14618	5.87211	4.85421	5.00903	5.06127	5.10935	5.32442	5.03879
E9PCY5	TOP2B	3.9089	3.78217	3.4297		3.38149	3.74634	3.20048	3.29093	3.57065		3.42696	3.1942	5.25587	3.42043	3.12635	2.42526	4.06159	4.19002	3.39422	3.29247	3.3255	3.70959	3.47216	3.75961	3.3363	3.23187	3.38537	3.33093	2.93248	3.29378	3.9465		3.12665	2.73024	3.15406	2.94958	2.82305	3.28447	2.91216		3.12932	3.45279	2.8904	2.68616
E9PCY7	HNRNPH1	7.32557	7.49505	7.15901	7.01073	6.84727	6.78259	7.45414	7.28977	6.60065	5.98891	6.42975	7.46789	7.33562	7.11409	6.86184	6.91035	6.836	7.51453	7.11816	7.91019	7.19525	6.21671	6.22949	5.87863	5.77377	6.19795	6.4004	6.36462	6.34222	6.08666	6.25282	5.69418	5.9757	6.02548	5.54701	6.02891	5.72432	5.75891	6.379	6.11506	6.35807	6.37034	5.9787	6.07789
E9PD39	TECRL			2.75193		1.94111	2.99734					2.64735		2.84661					2.13214				2.65598		2.9363	3.59218	3.23481	3.76044	2.52553					2.12907	2.58697	3.18456			3.09465				2.76814	2.70638	2.84256
E9PD68	CRMP1	2.79825	3.00111	2.36263	2.90544	2.21186	2.87297	2.05052	2.53345	3.06127	0.963665	2.82075	2.76007	3.18771		2.87543	2.53078	3.11817	3.35427	4.07165	3.01814	1.51201	2.67857	2.68848	2.73782	2.42167	1.95539	2.20535		1.75905	2.98869	2.76528		2.34904	1.32082	3.0004	2.13981	2.33985		2.68278	3.32612	2.07728	3.51015		3.44305
E9PDF6	MYO1B	3.17844																2.11131					3.23118											1.69002		3.02328		1.15879			4.62913		3.32496
E9PDP5	ANKHD1						1.78515							3.08447			4.28744		3.06955	1.99419	3.89145	3.35962							1.78976	2.78918					2.03173		2.38323	0.213915	2.84383	1.95385			2.33067
E9PE17	MRPS17;hCG_1984214;MRPS17	5.26212	5.00019	5.91876	3.95975	5.66135	4.56331	4.34186	4.30909	4.06459	4.68394	5.76461	5.51959	5.58752	4.7628	3.65841	3.02209	4.63393	5.52968	5.9039	5.99572	3.96556	4.3684	2.95278	5.25142	4.29352	4.08973	3.90582	3.20148	4.76178	4.61843	5.01646	4.33974	4.25215	4.48275	4.5324	4.67731	4.71553	5.18676	4.61211	3.63308	5.30268	5.35	5.12382	4.48034
E9PEB5	FUBP1	7.08065	7.07033	6.58978	6.00979	6.35315	6.0879	6.84179	6.67581	5.93925	5.5908	5.8203	6.83586	6.70697	6.10708	6.3033	6.70279	6.52965	6.83744	6.3176	7.65967	6.27665	5.73081	5.87347	6.24695	5.28403	5.86404	6.26089	5.64436	6.19455	5.67014	5.10552	5.3571	5.97873	5.62276	5.65071	5.57573	5.09286	5.48947	5.99633	5.87962	5.4118	5.84936	5.401	5.99519
E9PEJ6	ATP11A	4.92169	4.56355		7.48316		2.31574	7.61763		2.74478	3.0268		7.72506	6.4475								6.83268	3.72302		3.69341	6.43907	3.47665		6.4788		2.79061	2.52594	3.63334	7.77186		2.74131					5.79446	6.25563	4.31706		2.92259
E9PFD7	EGFR	4.10592	4.32111											4.07577				3.90897	4.25379	3.40536	4.90983		3.09775	3.32953				3.5296	3.57013	3.89501	4.60224	6.28482				2.85827	3.33842		3.60514	3.74071	3.73274		3.70544		4.226
E9PFK9	RABGEF1	2.07958	2.76274	2.46584	1.10308		1.00276	3.71452		3.13835	-0.351132	2.49383	1.75024	3.13847	6.20219	1.78885	4.82926	1.60285	1.84495	1.22642	4.51562	2.04595		2.879	3.45736	3.77267	3.33104	6.23301	1.03229	0.683377	2.26585	2.90636		4.44777	2.77948		3.13517	-1.40531	0.448452	2.43393	2.18575	2.24324	1.08941	2.90091	3.17576
E9PFR3	PPP2R5D	4.30589	4.25028	4.35161	3.66029	5.06469	4.04678	3.55925	4.09654	4.25587	4.44102	4.20382	4.34972	4.71042		4.4568	2.72245	4.17606	3.55093	4.30268	4.11128	3.35314	5.21718	4.99307	4.96196	4.27842	4.45	4.88955	4.00193		2.91868	3.57083	3.77938	4.47788	3.27874	4.49429	5.41218	4.92246	4.85679	4.07186	2.97039	4.1859	3.65925	4.62734	3.14678
E9PGC8	MAP1A	5.68626	6.0831	4.60309	5.50795	4.43287	5.82723	5.24535	5.41664	4.62729	4.60202	2.85144	6.36787	6.53556	5.71297	5.2148	6.24995	5.63186	5.69693	6.48413	5.47074	6.41647	5.07575	4.72739	5.15796	5.53173	5.62297	5.7013	5.45251	5.60609	4.40634	6.00429	5.09285	5.35572	4.34617	3.47227	4.71557	4.42679	4.77297	5.70999	5.80388	6.63062	6.20712	3.9688	4.68279
E9PGN7	SERPING1	6.36231	7.48989	6.45869	6.57077	6.09833	6.80815	6.65459	6.32896	7.64094	8.14498	6.4007	5.91197	7.08891	6.78535	6.57956	8.30625	6.98729	7.1882	6.73033	6.98976	6.8032	6.39252	6.62099	6.16561	6.34737	5.92148	6.19068	6.1143	7.82311	7.0768	7.65904	7.32151	6.20005	6.9063	5.81055	6.0566	6.98592	5.62086	8.08515	7.38859	7.71152	6.29455	6.16383	6.00846
E9PGT1	TSN	6.66626	6.19069	6.42929	5.74733	5.91518	6.07379	6.44158	6.50794	5.27182	6.08176	5.68899	6.4813	6.44441	5.85178	5.54507	5.78307	6.13353	6.59267	6.13623	6.59423	6.22143	5.5251	6.432	5.62495	6.22149	5.2333	5.67243	5.73146	5.67577	5.2242	5.47063	5.69525	5.85898	5.6578	5.72194	6.06418	5.63563	5.67131	5.55916	5.82592	5.66319	5.7707	4.70967	5.66705
E9PGT6	COPS8	6.3604	6.48968	6.45527	5.12906	5.80147	5.79792	5.84968	6.29313	5.87047	5.49566	5.50811	6.46484	5.93937	5.30207	5.44636	6.17505	5.58148	5.97525	6.99867	6.29665	6.62394	6.34484		5.43021	5.33988	5.59521	5.39684	6.13368	6.08929	5.13849	5.4299	5.23845	5.92387	5.99341	5.81517	6.04284	5.4682	6.11318	6.15484	6.16363	5.70908	5.49708	6.68373	5.63029
E9PGY2	DNAAF5			2.4404						1.4469				3.30671					2.19619					2.52482		2.62782	3.20809	3.69681	3.23234		2.31229	1.49153					2.35197	-0.366611	2.84979				1.66578
E9PH18	DNAJB6	5.14104	5.08285	4.8339	4.36603	5.11564	4.8274	5.54234	5.3653	4.56982	5.29952	4.66235	5.71502	5.48069	5.86199	5.00569	4.18422	5.08235	5.39988	4.7332	5.26298	5.26561	5.38449	5.14715	5.30513	4.09786	5.55869	5.50183	5.66823	4.5762	4.52486	5.07632	0.352104	4.90737	4.61997	5.17417	4.72547	5.06653	5.03934	4.89815		3.70525	4.88007	5.14615	4.64159
E9PH82	FAM98A	3.31121	4.03499	4.75061		5.2382	5.055			2.07456		4.56043	4.879	5.47923		5.47756			2.21314	4.96571	4.99708	3.72997	4.29545	2.80308				4.72726	4.03334						3.18159	3.95264		4.12137	4.13859				2.70157	4.90146	4.83222
E9PHI4	SUN1	4.48203	3.9193	4.40243	4.37205	4.41182	5.08293	4.23662	3.92458	4.19908	3.92758	4.05048	4.19436	4.71567	4.83474	3.29693	4.39384	4.57911	4.35446	4.03238	1.65283		4.66032	5.02777	4.86005	4.67207	4.89161	4.17976	4.97674	3.72326	4.06514	4.59242	3.79278	4.17272	4.70009	4.55982	4.19402	3.93996	4.4296	3.31656	4.33623	3.51316	4.66144	3.67371	3.79344
E9PHK0	CLEC3B	4.18829	5.00886	4.11661	4.13227	3.25038	4.3893			6.41259	7.04951	4.8132		4.59424	5.11362	4.48604	4.71315	3.95689	4.96497	4.66022	3.99624	4.21311	3.7371	4.5473	4.14999	4.53821	4.57194	4.46645	4.17514	4.57418	4.20914	4.48207	3.32517	3.37883	3.32936	3.17783	3.37838	3.86842	3.4247	5.15356	5.49876	4.16282	3.1296	3.46383	3.00128
E9PHS0	LANCL1	7.28214	6.93124	7.80398	7.39778	7.16172	7.54689	7.65502	7.57225	7.0768	6.9901	7.14607	7.68336	7.41379	7.57703	7.57735	7.63124	7.6418	7.61879	7.14497	7.83009	7.8314	7.50147	8.24563	7.75102	7.67796	7.55812	7.9775	7.41729	6.99652	7.06902	7.3246	6.89177	7.53537	7.44621	7.06408	6.88088	7.03104	6.77211	6.81233	7.69203	7.21082	7.03377	6.80943	7.03064
E9PI99	NFYC	4.82404	5.03187	4.60424	4.19213	4.26675	4.40349	4.99773	4.87586		3.60635	3.63144	4.91376	4.72024	4.48471	3.77627	4.86411	4.66086	5.08234	3.91743	5.19482	3.67763								3.70646	2.82738	3.24618					3.6594			3.55956		3.3007	3.4531		3.37051
E9PIE3	CAVIN3	7.54241	7.64392	6.89458	8.2083	7.11971	6.789	6.70637	7.41144	7.64497	7.48383	7.04804	7.06	7.16788	6.93583	6.99874	7.86501	7.29322	7.18012	6.80536	7.97365	6.62878	6.22182	7.28847	7.19512	6.46998	6.51382	6.5756	7.32799	7.31193	7.69202	7.14245	6.62053	7.02422	6.46444	6.79215	6.80059	6.44463	6.61969	6.76981	6.96154	6.9238	7.19203	6.50238	7.53994
E9PIF4	NEU1	4.17173	4.37217	3.4096		2.73922		4.18066	4.33774				3.46757	3.63136		3.31473	3.96634	4.07294	3.99471	3.23993	4.54299									4.08435		3.70481		3.46104	3.09648				3.11146	3.30656			3.54685	2.92797	3.1172
E9PIK4	TP53I11				4.42674		4.47474	4.67108	4.85265			3.27236	5.37981	5.50229	3.78555	2.30293	5.11376		3.22044	4.45829	3.27904	5.10333										4.65736	3.63954	4.75747								5.08773	4.74322	3.54763	3.62572
E9PIM6	THY1	3.5349	4.28101	2.41995			2.93675						1.66974					2.49873	3.62665	3.54406	2.26799					1.75482					1.93534	3.13211											2.55371
E9PJ81	UBXN1	5.77264	5.58679	5.69919	5.22629	4.32573	4.81905	5.3065	4.02813	4.87333	5.23812	5.35286	5.47671	4.58005	5.0903	4.18572	5.19041	5.78464	4.75136	5.17089	6.04227	4.42648	4.92349	6.98087	5.03179	4.66709	4.84376	5.22728	4.82016	5.65234	5.13444	5.38449	4.45067	4.89077	4.69872	4.34607	5.45454	4.84079	4.7236	5.33837	5.65019	5.59112	5.29105	5.65427	4.7045
E9PJD9	RPL27A	8.72664	8.974	8.576	8.72083	8.3609	8.33642	8.69213	8.7631	8.35899	8.14729	7.80277	8.72817	8.91033	8.88681	8.74216	9.09287	8.35281	8.9889	8.87359	9.18962	8.47634	8.09797	8.41159	7.9482	7.8983	7.83187	8.05114	7.90114	8.3031	8.67421	8.10382	8.15197	8.08623	7.3883	7.94869	7.69914	7.63735	7.98219	8.36489	9.08883	8.27305	8.38632	8.10529	8.55984
E9PJF4	CLNS1A	4.91532	5.2371	5.05435		5.14114	4.88798	4.43985	5.08759	4.98928		4.83075	4.95724	5.00171		4.67389		5.02146	5.17675	5.2498	5.40485	4.33633	4.29483	4.35872	4.86889	4.60012	4.51912	4.93842	4.9409	5.02575		4.94205	4.55752	4.52632	4.73015	4.42485	4.77025	4.74996	4.92761	4.74535		4.62088	4.52527	4.88462	4.66505
E9PJL7	CRYAB	6.29854	5.177	5.67596	4.67317	5.32844	5.24963	5.99456	6.53928	5.18073		5.60226	6.11394	6.58436	5.05027	4.79654	5.9732	6.46698		5.58053	6.18511	6.08249	5.26352	7.25334	7.29797	6.79779	7.45669	6.80368	6.84829	6.24887	5.5092	5.43265	6.5567	6.09444	4.50779	6.06723	6.78912	6.21578	6.47085	5.93323	7.48568	5.69253	5.83241	5.85125	7.18724
E9PK01	EEF1D	8.35719	8.62021	8.35442	7.96839	8.03557	8.22399	7.99591	8.07193	7.90765	7.16415	7.53328	8.31911	8.53911	7.86168	7.87094	8.01439	8.00472	8.07181	8.40119	8.7305	8.09035	7.74054	7.55019	7.3495	7.42854	7.38752	7.14264	7.47608	8.72669	7.95743	8.30231	7.68295	7.68784	7.98823	7.25347	8.09636	7.64535	7.82381	8.31742	7.8669	8.49224	8.2769	8.1921	7.95166
E9PK59	SCYL1		1.50341		1.79545	3.78549	0.800022						3.35673	3.72035	1.9942		3.24158			2.66103	2.26794	2.79003									1.90511	3.4879					1.07919		-0.0568899		2.66875	3.32749
E9PK61	EI24	4.112	4.3085	4.69084		3.67732	3.77871	4.02226	4.32543	3.87591			3.99787	4.76507	3.91067		1.71607	4.2109	4.4011	4.37312			3.95895			4.19125	4.36887		4.139		4.48813	4.73037	3.82626	3.75049	3.59875	4.21017	4.07544	3.41008	4.64455	3.93847	4.19256	3.52188	4.48933	3.91288	4.51391
E9PKF6	PPP6R3		7.85682	1.10951		7.8886	6.57414	8.93656	8.89502		6.73414		7.84951	8.39564		7.42831			8.29913	0.504532		8.95096				1.81219	1.53975	7.12254	0.819834			1.77779					5.74347	0.502822	5.75098			1.04108	1.68545
E9PKG1	PRMT1	3.50801	3.11746	2.91372	4.63004	3.6526	4.37211	4.1776	6.69659			2.58499	4.30309	4.50874	3.89893	3.27982	3.99417	3.97934	5.64428	5.05089	4.37716	4.25457							3.55884		0.600353	4.31872		4.43547					5.31477	4.79761		4.97411	4.01106		3.44686
E9PKG6	NUCB2		3.41042	3.59241	2.68755	2.11658		2.73357		7.62248	3.45214	2.13398	3.0545	4.48822					4.31243	3.33768	1.29665				3.02887	3.19478						3.16012	2.60805	2.69727	2.41415	2.61638	2.71228	2.58155				3.53051	3.33965	3.20808	2.61892
E9PKS9	TRAPPC4	4.21436	4.48784	4.49532	4.53095	4.26303	4.05875	4.74623	4.9797	3.75673		3.71779	4.09716	4.80993	4.40266	4.42811	4.72787	4.53622	4.69751	4.43706	4.65753	4.83203	4.10061			3.66462				4.57792	3.86975	4.11108	4.15717	4.15874				3.60819	4.52028	4.61021	4.82265	4.51985	3.89129	4.02732	4.25545
E9PKT9	MOCS2	5.5112	5.49515	5.72316		4.98703	4.72836	5.56209	5.21023	5.10874		4.97638	5.23887	5.10422	4.45994	5.47965	4.95855	5.28141	5.25131	4.25036	5.97648	5.27859	5.08645	5.5446	4.93073	4.73152	5.17896	5.46769	5.24288	5.41935		4.96622	4.60294	4.44509	5.46938	4.95062	5.02686	5.34445	4.83432	5.18462	4.38502	4.52992	4.97608	4.98534	4.81043
E9PL10	BTF3L4	7.09579		6.82321	6.9119	6.54818	6.81994	7.48541	7.32314	6.47301	6.37982	6.54969	7.3391	7.37534	7.04176	6.81728			7.25988		7.60426	6.97228	6.55095	6.82492	6.76109	6.62138	6.62884	6.81056	6.67617	7.62188	6.84539	6.83674	6.27769	6.6354	6.47827	6.35712	7.09409	6.50881	6.22759	6.8355	6.73421	7.09118	6.86377	6.37227	6.80677
E9PL40	TSPAN18		4.19909	4.36723	4.23078	4.37532	4.62907				5.17873	4.20014	6.80658	6.71608	6.98046	4.20279	5.44901	5.13818	6.30807	4.59749		6.1272	6.59961		4.68775	6.32374	4.61729		4.48497	6.08047	5.46314	4.85513	4.39408	6.71427	4.67767	6.85511		6.29135	5.7749	4.4965	5.66335	6.38182	5.35246	3.79935	4.11667
E9PL57	NEDD8-MDP1;MDP1	6.95709	7.16848	6.40156	5.70682	6.56151	6.49652	6.87178	6.85435		5.8804	6.66532	6.06373	6.15659	5.74794	5.72841	6.30054	5.8445	6.86539	5.28036	6.52715	6.97593	6.42173	6.02624	6.22962	6.0191	6.66583	4.91735	6.97935	5.87884		6.26368	6.237		6.59471	6.31984	7.13217	5.59841	6.41164			5.93835	5.62503	5.34628	6.13698
E9PLJ7	THEM4	3.34679	0.528197			3.79687				1.62815		2.37933	2.13561	0.330631						2.15079			1.84777				3.53504	3.34963	1.4432	3.64421	3.51457	3.28205			3.54411	0.530635		2.96797	1.19633	3.37348		2.58676	0.328162	3.75474	3.92278
E9PLK3	NPEPPS	7.04272	7.13192	7.11856	6.21796	6.45008	7.06285	7.51543	7.33364	6.4335	5.63055	6.36078	7.78982	7.34675	6.55935	6.65773	6.76645	6.48026	6.92273	6.49666	6.84319	6.93531	6.199	6.51439	6.12525	6.07269	5.96156	6.30356	6.23923	6.25932	6.09712	6.89915	6.02875	6.99156	6.32965	5.81511	6.45536	6.43687	6.56263	6.54436	6.0639	6.84683	6.63427	6.5281	6.0657
E9PLN8	VKORC1;;VKORC1	6.09191	5.75449	5.99069	5.95861	5.6493	6.42096	6.0394	6.2219	5.92369	6.95161	5.39482	6.03459	6.27058	5.89093	5.89006	5.71883		6.13998	6.7851	6.37954	5.74876	5.56964			5.85533				5.18833	5.53601	6.00736	5.55416	5.949	4.72639	4.66621		4.87737		5.84434	6.20078	6.64353	4.92122	5.4458	5.77341
E9PM04	DCUN1D5	8.40457	8.04531	7.80763	8.63035		8.82553	9.39274	6.40128	4.8689	8.17079	8.86218	7.4016	7.88605	9.62655	8.65014	9.07141	7.21644	7.02713	9.69314	9.50799	8.25477	6.39217	7.03372	9.09594	8.95159	8.8486	8.58967	9.37136	8.87609	6.13485	7.6938	7.00906	9.07094	8.637	8.7392	6.59486	5.99594	9.62031	5.28277	9.23939	7.78597	8.37379	6.22093	5.27027
E9PMA1	SYVN1	4.12648	4.17161	4.77039	4.37431			3.20001		3.92941	4.11837	4.36911	4.40074		4.01874	3.28735	2.01928	4.06939	4.80487			4.28264	5.72654			4.60458	4.48771		5.53423		4.11469	4.75245								4.31757		4.81014	4.52664
E9PMB9	ME3	5.86111	5.53786	5.65026	4.39526	6.12725	5.18599	5.25656	5.50339	4.90785	4.42515	4.97408	4.89227	5.22998	4.5383	4.77914	1.69475	5.02964	4.16592	5.58354	4.82391	4.60519	5.44799	5.576	5.81362	4.99631	5.4423	5.60797	5.44292	5.18148	5.31788	5.58837	4.12622	5.54913	4.61641	4.99536	5.15406	5.04811	6.06463	4.46856	4.91776	4.81858	5.14788	4.88852	5.1366
E9PMR4	CD151		6.16148		6.35363		7.01205		6.32896	6.26227	4.19547	3.81657	6.61665	6.50688	7.51618	6.87553		6.94627	6.84024	5.00847	1.012		6.64078	5.96524	4.67077	5.00922	5.38737	6.14869	5.59732		6.6785	7.01978	6.72286	7.75887	6.38714	7.24284	6.68249	7.037	6.62408	6.72104	6.49075	6.89498	6.5227	7.11008	6.58834
E9PMR6	ARHGEF12	2.29343	3.16946	3.34469		2.28545	2.43981		3.54737	2.98297	2.6592	2.26555	2.31656	2.90204				3.3982	2.53473	2.47838	1.97191		3.17561	3.12702	3.04917	3.26239	2.64234	2.72218	3.06621	3.94299	2.44996	2.92719	1.71726	3.15975	2.83479	2.38875	2.48696	2.10081	3.22969	3.71878	3.48873	3.05885	2.99549	2.93943	1.9663
E9PMS6	LMO7	5.53807	5.85287	5.31509	5.678		5.53798	5.08435	5.67618	5.15544	5.74887	5.7014	5.68679	6.11815	5.93397	5.70219	5.93193	6.12382	6.06567		5.48508	5.52218	5.56326	6.12048	6.59969	6.8556	6.09115	6.66968	5.13704	5.07768		5.00025	4.70399	5.86257	5.60184		6.21465		5.88006	4.81775		4.67752			4.63293
E9PMV2	HLA-DQA1	4.70048	6.14696	2.79098		3.51229	4.60848	1.34967	3.27086	4.36532	2.03261	3.78131	3.35675	4.71468				3.39294	4.73844	4.26242			4.73391		3.66431	3.36701	3.57172	4.11231	3.15289	5.28622	4.82404	1.85512	2.3153	2.13566	3.01773	4.64506		4.31054	4.40046	3.58184		2.46861	4.41897	3.58412	4.26238
E9PN04	DPF2					2.56003	2.42806	2.53149	2.77932	0.640086		2.20307	2.6591	2.90101		3.12758	3.02684	2.65251	3.25934		3.20505	3.37408								2.29442		3.06123		1.75529						2.42063	2.21712	2.36136	2.12124
E9PNJ4	STIM1	0.70366				4.5007			2.71575	3.57904	3.771			3.13887					2.80317	3.20022	3.35405		3.98023			4.35213			3.59503		4.0784	4.07625			3.70195	4.36191		4.0296	4.4828	3.20295	4.59593		3.21794	3.92991	4.2643
E9PNU4	STX5	3.87214	4.4033			4.12829					4.06099	3.43624	3.62924	4.1679	2.73726	3.26174	3.53733			4.08943	3.5353	3.20914							4.23902	4.99932	4.19024	3.84531	3.29817		4.06796	4.0007	3.99733	3.63173	4.64149	4.71907	4.69012		4.52253	3.98878	4.63114
E9PPH5	ANP32E	5.04353	4.24431	4.62169	4.88645			5.2573	5.28784				5.06957	6.44		5.63015	4.87526	4.7654	5.33808	4.80461	5.27857	5.1531						6.94238		4.8808						3.39697	2.40347		5.95404	4.48704	5.47807	4.50273	4.0348	3.58527	5.55525
E9PPJ0	SF3B2	5.28985	5.56618	5.21981	4.97082	5.64625	5.43295	5.73901	5.1985	5.35621	5.37359	5.58911	5.60736	4.6343	5.72191	4.5722	5.31456	5.54008	5.30693	5.21639	5.38017	5.12813	6.79401		4.64623	3.77742	4.35526	3.37225	4.17185	5.18652	5.95613	4.86182	4.14631	5.22426	4.71942	6.47064	5.10446	4.02769	4.47726	4.48281		5.40013	4.85307	4.60368	3.9822
E9PPM8	DERA	4.38577	4.60927	4.90722		4.8236	3.8317		4.54784	3.55383	4.949	4.52432	4.90944	4.76673		3.65292		5.33901	4.80669	4.17858	4.48586	3.1901	4.39175	4.98612	4.95292		4.66838	1.679		4.66423	4.35573	4.38575	5.23859		4.04456	3.68949	5.04717	4.28419	4.08236	4.38657	5.80752	4.91073	3.97949	3.97475	4.30841
E9PPW7	NDUFS8	7.85988	6.89567	7.55451	9.1208	7.13451	9.10038	9.58176	6.42573	8.86918	8.50248	7.98173	6.86082	8.83842	8.2291	7.27476	9.11939	8.3453	8.95984	8.06314	7.94186	9.25223	7.399	6.12093	7.26446	7.24496	6.70599	9.02931	7.41004	8.45355	8.79532	7.09716	6.38956	8.80006	7.35426	7.35302	6.85902	6.56649	7.53061	7.54336	8.13611	7.16347	7.29312	9.35034	7.25132
E9PQ80	CHMP4A;CHMP4A;;CHMP4A		4.05965	2.22423	2.57606		2.88892	1.91177		2.1279		2.21232	2.95274			2.08668		2.89003		2.51115	2.56499					2.98393			2.90221	2.72854	2.46968	2.89648	2.11941							3.24854		3.15777		3.43814	2.73219
E9PQS3	APLP2	2.50804	3.01224	3.15851		1.85983	2.72796	3.06166	2.88658				3.48425	3.46876	3.36973	2.08943	2.42668	3.02252	3.33947	3.31378		2.95425					1.32599			2.01624		2.79465	2.20272	2.46835						2.79222	1.56787		2.86432	0.780633	1.964
E9PQY2	PFDN4	4.83367	5.27583	4.87017			5.54725			5.00693	4.55735	5.2731	4.71442	5.04707		4.36934		4.57617	5.35522	5.91538			4.75506	4.94221		4.69185	5.11447	5.68382	5.34794	5.69726	4.80652	4.79308	4.56833		5.3316	5.11928	4.99593	5.10274		5.39666	5.67775		4.90595	5.56225	5.19774
E9PR30	FAU	7.70807	7.10198	6.61551	7.4529	7.44341	7.35782	6.77763	7.68884	6.35811	6.30418	6.54373	7.33115	6.93844	6.58742	7.13364	7.4761	7.59029	6.97061	7.08251	7.87946	7.44196	7.18283	6.81915	6.85808	6.72252	6.82424	6.06209	6.03422	7.64034	7.04507	6.15964	7.02467	6.20735	6.20153	6.55996	7.0417	6.46457	6.84651	6.97869	6.62932	6.76029	6.41682	6.73007	7.18661
E9PR47	AAMDC	6.59925	6.66115	6.68194	5.98492	6.83901	6.34736	6.59109	6.52202	7.03342	6.22199	6.84928	6.74782	6.63767	6.6445	6.96949	6.25406	6.29245	6.40871	6.27359	6.83673	6.89089	6.39778	7.28416	6.91027	6.71404	6.68481	6.914	6.78069	6.82274	6.71106	7.1808	5.77059	6.88208	7.10303	6.86856	7.34415	6.44858	7.20423	6.51043	6.40144	6.78179	7.223	7.05319	7.09559
E9PRU1	EFEMP2	6.05383	5.74736	5.53193	6.34688	4.90061	5.58838	5.88989	5.73267	4.32847	4.6098	5.45074	5.31411	5.83437	6.02325	4.92674	6.93162	5.72949	6.07036	5.51635	6.4848	6.38913						4.08322	3.77755	2.85109	4.097	4.90071	5.05401	4.30651				4.27332	8.26045	5.78876	5.45175	5.82289	6.66198
F1T0E5	CADPS			5.0437	4.30116	4.43074	6.00442	4.53409	5.10319		4.08187	4.54735	4.56364	5.31917	3.65168	4.53727	3.52024	4.80748	5.83282		1.83361	4.64854			4.87211	4.78037					3.12573	5.54244		4.33247						3.06315		4.73256	4.98961		5.33923
F2Z2Y6	LSM8	5.36503	5.27774	5.28913	5.62199	5.06307	4.95434	5.2738	5.36745	4.08196	4.02445	4.47937	4.77185	4.86019	5.69059	5.58276	5.32814	5.04395	5.09726	4.91494	5.79991	5.31252	4.0134	4.37231	4.47503	4.25852		4.54773	3.50354	5.37473	4.04519	3.91567	4.33493	3.78762	4.84816	4.05397	4.49264	4.53128	4.70931	4.73966	4.32157	4.12983	3.95369		4.31258
F2Z3J9	PTGR1		-0.692656				4.33212		3.39622	1.62708			4.5727	5.19982						2.18726			2.67513	0.984586							3.23505	3.8739			2.40252	2.23573	-0.57053			3.86977	2.67957	5.01436	2.90805	4.49386	1.89473
F5GWD8	GOLT1B			3.61571	4.94508		5.28448			3.95943	3.38923	3.86819	3.94727	4.14791	3.76964	3.38696	3.77428		2.36187			4.56679										3.10272					2.23176							4.07673
F5GWH5	TMEM258	5.29675	6.26586	6.71786	6.63014	6.02077	6.06982	4.67618	4.25975	5.75417	5.87711	6.2848	6.04339	6.3722	6.7308	5.6394	4.56039	4.57002	4.7283	6.38794	5.0805	6.87291	6.06608	5.07214	5.42925	6.2784	6.63829	5.7994	5.0967	3.21151	4.13313			3.48306			4.27652	3.50354	3.5769	4.14697	3.91448	5.75469	4.33001	6.25611	3.85452
F5GWN1	SS18	5.34904	5.3092							3.92714			5.1426					5.03293	5.20618	4.88305	5.67726													4.41429	4.36661				4.08899	4.17671			4.56129
F5GXJ1	NDUFS7	7.14277	7.83841	8.31607	7.54416	8.6078	7.66739	8.02811	7.86579	7.05532	7.68411	8.39316	7.59395	7.45802	7.85131	8.79854	6.89118	7.08859	7.17111	8.67445	8.52892	7.35833	7.83658	6.82877	8.04752	7.96985	7.4348	7.04139	7.93633	6.74198	7.11818	7.61907	6.88232	7.21813	6.8865	7.76072	7.57677	7.64285	8.92593	6.90034	6.36822	7.48004	7.51273	7.70504	7.30459
F5GXX5	DAD1	7.0876	7.34886	7.08069	7.30783	7.53764	7.40831	7.30615	7.60741	6.83256	6.74438	6.3994	7.40082	7.57073	7.36413	7.65085	7.8728	7.17038	7.60133	7.5164	7.53257	7.83132	7.6036	6.85067	7.07945	6.77669	7.00307	7.25501	7.18798	6.85763	7.10142	7.25586	6.89207	7.12704	6.32737	6.5197	6.91121	6.15511	7.33185	7.26297	7.53179	7.63395	7.48746	6.67792	7.07288
F5GY80	C8B	4.98539	4.93996	4.66451	5.85316		3.00638			5.43429	6.68254	4.99589		4.58323		5.08987	6.63642	5.04876	5.0374	4.47274	2.71067	4.09782	4.21521		4.18661	4.82728		1.35684		3.72948	3.93543	5.16297	4.226			1.62227		2.9342		4.30364	3.35797	4.76958	4.6055	1.70721	4.13446
F5GYG5	REXO2	5.91818	5.93303	5.57542	5.43139	5.63334	6.04501	6.00539	6.00216	5.80678	5.46173	6.03294	5.68882	5.50714	5.84205	6.35571	5.70106	5.4792	5.42624	5.87285	5.04806	5.7995	5.68133	6.29897	6.02725	5.94742	6.79719	6.13232	6.19461	4.96946	5.01361	5.80993	5.16647	5.69105	5.3075	5.80266	5.60292	5.92926	5.84328	5.88073	5.78618	5.86018	5.36437	5.39029	5.36815
F5GYJ5	SDHAF2		3.23501	3.51296		6.30345	3.93576	5.20861	4.88706	5.088	4.46901	3.29018	3.91121	3.87247	5.08255	5.05191	3.23295	2.69765	3.964	3.6984	4.36931	4.07628	6.40363		6.44401	6.01572	3.20672	4.37311	2.79196	3.4336		2.65723	2.33248	4.89398	3.13796		3.68188	3.33906	4.34561			1.08765	3.34617	4.86392	3.29489
F5GYJ8	OTUB1	5.85632	6.03193	6.67482	4.9284	7.05201	6.73892	5.90484	5.20547	6.29375	5.52957	5.53027	6.46833	6.09788	4.94786	6.89702	7.02364	6.14719	5.18097	6.13237	6.79072	6.53536	6.37892		5.8398	5.82149	6.14555	6.61628	6.75209		5.47046	6.03356	6.21579	6.52924	6.47692	6.47232	6.69302	5.926	7.06059	6.2544		6.09507	6.34036	6.15211
F5GYQ1	ATP6V0D1	6.70766	6.68743	6.36498	6.25678	6.59082	6.09958	6.16447	6.86005	5.96799	6.13406	5.90813	6.09299	7.47143	5.74731	6.33493	6.04317	6.8378	7.01284	7.34456	6.925	6.41301	6.68506	5.85424		5.98597		6.01661	5.82192	6.23393	6.11715	6.88368	6.12148	5.94287	5.81987	6.54575	5.91204	5.67608	7.06327	6.8064	7.32643	6.38596	6.48585	5.59752	7.08362
F5GZK2	COL21A1	4.75542	5.33113		6.70479	3.29286	4.65971			6.67999	8.464	5.11073		3.64615		6.19606	5.75363	5.90761	4.35036	4.23515	4.3753	5.67439	5.75515	6.61825	5.57062	5.64428	4.15093	3.47301	4.35238	4.88502	4.86515	4.87185	2.87484	6.00026						4.70031	6.09935	4.54754	3.5851
F5GZZ9	CD163	7.46637	6.83892	4.80655	7.82787	5.2583	7.57282	7.99938	7.55853		7.5601	8.35353	4.02367	7.28842	8.02246		7.17665	4.44816	7.28264	5.24651	5.32624		8.16635		4.301	10.2362		9.28773		6.62777	8.8872	8.64385	7.7724	8.65841	8.5017	7.98461	8.33465	8.46529	6.21529	8.61937	8.79384	8.95071	8.79243	8.37764	8.75248
F5H0C4	PAAF1	2.52879	3.28852				2.31888			0.932162				3.37949						3.04776										2.71696	2.44819	2.35231	2.5733					2.30858		2.80558
F5H199	MSRB3	2.89233	5.70508	2.81254	6.4799	6.32392	5.292	6.01849	6.92039	5.72778	4.80563	5.1295	4.29134	6.37688	7.3872	4.95136	6.24526	2.49133	5.61805	5.14843	5.84632	5.87141	5.30262	4.9625	5.0805	4.97527	5.43165	7.33111	6.51016	5.52722	5.56055	5.13083	-1.15957		4.90257	4.94709	7.17617	6.0293	5.49491	5.48881	2.35672	5.72639	4.05141	5.13997	5.42069
F5H1M8	PCMTD1															3.19367						3.1285				2.90235		3.16709									2.41302					3.37617		2.59412
F5H1S8	MLEC	5.07101	5.42198	5.21766	6.12791	4.6995	5.21641	6.28443	5.26935	4.58687	3.90571	4.03133	5.42417	5.52667	6.34088	5.60547	5.8516	4.53477	5.00336	5.83004	5.76971	6.22919	4.97687	3.86516	4.49476	3.98269	3.99326	4.56736	3.86868	4.80346	5.13554	5.69312	5.20278	5.29646	4.64654	4.57055	4.48656	3.8738	5.16045	5.42236	5.30243	5.65363	5.93691	4.90828	4.90051
F5H365	SEC23A	5.31054	6.09037	3.91791	6.03664	4.96515	5.51958	5.58577	5.31005	4.85469	3.8185	4.89263	5.3866	6.41258	5.05581	5.77467	5.86875	5.29026	4.79726	5.93501	5.59706	6.42765	6.09253	5.34479	5.18448	4.52402		5.52352	5.48945	5.40145	5.50158	5.89165	6.17123	5.16062	4.78204	5.43596	5.38196	5.41532	5.07088	5.5009	6.06808	6.01832	5.36523	5.69829	5.28569
F5H442	TSG101	4.79911	5.24574	4.85782	4.66329	4.77316	5.22872	5.08361	4.74737	5.27034	4.59925	4.33875	5.57136	5.42765	5.01969		5.4757	4.7451	4.72567	5.17984	4.81821	5.46745	5.2486	5.29783	5.52063	4.82434	5.27007	5.37417	5.27192	4.78526	4.68528	4.70516	4.38509	5.4869	5.18177	4.4877	5.09191	4.40863	5.06384	4.58311	5.60453	4.56781	4.72369	5.127	5.10712
F5H4N4	PXMP2	3.08163		1.94446	3.66815	3.04638	3.21094	3.33236	3.9178	4.1425	3.13043	3.73926	3.95109		4.54253	4.50755			2.29541	0.133068		2.94364	3.65767	4.74968	4.64185	4.21422		3.6858	2.17376	3.13591	4.92968	3.83509	2.95153	3.80152		2.77498	4.47897	2.96606	3.45675			3.53153	2.31477	4.23604	4.50647
F5H4R6	NAP1L1		6.23474	6.74582			7.37596	7.80826	6.90037				8.01594	7.48075				6.1679	7.2124	6.7138	5.95757	7.38973								6.1947	5.43155	6.47879	6.01071					5.18084	5.66781	5.51389		5.87979	5.06679	6.71178
F5H4Z8	THBS3	6.46796	8.17031	6.16438	8.874	5.96753	6.34707	7.66756	7.65202	7.25055	9.88575	9.38983	6.27941	6.90291	5.69399	9.14448	8.63631	7.05276	7.40327	5.36712	6.28111	9.41447	8.09197	7.3058	8.01924	8.23859	7.85097	8.25367	8.11101	6.21069	7.05696	7.89214	6.59262	8.36531		5.8812	6.72232	6.26147		7.89123	8.17111	7.75336		5.9302
F5H5I6	GRSF1	4.79657	4.5445	4.52802	3.76091	4.56241	4.57053	4.28834	5.05702	4.43675	4.1879	4.57703	4.44294	5.21407	3.92005	4.31746	3.45503	5.01401	4.70744	4.85885	4.04134	4.18536	4.75063	5.26285	4.5336	4.69585	4.58996	5.42209	5.29317	4.38959	5.22263	4.72184	3.83765	4.31889	4.17439	4.96257	3.89397	4.52868	4.96165	4.32992	5.40732	4.47232	5.55544	4.87675	4.79354
F5H5P2	BCKDHA	7.66548	7.211	7.65693	7.07902	7.52533	6.78163	7.77015	7.6605	7.33617	7.11542	7.75254	7.23523	7.26885	7.34769	7.41123	6.41633	7.25997	7.16129	7.80806	7.69464	6.99452	7.74221	7.08267	7.74399	7.5621	7.59943	7.55509	7.31906	6.67881	7.705	7.4403	6.13615	6.65147	7.32949	7.65938	7.74609	7.09633	7.18334	6.70608	6.70501	7.0972	6.82813	7.68805	7.3813
F5H669	CPSF7	5.31851	4.71794	4.82702	4.27503	4.31115	3.5028	3.13702	4.54192	4.01187	4.08956	4.31406	3.75348	4.43361	2.58837	4.00893	3.39044	4.88118	4.13601	4.98107	5.24622	3.71286	4.4433	4.28559	4.38315	4.06102		4.26802	3.9818	4.43733	4.33148	4.41319	3.91874	3.88373	3.79239	3.92235	4.14747	3.98112	4.59404	3.65593	3.90525	4.18975	4.35975	3.62365	3.92923
F5H6I0	B2M	5.23436	5.70541	5.22875	5.8548	5.90035	6.18127	6.20721	5.97391	5.47429	5.23498	5.31059	6.04483	5.71334	6.13112	5.36974	5.34208	5.01399	5.69907	5.89717	6.15889	5.76448	3.07336	4.65758	3.70531	3.83804	2.69064	3.38278	3.86804	6.67592	5.82242	5.84183	5.132	5.39737	5.15918	4.77677	3.95943	4.72218	4.60494	7.18608	4.7759	6.33168	6.24736	5.1967	5.36641
F5H6I7	ATL3			4.0202	4.16761	2.75284					4.62579			4.34977		2.01356		4.12343													3.85154	4.20425		3.1429		3.30312				4.21381		4.94503	4.76226	3.96272	2.86148
F5H6X2	MGST1		5.29067	4.59736	5.78928			4.46589	5.87834				5.03851	5.8405				4.86098			4.41584									5.112	6.6996	6.88603	5.43846	5.46576	4.53593		4.18273		3.70628	6.15674		6.14953	6.15147	6.11339	6.33943
F5H702	MRPL48		4.9815	4.47985	3.62261	3.69147	5.04477	3.82734	3.53786			3.9257	4.04414	5.51377	5.05365	3.93558		4.21079	4.43931	5.38274		4.41205		4.50485	4.68266	4.58711	4.51267		4.68029	4.4937	5.06594	4.37392	4.9208	3.65824	4.48169	3.56808		5.18901	4.78344	4.66532	4.82105	3.98641	4.24615	4.9967	4.36847
F5H875	CHMP1A	7.59125	7.70583	6.86006	8.86133	6.35301	8.05516	7.64669	7.77081	6.82065	6.6262	6.75149	7.78026	7.99476	7.27787	6.78143		7.58069	7.40613	8.08418	7.96275	2.17842	6.57966	6.00595	6.29505	6.46351	6.74392	6.91437	9.4079	6.98751	7.30114	6.68612	0.205639	8.13549	0.877665	0.0201768	9.86012	5.80731	7.01909	7.2397	8.59164	7.59492	4.49657	5.52231	0.356694
F6QDS0	hCG_2043426;DDX19B;DDX19A;DDX19A;DDX19B	3.89447	4.84122	4.15141	4.42444	4.71185	4.83835	4.85853	4.21381		4.40542	3.55013	5.02025	5.30679	4.94829	4.21819	3.56842	3.96474	4.28142	4.77271	5.16152	4.74711	4.48083	4.60795	3.17861	5.15769	4.22259	5.21944				4.11	3.28824	5.25412	5.057	4.48921	4.11096	4.35959	4.80975	4.94548		4.17231	4.80916	5.28205	4.40518
F6RFD5	DSTN	8.64524	9.08425	9.2365	9.7173	8.97917	9.1329	9.03776	8.93703	9.25504	9.02328	8.85797	9.19031	8.88965	9.9379	9.41824	10.1426	8.76716	8.84629	8.88323	9.10727	9.99092	8.67162	8.57166	8.48762	8.50557	8.74633	8.99211	8.59705	9.43553	9.42897	8.90494	8.70518	9.72744	9.30218	8.62748	8.76915	8.93773	9.31103	9.6024	9.37264	9.5653	9.49301	9.3174	9.06261
F6S8M0	GNS	3.55282	1.73477		3.3088		4.26471			1.42303		3.50739	4.4177	5.08989	4.02895	3.58514	4.23321	4.69903	4.93211	3.07327	4.14708	4.06834					1.373	4.60302		5.17264	4.16504	4.13004	4.32636	4.44875			4.40842	4.57439	3.78614			4.49775	4.37416	2.44726	5.28181
F6SYF8	DKK3	8.40995	9.093	7.67523	8.17118		7.56824	8.26396	9.08421				9.49043	9.01383	8.4901		9.36021	10.0642	10.2033	8.33223	9.15535	7.94186		3.32272						7.51544	6.41422	7.10957	6.98935	7.61063					4.21252	7.56735	6.78619	8.04586	7.56109		4.12592
F6T1Q0	PDE12	2.07737	3.59569	3.6644		4.98183	3.73033		1.27833			2.21109	3.56076	3.88502		3.72505	2.73877	1.34729	1.68662	4.49063	4.53613	3.68114	1.54117	1.77009		2.24652	2.03124				4.1329	4.18948	2.41994	1.61355						4.60557		4.68495	4.41417
F6TLX2	GLOD4	6.5116	6.36105	6.65941	5.08982	5.77282	6.22453	6.28872	6.36076	5.60081	5.06799	5.93742	6.53136	6.34103	5.2177	6.30935	6.32184	6.16192	6.24338	6.40918	7.26836	6.54751	5.07446	5.69278	5.5943	5.60886	5.74516	5.91172	5.86188	5.98609	4.9962	6.37244	5.2669	5.68263	5.81306	5.0982	5.88338	5.86024	5.6169	6.29536	5.07236	6.07412	5.81784	5.79484	5.25188
F6TR53	HS1BP3	4.63306	5.42124	7.42964	4.70539	4.34697	4.40742	4.78057	5.08275	4.219	3.87543	4.24563	5.16438	5.58741	4.54459	4.87013	5.61952	4.87271	5.07401	4.83493	5.7604	5.07938	4.32072	4.46541	8.31648	4.06613	8.34859	5.0464	3.88172	4.5031	4.45625	5.05195	4.22069	4.92678	7.12007	4.14386	4.76377	3.96924	4.29481	4.16266	4.70106	4.97936	4.78235	3.79586	4.26114
F6UJY1	HYI	4.80896	5.13416	6.08526		4.57908	4.58876	3.9587		4.77172	4.0473		5.16654	5.3069				4.77553	5.51024	4.93409	4.29854			4.59329				5.30485		5.53879	3.72454	4.6533	3.92545		5.3148	4.07483	4.57011			5.3018		3.6525	4.09649		4.42786
F6V107	PICK1	3.41881	3.63721				2.89583			2.60717				4.34095						3.49792			3.7841		1.20542		3.62385	4.54245	3.70564	3.70267		2.7603			4.15189	3.37888	2.0167	2.98146	3.75422		3.50638		2.00758	2.91941	3.21636
F6VCX5	PHKG1	5.61381	5.71495	5.8396	4.53972	6.08601	4.58709	5.73858	5.69526	5.6727	4.8394	5.61049	5.9317	5.76751	5.16405	5.18675	4.89672	5.21486	5.24937	5.28355	5.33334	4.80791	5.57433	5.527	5.57045	5.49255	4.97275	4.95581	4.21146	5.38271	5.07631	5.49087	4.38253	5.29562	5.36075	5.21569	5.50397	5.67324	5.6649	4.9047	4.45802	4.70614	5.49543	5.59592	5.17792
F6VDE0	SMARCA2	3.40777	3.53313	3.8948		3.05339	2.91037		2.6528	2.81681	1.93157	2.62377	3.34989	3.83004				2.62796	3.5616	3.68806				1.65622	2.18988	2.23888			2.15379		2.24319	2.17881		1.21231		1.95653	1.78679			2.30204		2.22478	2.62811	2.20824
F6VRR5	POLDIP3	3.58524	3.53142	2.92437		4.08474	3.37374	3.50016	3.91908	2.73712			3.52339	3.38437			1.12785	3.899	5.01051	3.84984	3.45591	0.503418	2.19748		2.77011	2.87666		3.29683	3.24657			2.92864					2.33492			3.09244
F6VZ39	RBM38;RBM24;RBM38	3.82494	4.88392	2.89859	2.61561		2.90403	4.15718	3.0669	2.6879		2.31363	3.76357	4.41422	3.44468	3.79142	3.50097	3.12622	3.45208	5.18615	4.94991	3.21531	2.83534			2.78979				2.25829						2.61883	3.00246	2.72816					3.13576		2.61396
F8VNT9	CD63		6.68761			5.21874	6.46167			5.19009	5.8974	5.13991	6.08569	6.11245						6.34764	5.5149	6.26965										5.29935	4.27763						3.7105			5.35375		5.65559
F8VP71	LETMD1								4.39206	4.18294		2.42332								6.22185	3.91272	3.90912							4.26551	3.33629				4.25457					5.20797			1.36849
F8VPD4	CAD	3.27646	3.59257	3.8115			2.87528	4.15498	4.58321	3.22358	3.11465		4.97512	3.38888			5.18543	4.18773	2.6784	3.0821	3.4166		3.82886	3.80541	4.45601	5.03986	3.35705		2.85941	3.5652	2.63712	3.36546	3.59837	4.48285	2.98005	2.60968	3.09109	2.71557	3.36547	3.16593	4.84205	3.79964	3.68232	3.10863	3.0608
F8VQX6	METTL7A	5.38048	5.91658	5.97902	5.89114	5.7174	5.94432	5.5162	5.48338	5.22163	4.91225	4.45196	5.82845	6.5395	6.09504	4.39016	5.51376	5.41341	5.39016	5.40651	4.75722	5.74834	4.6931			4.67786				5.67177	5.9793	6.49908	5.92705	6.15212	5.36586	4.62749	5.34047	4.65506	5.14138	6.89702	6.31924	6.80246	6.56245	5.36163	5.82542
F8VQX7	OSBPL8						4.03327		3.41193	2.96633				3.95236						4.28817					3.23776	3.17621	3.84445		4.13015		3.41971	4.17465	4.72718		4.58439	3.73927	3.62441	4.21506	4.72862	3.83061	4.84121		5.40451	3.56058	4.39924
F8VQZ7	METAP2	3.73003	3.78046	3.15723	4.23539		3.92453	4.30386	4.29618	3.84169		3.81567	3.71016	4.48031	3.62979	3.5988	3.78328	3.41774	4.04855	4.28487	3.82833	3.59954	4.19124	3.80911				3.52848	3.32601	3.74161	3.80715	4.57513	3.484	3.67603	4.74218	3.31259	4.18386	3.2827	3.514	4.06832		4.11632	4.03238	3.56789	3.91064
F8VR84	MYG1	5.07873	5.25873	5.26977	5.22863	5.11193	4.34915	5.82392	5.96805	4.89242	4.7506	4.55909	4.58149	5.69128		5.14998		5.36486	5.6329	4.89588	5.40162	4.82661	4.90506	4.2864	5.15796	4.7769	4.86209	6.01939	5.20355	5.6637	4.15087	5.12277	4.9673		5.64512	4.29484	5.39109	5.27362	5.52869	4.44508		4.89187	5.01063	5.50815	4.65698
F8VRU3	GATC;;GATC	5.51982	4.67574	5.33885	3.54536	4.46804	4.24064	4.96922	5.05384		4.34993	4.72485	4.40145	4.81983				4.74221	5.02212	5.31084	2.90826	1.9992	4.70164	4.51623	5.04541	4.58155	4.36919	5.05925	5.04224	5.23028	4.78199	4.23395	4.1613	4.21726	4.66606	4.94698	3.94094	4.92023	5.37812	4.61589	4.43862	2.88045	4.7528	4.47043	4.75204
F8VU65	RPLP0	6.73119	7.06004	6.97527	6.57936	6.23626	6.91998	6.65258	6.14472	6.27945	5.42947	6.14606	6.75727	6.40223	6.67886	6.2328	6.37237	6.25456	6.68082	6.83251	6.68383	6.72392	5.97272	5.61018	5.5867	5.48101	5.77782	6.34043	5.80643	6.69311	6.55656	6.68569	5.65451	6.18333	5.99257	5.70841	6.09724	6.11208	5.99441	6.66201	6.28773	6.94864	6.71009	6.39307	6.48201
F8VU90	FKBP11		4.13289	2.97665	4.52438		3.25378	3.80107	4.43033		2.56691		3.93948				3.3329	4.51656			2.2222											2.82618	3.85195	2.33981						3.45686	5.99052	5.0729
F8VV64	TNS2	3.19956		2.38818	0.835224	2.96978	3.78499	4.04533	4.38328	3.02961		3.77195	0.681864	4.04534	4.32131			3.3104	4.28973	3.00014	1.86555	0.760639	3.6321		3.26708	3.75386	3.81445	4.52572	3.2313	3.1011	2.2447	3.89549	3.07032	1.60217	3.63128	3.46009	4.18628	3.55166	3.62268	3.32384		3.72543	3.519	2.79071	3.65421
F8VVA7	COPZ1	3.98972	4.03866	4.39466		4.17643	4.57749	5.34425	5.15814	3.60289			4.74495	4.44277							4.6765	4.69422									5.0406	5.13149	4.56514	4.08181	4.45306	4.50738	4.40971	4.11653	5.33546	5.46196	4.5122	5.4257	5.17279		5.21483
F8VVL1	DENR	5.62686	6.10388	5.76019		5.18888	6.04219	5.98248	5.8065	5.33906		5.20864		5.2479	5.91927	5.12777			5.01314	4.82931	6.19881	5.51791	4.46868			5.36977		3.5997	4.62358		4.57145	5.55178			4.1764	5.15494	4.67156	4.61997	3.83469	5.5882			5.18046	5.3724	4.86919
F8VW96	CSRP2				4.94359	3.65526	4.54209			5.71935			4.04312	4.4994		4.39123		4.21621			4.55369	3.20581										4.50559										3.53867		3.80834	3.64778
F8VXC8	SMARCC2	4.01128	4.23275				3.68754	3.33105		3.50482			4.07493	4.79412					4.77578	3.88562	4.52529	3.39281	4.62744						1.92686		0.169672						2.01242		2.02072	0.618213	0.54744	0.810228	3.64141	1.2881
F8VXU5	VPS29	5.69415	5.2674	5.50596	4.97401	5.82285	6.09847	4.51918	4.82034	5.23821	5.44158	5.18021	5.24974	5.71909		5.61503		5.24356	5.61923	5.59107	5.49861	3.90667	5.65202	5.21442	5.61518	5.51359	5.38835	5.31425	5.34798	5.83545	5.47931	5.93315	5.61361	4.78957	5.13829	5.22963	5.08629	5.73115	5.69047	5.44883	5.45056	5.78388	5.52877	5.13644	5.78396
F8VYE8	PPP1CC	0.962193	1.40667				0.744994													1.19694	0.119082		0.463605							2.11638	0.978472	1.48489			1.14178					1.36248			1.2266	1.14898	1.03097
F8VYN9	ARL1	5.80418	5.77318	5.72392	3.59566	4.58875	5.64923	4.20231	5.68495	5.12066	5.06947	4.97239	5.51603	6.03166		1.31388		5.38122	6.00922	4.74971	2.66145	1.99543	4.66719	4.86658	4.90996	4.70449	4.49868	5.36376	5.03324	4.93969	5.52183	5.14442	4.81474	4.64351	4.91521	4.73407	4.0793	4.26724	4.24919	5.55902	5.71219	5.19138	5.47352	4.22853	5.13445
F8VZY9	KRT18	5.74303	6.92581	7.67909	6.0677		5.11628	8.29206	6.00058	3.60664		3.038	6.91577	7.89383	6.43197	6.58731	5.22569	5.54712	6.00327	5.53726	5.47044	4.99073				4.12684				7.17525	6.0054	6.75969	7.15611	6.37119						8.49845	6.94388	8.04063	7.41362	3.72262	4.41957
F8W1A4	AK2	8.22632	8.3662	8.90498	8.72253	9.20381	8.76606	8.77405	8.71312	8.35155	8.14584	8.89063	8.3665	8.63639	9.1446	8.5876	8.47517	8.1828	8.02479	8.7338	8.3774	8.72362	8.88019	8.44595	8.95906	8.83344	8.88549	8.74641	8.59645	8.67532	9.24247	9.41022	8.65816	8.70736	8.62041	9.09097	9.09734	9.20333	9.11157	8.6402	8.78927	8.94202	8.93942	9.0167	8.96587
F8W1B3	CHPT1			5.3504	5.01945	5.9946	5.88792	5.46497	5.33046	5.64214	4.65007	5.17181	5.26643		6.00103	5.82757	5.48518			5.66412	4.89244	6.22694	5.62168					5.57388	5.40795		5.66743			5.97694		5.14236	5.67024	5.80988	6.34129	5.60937		5.17625		5.3568	5.5187
F8W1F5	FMNL3			5.5704													5.15112		4.19222							6.2742	3.13577	5.46095			1.97512	5.73709								2.53284		3.9862			3.73717
F8W1R7	MYL6	8.7587	9.23606	8.46854	8.3099	7.62105	8.56382	6.76511	7.71116	8.82917	8.30736	7.69643	8.25841	8.75157	5.48162	6.38122	6.75049	8.61548	8.66518	7.55915	7.52588	7.47715	8.01928	7.96915	7.94807	8.25067	7.68436	7.94085	7.28662	8.09304	9.64947	8.56935	7.73148	8.5071	7.16186	7.24369	7.49651	7.4278	7.28628	8.15217	8.24696	8.38007	7.74774	7.75123	7.72368
F8W1S1	KRT74;KRT72;KRT71;KRT74;KRT73	6.44195	6.19518	5.31038	5.93123	5.97018	5.35596	4.91937		5.17003		4.89399	5.65359				7.40637	7.14858	5.92125	8.16976	6.23337	5.51372		6.05122	5.87072	5.59998			4.66059		7.36988			4.94984						4.65491	6.09884		5.05909
F8W543	NAP1L1	6.32533	6.83639		6.65377			6.95583	6.72723	4.75267	5.01491		7.18536	6.84633	6.63617	6.27947	6.23798		6.34646	6.16205	6.94927	7.14567			4.95296	4.74958		5.38298	5.13671	5.59951	4.84843	5.00766		5.84471	5.00839	3.76575	5.24222	4.65938	4.95129	5.6884		6.58945	5.70925	4.65052	4.80355
F8W6I7	HNRNPA1	7.59726	7.92285	6.58037	6.58246	5.23501	6.86756	6.52264	5.49722	6.82181	5.45632	5.59892	6.15024	7.4294	5.46084	5.61019	5.82548	6.22095	7.11047	6.1714	6.67001	5.94382	6.39327	5.58167	5.95798	5.86014	5.63128	6.48386	6.18265	6.91092	6.74463	5.71138	4.99139	4.70491	6.3345	5.99267	4.15563	5.25295	5.88133	6.68779	6.77695	5.52432	6.00641	6.60778	6.5803
F8W726	UBAP2L	4.01371	4.09346	3.68012	3.77045	3.2281	3.28404	4.06799	3.77443	1.07658	2.93488	3.08603	4.09176	4.14831	4.02774	3.56081	4.52291	3.78664	3.32169	3.98409	4.02392	4.07054	3.67403	3.13209	2.93612	3.20595	3.39878	3.60914	4.09015	4.18305	-0.173611	3.7347	0.820276	4.26292	3.02194	2.84825	3.40459	2.6407	3.22907	0.498705	2.31887	4.24042	3.39991	3.0156	3.14677
F8W7C6	RPL10	7.12862	7.31122	7.15492	7.399	6.36782	6.56158	7.17018	6.96771	6.27832	5.87544	6.12124	7.19185	7.353	6.64163	5.94308	6.94107	6.78161	6.87957	7.23256	7.99561	6.99641	6.38637	6.24384	5.72724	6.42047	6.41947	6.27315	6.65448	6.6187	7.1842	6.80586	6.6433	6.43093	5.8326	6.25412	6.19485	5.97999	6.15652	6.84669	6.83436	6.99804	6.7916	6.44292	6.94647
F8W7Q4	FAM162A	5.71675	5.51558	6.60222	6.37685	6.53797	6.47649	6.98344	6.23435	5.65666	4.56628	5.42704	6.43131	6.02073	6.52021	6.62763		4.7724	5.97191	6.50105	6.27826	7.17412	5.52376	5.42234	5.39397	5.50324	4.99954	5.68052	5.90232	6.04117	6.23414	6.26201	5.39204	6.4686	6.04391	5.98417	5.7038	5.82459	6.23613	6.40784	5.74112	6.56318	6.68319	6.30787	6.02107
F8W8H5	RAB24	5.53443	5.18105	5.0389	4.40384	3.8688	4.83203	4.42865	5.14886			4.20513	4.82113	5.91152	4.54766	3.44822		4.94381	5.53661	5.26517	4.3401	4.38321	4.93254						4.98587		4.00501	4.64531		3.45291		4.41167		3.99277		3.92682				4.65741	3.4793
F8W9F9	WNK2	3.11819	3.42213	3.4568	2.98788	2.89858	3.09808	2.93987	3.13809	2.4977	2.17347	2.4873	3.31724	3.97877	2.42971	2.76766	2.76058	2.59104	2.74578	3.66556	3.5226	3.4281	2.42089	2.98972		2.58565			2.8166		3.24375	3.20854	2.82047	2.93355	2.32894	3.18151	3.13688	2.43553	3.27061	3.36044	3.15359	3.41422	3.90641	3.04399	2.94595
F8W9J4	DST	6.77656	7.19163	6.24282		5.86091	5.67509	6.43391	6.24011	5.65852	5.72517	9.95093	6.01181	5.14785	4.44489	4.59223	4.01128	10.8151	5.01474	10.588	4.23469		6.6997	7.57949	7.20305	10.8145	6.40282	10.8219	6.65921	7.74364	6.18856	5.89877	10.196	5.90012	6.47708	5.17004	6.14503	7.44388	7.85427	6.37524	7.46594	5.75303	5.81372	10.6954	5.9956
F8W9S7	GAPVD1	3.76127	2.86598	4.40863		4.02059	4.45037			3.0516	3.43806	3.49988	4.02751	4.90301					4.2802	4.62581	3.92579		1.61002	4.22325	4.13569	4.12713	4.56372	4.63625	4.52657		2.0668	4.00213	3.96992		3.99846		3.04238	3.7803	4.48107			3.65209	4.39442	3.7087	3.8102
F8WA11	CLASP1		4.12276			3.30885	3.51866		3.00938	3.76953		3.57878	3.6775	4.93793			4.18355	0.303012		3.68224	3.27808	3.4954	4.25358		3.06437	3.67834	3.68823	4.92597	4.14981			3.4905		3.59014	4.10727	3.31887	4.44778		3.42809			3.5877	4.04367	3.58783
F8WBF9	NDRG3		4.33772		3.06122			2.95893		2.47632			4.00335	4.20732	2.94999	3.76372	3.70132			2.84236		4.74545	4.09178			3.81802	3.62333									3.74201	3.71967		3.23987					2.19664	1.97502
F8WBH7	PSMG1	3.21274	3.16228	3.47394		3.43711	3.69763	3.36064	3.21059	3.08836	3.14253	2.75591	3.44248	3.71894		2.70832		3.05678	3.4626	3.56294	4.05752		3.32782	2.96769	2.65532	2.7506	3.31629	3.35114	3.16639	3.87789	2.85887	3.34694	3.04653	3.60117	3.48971	3.20254	3.01621	2.58881	3.88195	3.84518	3.33821	3.07749	3.66201	2.92498	3.64173
F8WCF6	ARPC4-TTLL3;ARPC4	7.4814	8.02445	7.08085	7.71398	6.77455	7.22657	7.29837	7.84391	7.03948	7.15669	6.82953	7.22445	7.82227	6.61039	7.5686	6.45781	7.04141	7.55229	7.3928	7.15629	7.44296	6.48067	7.21487	7.4046	7.35998	7.04002	7.01444	6.76507	7.38828	7.19202	7.39135	7.38895	7.35394	6.89651	6.64054	6.85245	7.09544	7.15701	7.0658	8.26781	7.48105	7.00317	6.75904	6.91172
F8WD26	LMO7	5.59012	5.48922	5.26814	5.08439	5.37416	5.84586	5.67359	5.88852	5.25083	5.21831	5.49024	5.48393	5.90899	5.7387	5.90822	5.62439	5.77907	5.67082	4.99043	5.31476	5.31573	6.12841	6.6467	5.88796	6.08801	6.4145	6.5994	6.39432	5.10132		4.84007	5.03999	5.23384	5.28233	4.62348	5.22647	6.49066	5.08488	4.36816		4.79914	5.39487	5.15941	5.11135
F8WDI0	ATG3	3.09626	3.74806	3.45999	3.41206				2.28736	3.14811		3.30406	3.76409	3.97132	2.74707		3.58643	3.21087		3.25864	4.01974	3.86034	3.04297	3.20487	3.40272	3.56849	3.78228	3.06322		3.39259	2.64581	3.20618	2.8242	2.47783	3.02641	3.04632	3.01344	2.67446	3.16942	3.07579		2.81091	3.06804	3.3647	3.13318
F8WJN3	CPSF6	1.24659		4.20077	2.55317	2.62596	2.76005		2.12655		1.98736	2.03862	2.39958	4.39037		1.90303		3.00204	2.81725	4.19447	3.2056	1.76702			2.57269	2.17076	2.55342	1.76091				3.09531	5.28283	1.09863	4.74244		1.93027	2.56738	3.10799				2.79834
G3V0E5	TFRC	5.87178	5.64861	5.73149	6.93149		3.25633			5.3624	5.66177	6.00997	6.23671	3.83254	6.497	5.88811		5.90511	2.1997	3.61645			6.29364	6.48177	6.04437	5.44946	6.72459	6.14231	3.99152	5.03622	6.35329	6.4187	6.22354	3.35381	5.31608	5.89313	6.40098	5.6714	4.49992	5.81908	6.78808	6.66304	6.03181	6.58363	6.9375
G3V0G5	ANKMY2	2.62505	2.85808	2.54489	2.15232	2.12889	2.28167	2.85102	3.21519			2.35847	2.56611	1.98032		1.48103		2.84228	2.69271			2.66449			2.48167	2.75102	1.97513	2.16466	2.62047			3.00599	2.67841									2.76619	2.79735
G3V0I5	NDUFV1	10.0198	9.86706	9.9886	9.17562	10.4549	9.73005	10.1734	10.0572	9.65586	9.23026	10.2266	9.36218	9.28857	9.81885	9.84494	8.84936	9.18195	9.18363	10.0476	10.2098	9.48421	9.93955	9.84191	9.99726	9.74551	9.51725	9.62157	9.39407	9.28353	9.65019	9.88988	9.20441	9.54494	9.61215	9.94468	9.96445	10.2003	10.0146	9.16846	8.99984	9.61114	9.78633	10.0072	9.84373
G3V169	CASP1	3.01866	2.85188	2.32486	2.12866	2.67086	2.53446						2.84926	3.07074		1.88036	2.62541	3.14216	1.57495	2.35759	3.79604			2.37527					2.28325		2.3818	2.02355	1.92554	2.06895					2.55446	2.05437	2.97964	3.23595	2.65195	2.17977	2.07953
G3V180	DPP3		4.2886	4.05307			3.66117	5.4769	4.27123	3.60092		3.52225	5.03712	5.62576			4.30115	4.35997	5.25112	3.82864	5.0396	4.56842	3.42394		3.61966	3.67305	3.85598	4.9023	4.19507			5.13477	3.90475		3.79672		4.51615	4.05539	3.64661	4.06425		4.37097		3.43482
G3V1C3	API5	4.63613	4.95935	3.61655	4.19328	4.99743	4.47255	4.93663	4.93164		3.72406	4.06366	5.10972	4.83676	4.98952	4.64682	4.59122	4.50893	4.4822	3.64684	5.2126	4.48892	5.11714		4.68212	3.68299	4.38925	4.86476	4.48686	3.55869	2.19173	4.43778	3.98988	4.89792	3.33791		4.3353					4.10045	4.69399		3.24898
G3V1E0	FBXO3	3.3726				2.31698	2.24696		2.79222			2.4301	2.39333	2.77178		2.37061		3.39777	2.79822	2.05888	3.17733	1.95192		3.75294				2.77887	3.47497					2.26546			2.8712	2.58542				2.006
G3V1L9	TJP1	4.73276	4.82533	5.09249	4.34717	5.192	4.95118	3.20002	4.19421	4.56749	4.33982	4.34249	4.93702	5.20913	3.49874	4.51935	4.3946	4.85423	5.1391	4.56164	4.56779	4.29752	4.24844	4.1571	4.45176	3.90286	4.65107	3.57839	4.17783	4.46766	4.3816	4.3358	3.56952	4.68789	4.21765	3.65335	3.95895	4.53227	3.45491	4.45555	3.24666	4.52742	4.68248	4.13046	4.11232
G3V1N2	HBA2	4.22011		5.14076				3.85967		4.86282	5.18571				5.66629						4.10853	4.1372						3.46948		6.10482	5.38091	3.94202	8.23936	6.06634	4.84014	5.40241		5.01967		5.28938	7.0712	4.85863	5.27001	4.71749	5.31188
G3V1Y8	ASPG		1.66265	3.84205	2.68632		5.47797	3.34311	5.78991			3.55753	5.73348	7.77024			4.89705	5.44027	5.35757	6.61907	5.94479	5.12719								6.42478	1.86255	5.19905	5.04106	5.56167			3.3999			4.15079	6.21627	6.39441	6.98628
G3V203	RPL18	7.52285	7.41874	7.1317	7.05637	6.8295	6.82629	7.37523	6.99668	5.696	5.53091	5.66124	6.8846	7.1318	6.72392	6.10525	6.76848	6.86337	7.40418	7.11692	7.77023	6.50382	6.19979	6.25671	5.7772	6.1839	6.08631	6.46499	6.33751	6.54652	6.64631	6.31863	6.61516	6.64339	5.43168	6.10706	6.04975	6.17143	5.94694	6.28455	6.31206	6.46682	6.59322	6.44165	6.5391
G3V295	PSMA6	6.51144	6.51971	5.80738	6.36213	5.66031	6.14157	5.65361	5.64381	5.72467	4.84012	5.40271	5.9016	6.70632	5.4859	5.35948	6.42225	5.44684	6.35197	6.40659	5.81683	5.87413	5.8575	5.78504	5.65508	5.72151	5.67411	5.96602	5.86739	5.87611	5.69839	6.31808	5.62635	5.27215	5.81609	5.62386	5.59599	5.97056	6.1375	5.9925	5.47572	5.73711	5.69704	6.29813	5.97017
G3V2U7	ACYP1	4.4889	3.53926	4.1887		3.45945	4.1092	4.39068	4.35651	3.43404		3.21404	4.1227	4.38047		4.17818	4.42457	4.00729	4.21773	4.33646	4.64559	4.39173				3.24152		3.65527		4.37903	3.36378	3.35082	3.46679		3.54027			3.95955	3.35765		3.55252		2.60209		3.65493
G3V2W1	SERPINA10		5.74088	7.40156				8.18805	9.45336		5.35049	5.9787	9.64573			9.0275				9.43618	8.05897	7.84928	7.37488		7.93946	8.64584		7.56744	7.26942		7.52817	7.30176		8.86265	6.51941	8.94926		9.06098	9.07289		7.6186	7.21389		6.63408	8.81881
G3V325	ATP5MF-PTCD1	8.8519	9.3226	9.07456	10.1689	8.92818	9.62939	10.9484	8.60541	10.1287	8.39737	8.63506	8.45239	9.89545	11.5759	10.8482	10.0636	7.75654	6.86571	10.3051	9.40722	10.5245	11.0248	9.19778	8.95057	9.12403	10.6658	10.5244	10.3042	10.0985	9.60267	9.74233	8.37542	9.12889	11.0254	11.2924	10.0616	10.8715	11.3621	9.72437	9.81331	7.90205	8.9231	10.9309	11.0679
G3V3A4	SNW1	4.17326	4.01086	4.16411	3.48311	3.43382	3.69126			3.92361		3.74703		4.10191	3.29538				3.74853		3.86983		3.90493		3.89651	3.89496	4.32437			3.61495	3.38076												3.62414
G3V3B7	BCL2L2		3.40414				2.65703						2.46541						2.83137	3.21127									2.50555										2.48628				2.90082		1.64913
G3V3M6	APEX1	6.03747	6.0756	6.16628		6.04402	5.69439	3.96195	5.57274	5.34589				5.58024	4.2791			6.11183	6.18889	6.22705	5.99646		6.0556					4.90869	5.9151	5.8376	4.96352	4.95366	4.69025		5.71175	6.4298		5.61608	5.78661	5.18853			5.35359	5.95195	7.05679
G3V3X5	LTBP2	7.27945	9.02835	6.19039	9.07745	6.19465	8.68814	7.85307	7.96756	9.16153	9.49887	7.62232	8.6381	8.35376	6.47416	7.98335	9.73814	8.8001	8.40384	7.57735	7.71992	9.08316	6.55438	6.6603	6.14248	6.88733	6.13832	6.55031	6.97619	7.8256	7.26846	7.75832	4.52175	7.94421	3.91353	5.09513	5.63017	3.96507	4.20911	7.27964	8.31107	8.05241	4.99344	4.41114	4.29798
G3V4U0	FBLN5	9.24105	9.29236	7.49768	9.23375	8.92355	9.53142	8.07416	8.88169	9.31752	8.4272	8.3447	8.57798	8.8547	8.50421	6.9872	9.19114	8.87075	9.40793	10.3506	9.09411	8.66317	7.04558	6.73001	7.0803	7.18423	7.48237	7.6802	7.46612	7.41538	8.02845	6.91757	7.05126	7.3457	6.33395	6.11676	5.68426	5.66455	6.19751	8.42078	8.44393	7.93666	8.16331	6.11329	7.03556
G3V583	FAM177A1	3.94595	3.97389	2.66745		4.67356	4.19668	3.50335	4.50299	3.29197		3.01912	3.97131	4.33077		3.58751		3.1821			3.77928	3.9877			3.02065	3.13263				3.65213		2.77523		3.62588								3.58168	3.36519	3.3946
G3V5Z3	PPP4R3A	2.35518	2.14398			1.83871	2.02212			0.872195		1.97145	2.3311	2.32632				1.88582		2.47038	2.56152											1.479	0.606148						1.6196	1.92446		2.14747	2.08675		1.61168
G3XAI2	LAMB1	5.53591	5.20225	5.06236	5.68755	6.35273	5.959	5.14961	5.25896	6.08206	5.84714	5.60844	5.4432	5.71933	6.09055	5.99903	5.80535	5.81268	5.54443	5.1431	4.39097	4.63415	6.80183	6.65444	6.85443	6.71867	6.82791	6.74748	6.52868	5.76542	6.20139	6.10581	5.56654	6.2784	6.3936	6.00555	6.35948	5.8825	6.07115	5.60256	6.50727	5.59133	5.42878	6.02567	6.37811
G3XAK1	MST1		4.46085	4.12447	4.30896		4.0047	3.51385		5.5719	6.43291		3.08516	3.39972	4.1726		4.89984	4.91287	4.89626	4.98551	4.10455	4.29221				3.44718		3.42649		4.16517		4.48278				2.68851				3.60299	5.13539	4.5545			3.44226
G3XAN8	TIMM8B				3.49294				5.47784			6.16667	3.96305	5.26173	4.03563	5.75741			5.50161	6.55988	4.96789	4.0337		6.92457		4.27597	4.45561	6.32461	6.55212	6.88714	5.80473			4.43386		6.48983	6.87095		7.18264		5.27405				6.78132
G3XAP6	COMP	10.1803	8.03196		5.18721	9.60195	4.76909	4.69751	5.21452	7.48886	9.62455	6.80949		8.7592		6.10444	5.19367	8.89834	8.32287	4.92035	3.31765	5.6527	9.1496	9.1305		4.79508				5.39273	8.00791	5.25803	4.00585	5.51485	9.22962	9.0362				6.34192	7.89861	8.44411	8.88075	9.24526	9.04629
G5E9C8	SOS1	1.01975	1.41442											1.90304		0.885493	-1.31615		0.537005		0.881516											1.20051							-1.11195			-0.498403	1.31812
G5E9D5	ELAC2	3.66189	3.44118	3.3914	3.10602	4.04165	3.27366	2.87351	3.31183	2.63352	1.85303	2.80833	3.09813	3.39515		2.04347	6.16664	3.53333	6.89784	4.11659	3.75749	6.17535	3.07115	2.96328	2.95314		2.42062	3.01626	2.92499	4.27907	3.839	3.10146	3.38641	3.41491	3.35634	3.29727	2.97906	3.34994	4.0616	3.80324	2.89931	6.81719	4.18447	3.21375	3.88105
G5E9L0	ARFGAP2	4.32343				2.85339	4.84065		3.94256			2.45064	4.35723	4.47813	4.52643		4.27797	3.74906	4.2925	4.38724	6.03415	3.731							5.2315			1.25561		4.57335					3.20759	4.1409	4.88184	4.11503	4.54682	3.88274	4.12326
G5E9Q7	IDH3G	9.03859	8.58479	9.35289	8.54333	8.72502	8.80568	8.8515	8.83861	8.47627	7.88797	8.91162	8.82686	8.74953	8.88673	8.655	8.05712	8.4839	8.2817	9.10925	9.21433	8.94874	8.58505	8.35605	8.83966	8.7178	8.43785	8.41332	8.37282	8.0579	8.35282	9.08691	8.10447	8.54188	8.16496	8.36565	8.66492	8.45163	8.50418	8.58106	8.19845	8.91736	8.85621	8.66853	8.42848
G5E9V5	MRPS22	5.70453	4.74787	6.01812	5.3628	6.10496	5.51809	5.36383	5.17172	4.85055	4.9104	5.63339	5.70785	5.6067	6.29265	4.26749	3.76649	3.83228	5.12718	5.88004	5.9615	5.92195	5.05681	5.18448	5.57605	5.13205	4.76773	4.66865	3.8951	4.15588	5.47644	5.21454	4.09704	4.1105	4.87339	4.41169	4.75007	4.30801	4.84699	5.4702	4.79557	5.48352	5.27836	5.45854	4.01037
G5EA06	MRPS27	5.47121	5.1301	5.82942	4.91163	5.73611	5.76321	5.50188	5.37418	5.09346	4.58922	5.59019	5.6787	5.55522	6.78279	5.05706	5.85412	4.96568	5.03921	5.55567	5.35689	5.58655	5.30014	5.68286	5.65665	5.40614	5.01257	5.08319	5.21226	5.8657	5.82763	5.76732	5.22268	5.79492	5.76205	5.32361	5.39621	5.53315	5.5872	5.89143	5.68431	5.76413	5.95402	5.60585	5.56991
G5EA09	SDCBP	3.90407	5.06776	4.00365		5.50844	4.21939		2.52737	4.03338	4.27477	4.1687	3.53752	4.45845		4.80645	4.14977	5.07331	5.13413	4.73449	4.84415	4.30835	3.85209	4.34517		3.85749		4.6654	4.51298	4.46186	3.97574	4.8814	3.80244		4.26221	4.82104	5.75109	4.67737	4.56612	4.37423		4.20626	4.23228	5.37482	4.19344
G5EA30	CELF1	4.35879	4.39712	4.68363	4.56556	4.68064	4.95733	2.12852		4.38602	5.11273	3.18325		4.847	2.31629	4.4385		5.65513	5.57481		6.19874	4.12759	5.3213		5.60552	4.5857	4.89733	4.91564	4.26165	4.28159		5.31891			4.28814		4.51246	2.95744	4.05535			5.12181	2.79339		2.8732
G5EA31	SEC24C	4.92031	5.22551	4.60326	4.68079	3.83444	5.22028	5.12389	5.13656	4.4423	3.9092	3.66358	5.21795	5.73221	4.62784	4.59594	5.48228	5.0035	4.64672	4.58219	4.7677	4.8316	5.03563	4.81476	4.31218	4.5454	4.91612	5.03318	4.91338	4.57304	4.69496	4.86502	4.38808	4.96856	4.84522	4.5911	4.63311	4.55754	4.86101	4.84045	5.40836	5.00488	4.73415	4.65207	4.28564
G8JLK1	USE1	3.91557	4.40138	4.11462	3.51316	4.16722	4.18093	3.02532	3.2911	4.23894	3.61716	3.97799	3.65082	4.43417	3.91318	3.69274		3.94035	3.48858	4.22255	3.1246	3.81356	4.58057	4.28641	4.2261	4.38111	4.51738	4.46125	4.32001	3.74268	4.17007	4.20653	3.97971	3.45863	3.46701	3.8759	4.49746	4.14193	4.21618	3.96236	4.45294	3.82587	4.3176	4.19442	3.94336
H0Y2P0	CD44	5.81114	6.37327	3.49432			4.65354		4.62819	5.03864	4.4336	4.22698	4.09626	5.6397				3.81918	5.44348	3.85385	4.83739		4.71102	3.17187	3.14589	3.44911	3.57029	4.81376	4.25577	5.65887	4.97475	4.56806	4.13471	3.3967	4.4118	4.54557	4.30858	5.29114	4.73379	4.55854	5.59205	3.53822	5.06941	4.5861	5.4707
H0Y2V6	CEP170	4.13468	4.1726	5.65434	5.11388	3.05926	4.72597	5.17913	5.68668	4.02395	5.24969	6.25796	3.08567	5.75444	6.22111	3.59742	2.76026	3.73456	3.45567	5.21273	3.19998	3.12558	6.01192	5.72907	5.56313	3.34179	3.67445	4.68405	3.15604	3.28371		6.23409	6.4126	5.61517	6.78634	6.73778	3.01989	2.50713	5.72329	7.13133	6.52798	6.09154	5.79143	5.57697	5.93745
H0Y368	DPM1	5.22924	6.33814	5.41784	5.5978	3.67867	5.92323	4.81565	4.98133	5.40382	5.11664	5.05341	5.16843	5.8227				5.32348	5.90836	5.4229	3.11797	5.73811	5.20549	5.40082	5.41087	5.43155	5.32035	5.68509	5.37654	6.45719	5.61932	5.72024	5.14386	3.92973	5.3454	4.85579	4.86082	5.39461	5.63341	5.53314	6.03007	5.34408	5.97244	5.38632	5.65454
H0Y4R1	IMPDH2	4.75795	4.90148	4.35648		4.00435	4.67645	3.64018	4.0981	4.2396	4.45947	4.03523	4.04955	4.97243	3.68182	4.26829	3.30312	4.67918	4.85893	4.51242	4.14561	3.533	5.34602	3.28065	4.19395	3.43776	3.78857	4.55792	4.82627	5.5512	5.84092	5.20553	4.50062	5.30014	5.49313	5.01842	5.0984	4.04217	4.80195	4.84414	6.74902	5.03251	6.00211	3.96186	5.73052
H0Y5F4	AFG1L	6.02384	3.8501	5.28309		5.47795	5.30786	4.79443	4.78662	3.69639	3.41797	5.91423	4.82903	5.64449	5.10477	6.20133		5.54742	4.65512	5.14455	5.42069	5.88103	5.2297		4.14975			4.49398	5.31202	3.29548	4.38236	4.83435	5.34787		3.94065	5.14376		3.586	3.79717	3.70397		4.9212	4.91842	3.17918	4.42744
H0Y614	UFM1	5.72195	5.8029	6.82286		5.82331	4.84339	5.96247	6.51726	5.32259	6.36873	5.26922	5.29759	5.96374	5.84458	6.61661	6.0859	5.06526	5.65267	6.17092	5.9452	6.45529	6.22543	4.96074	5.04991	5.01274	6.5185	5.99845	6.2866	7.82579	4.97516	5.66536	5.74915	6.58798	6.41334	6.30759	6.03417	5.05652	5.59741	5.55884	6.49512	6.33211	5.32948	5.6307	5.29226
H0Y6T6	NRM	5.19101	5.68603	5.57554	5.42013	4.53598	4.82472	4.7961	4.946	5.81257	5.34335	4.81275	4.66143	5.69186	4.95936	4.41872	4.11184	5.16921	5.34883	5.25164	4.97588	4.54562	5.4512	5.03504	5.25468	5.14837		4.55312		5.63788	5.02182	4.99253		4.9196	4.86981	4.52635	4.9634		5.01153	4.75644	5.50912	4.80333	5.21943	4.93774	4.80601
H0Y8C6	IPO5	6.09187	6.51376	5.67146	5.28469	5.60777	6.41777	5.43169	5.78529	5.5204	4.90552	4.99345	5.78738	6.57267	4.93077	4.91228	5.68496	5.74783	6.02513	6.39468	5.21683	5.73229	5.77371	6.26259	5.33049	5.55225	5.79989	6.2196	6.29237	5.78147	5.46659	5.69761	5.2768	5.54119	5.64623	5.42676	5.45561	5.29727	6.0312	5.9418	5.95652	5.54631	5.73971	5.595	5.62449
H0Y8G5	HNRNPD	8.05312	7.81893	7.86159	7.85936	8.85856	7.51816	7.96304	7.94327	8.36509	6.90298	7.30961	7.91287	8.59186	7.82581	8.4482	8.52092	7.64848	7.95418	8.84753	9.5916	8.50597	6.96434	7.31776	7.00095	6.82275	6.26837	7.63611	7.54518	8.09285	7.99137	6.84972	6.28653	6.98265	6.46383	6.59661	7.15649	6.48669	7.45574	7.53456	8.00024	7.32711	7.44176	7.04693	7.17935
H0Y8X4	DNPH1	6.20806	6.61084	6.26328		5.38097	5.48281	5.81525	6.11025	5.61617	4.13763	5.79707	5.67679	5.60236	4.44523	5.37644	5.43381	5.51595	5.46078	5.55797	6.56924	5.38887	5.84913	6.65488	5.37546	4.95465	5.94862	5.70632	5.63764	5.87778	5.27416	5.49592		4.46432	5.89724	5.36357	5.92199	5.72436	5.40112	5.13675	5.30695	5.38179	4.96195	5.34728	4.09023
H0Y8X6	NEDD4	4.11721		3.46574			3.83666					2.61722		3.96423			3.68184	4.19793			2.9551		4.05532									3.83232	3.76301		3.25977	3.82839					4.81021		4.04877		4.09993
H0Y933	ANK2	2.92028	2.78248	3.44234			5.15089	2.54578	3.16209			3.55631				1.7472		3.20463					2.64187			2.70188	2.81752			1.72293		3.31576	1.28226		1.61592		3.05118	2.30782	3.15067				3.44767	2.3662
H0Y9M8	NDUFS4	8.9862	8.66733	8.79289	5.05622	9.56007	8.93389	3.87535	8.13693	8.61993	7.85392	9.00157	7.93202	7.91582		7.56273		7.80541	8.67489	9.02713	8.5386	6.29122	8.27046	8.11487	8.70237	8.33892	7.59446	8.38644	8.09326	8.5025	8.65579	8.11342	7.5119	7.37055	7.9969	8.29785	8.50907	8.49148	8.91163	8.52685	7.9335	8.10466	8.43941	8.94273	8.15173
H0Y9Y3	SYNPO2	4.98072	4.14405	4.06883	5.62518	3.77588	3.94233			4.7048			3.07454	5.04936		3.97539	5.87926	4.16456	4.64155		3.94615	3.80433	3.75633	4.1329	1.84136	3.47672	4.5595	4.97412		4.35864	5.04706	4.30657		4.35647	3.04828		4.07031		3.76656		4.4967	3.78083	3.63029	4.29524	4.10256
H0YA05	PALLD					4.73537								3.51239						4.14112			5.96273						5.31167	5.00236				5.41917	6.15813		5.32157	6.45046	6.42047					5.48543	6.5849
H0YA52	PCBD2	6.72414	6.36859	6.45324	6.0337	6.59131	6.01145	6.90647	6.70219	6.06614	5.82906	6.47712	6.17992	5.92762	6.50978	6.73838	6.18537	5.89116	6.12607	6.71702	7.62216	6.85422	5.94356	5.66316	6.29239	5.9146	5.82812	6.18888	6.03574	5.97535	5.91564	5.52212	5.95779	5.88274	5.85773	5.71252	6.03058	6.16267	6.15021	5.90954	4.88568	5.71181	5.91098	5.83709	6.1704
H0YAC1	KLKB1	5.76924	7.21479	4.78701	5.69864					5.74668	4.82175	4.1645	4.86103	5.6363	3.70293	4.95451	6.62014		2.14855	4.8032	5.75998	4.59558		4.39646	5.01598	4.27497					4.80672	7.00277			4.4967	3.64563	4.5273			2.39895	4.40022	6.76854		5.72919	4.32112
H0YBI4	PDLIM5	5.53954	5.36789	6.34171		4.41199	7.28065		3.05918	7.46483	6.31628	6.71809	4.47978	7.06387				5.19337	5.62307	6.70996			7.54038	7.50268	7.11222	7.01769	7.22241	7.57616	7.39358	6.25842	6.74533	6.62152	5.2872	4.00856	6.92868	7.24971	7.44562	7.39503	7.60666	5.80141	4.40618	4.65523	6.33248	7.55722	7.04089
H0YBS0	ANK1	7.44185	7.39524	7.48192	7.07707		7.12895	7.81656	7.55748				6.84372	6.6909				7.19788	6.84996	5.10293	6.83012	7.74658										6.64205	6.16991	7.01724					6.72075			6.5075	6.36429	7.4891
H0YBZ2	CD74	5.81336	6.14356	5.12351	5.07388	5.4142	5.73322	4.77141	5.7807	5.25721	4.71352	5.02972	5.67796	5.29795		5.2351	4.83342	4.83087	5.38758	5.94687	5.32851	4.77005	5.30683	4.79119	5.00871	4.90981		4.55064	5.54706	4.69222	5.06333	4.24347	4.59557	4.60096	3.51798			5.15137	5.47377			4.3151	5.21763	3.15961	4.93737
H0YCP6	TMEM63B	2.67769	3.49836	3.38844			2.95158		2.35982			2.23575	2.77303	3.55608					2.0227	2.59093			3.07213		2.41025		2.443					2.85368				2.64006			2.95138				2.66013		2.71712
H0YCQ1	CMTR1	2.00235	2.97815	2.73999		1.93708	1.01799			1.83937		2.01568	2.19565	2.88369				2.21826	3.20525	1.6781	0.128642		1.87682	1.83405		1.67643	1.69507	1.87243			1.58918	2.29212			1.74631			0.756469				1.82013	2.63821		1.04747
H0YDU8	PPP5C	5.20378	5.40901	5.09	4.72688	5.20994	5.63122	5.34109	5.29747	5.3347	4.78839	4.97774	5.78436	5.64035	5.10104	5.1717	4.98466	4.88697	5.06495	5.46075	5.07275	5.70609	5.09884	4.25761	5.05885	5.09676	5.21427	5.24985	5.09091	4.44293	4.78641	5.08393	4.54601	5.23809	5.00724	5.05673	4.88656	4.62389	4.8736	5.20562	4.82033	5.38755	5.09781	5.31092	4.99013
H0YEB6	ZNRD2	5.2433	5.54815	4.87157	4.44547	4.08333	5.59095	4.14901	4.8233	4.48081	3.30027	4.1526	4.77594	4.97807			4.37456	5.02867	5.01486	5.90415	4.3167	5.02306	4.46281	4.86547	3.94948	4.08086	4.70674	4.82112	4.37904	5.87856	4.5446	4.53554			3.96114	3.97681	4.08901	3.67873	3.41803	4.79215	3.9304	3.76458	3.93431	4.52072	4.07759
H0YEU6	PABPC4	5.85927	6.33219	5.96961	5.47859		5.79827	6.22775	6.30438				6.26673	6.53013	5.82073	5.48121	5.76789	5.97496	6.3298	4.88535		5.9986		5.95137				6.02634	6.17249			5.61021		5.83748			5.99922	4.90709	5.47028			5.85612	6.04106		5.60698
H0YF29	C8orf82	6.68001	6.52223	7.27749	6.07436	6.9094	7.28934	6.56294	7.02242	6.5168	6.00555	6.87793	7.30103	7.53289	5.99762	6.50468	5.44324	5.93201	7.15695	7.76105	7.13422	6.67552	5.93287	6.31555	6.60846	6.01399	6.21683	7.44331	6.70997	5.88687	6.59763	6.31384	6.42932	6.72861	6.17863	6.7694	6.26369	6.58373	7.5742	6.42323	6.6684	6.19745	6.37798	6.7203	7.18234
H0YFD6	HADHA	8.15759	9.02164	9.31465	9.65643	10.5075	9.79757	9.66075	9.6086	9.77173	9.23155	9.9501	9.29596	9.0851	10.4342	9.9877	8.49135	8.47344	8.40533	9.36318	8.59962	9.51901	9.39647	9.25526	10.114	10.024	8.96423	8.91089	8.80773	9.5318	10.2477	10.4966	9.77204	10.1104	10.1921	9.85694	9.87388	10.3578	10.2321	10.1643	9.11197	10.4441	10.2713	10.3775	10.6871
H0YGW7	ABCF1	5.72351	5.54479	5.32192	4.726	3.70746	4.89737	5.1606	5.49755	5.07599	4.94908	4.90943	5.11787	5.2453	4.0203	4.44592		5.63703	5.19143		4.23107	4.50064	4.89544	5.06968	5.38628	4.83761	4.95209	5.57912	5.61576		5.33159	4.40048	4.92963	4.91383	4.83306	4.94325	3.8041			5.02238	5.82897	5.25992	5.51765	4.70906	4.98656
H0YGX7	ARHGDIB	7.11204	6.95614	6.09061	5.98105	5.94256	6.65205	6.48911	6.51547	6.44828	6.17904	5.94246	7.11487	6.74059	5.60732	6.16397	6.64285	6.71299	6.73307	6.1911	7.40953	5.81091	5.85378	6.62684	6.47226	6.13874	6.06579	6.38916	5.77053	5.44778	6.20691	6.55283	6.69315	6.11123	5.87575	6.58503	5.96704	6.73274	5.64908	6.4011	6.50169	6.99424	6.43555	6.75191	6.53199
H0YHG0	SARNP	6.95121	6.58664	6.66774	6.31826	6.47808	6.47022	6.92409	6.5489	6.08611		6.33394	6.84271	6.68969	6.41552	6.50894	6.82079	6.80931	7.02869	6.53182	7.26804	6.56312	6.11853	5.86584	5.81977	5.44021	6.04873	6.35127	5.92896	6.37779	5.44883	5.92692	5.34641	6.2268	5.48497	5.42773	5.82906	5.48301	5.53855	5.97567	5.71953	6.27022	6.25263	5.47573	5.73784
H0YI08	IRAG1		6.90126	5.73579	4.60263			3.59936		5.97544	6.4659	5.7562	5.24974	2.25578			3.92932		2.42067			4.87052										6.62778	6.00552		5.77811					6.1248		6.59237	7.83331
H0YI30	GDF11		4.08521							4.85563							5.9285		4.76439				3.10299							3.34516	6.36003	4.18524		5.70076					2.8301	4.29866	4.87915	4.22717	4.2491	3.17851
H0YI37	ATP5F1B		4.29064	4.59576	3.94237	4.76939		4.88676	4.98857		3.65337			3.3178	5.00787	5.23886	4.19172	4.42247	3.96307	4.08913	4.16074	4.27369	4.42066		4.9541	4.68689	4.11871	3.92906	3.97065			3.99229		4.25562		3.65294	4.8836	4.31627	4.16467			3.93609	4.32862		4.00361
H0YIB4	SRSF9	6.58844	6.44698	5.86835	3.48185		5.69339	5.06839	6.10386	5.88292		5.02463	4.85348	6.42784		2.70732	6.16944	5.98935	6.50068	5.88074	5.95667	5.64341								6.34459	6.39436	5.70683								5.93901	6.69401	5.52978	5.61681		6.90198
H0YJ97	TRIP11		4.04356	4.1668		5.09274												3.24674				4.29735	4.57879		2.3221					3.29899		3.24273		4.56458	4.40985	4.71219	3.95628	4.82787				4.84896			4.4026
H0YK39	GTF2A2	4.13092	4.25509	4.26379	4.01329	3.84606	4.01818			3.50735	3.45865	3.74127	4.38016	4.28103	3.84903	3.56208	4.43208	4.41723		4.30729	5.2666	3.81774			3.30577		3.36089	3.3824		4.51212	3.25749	3.18614	3.49752		3.55144		3.11555		3.0519	3.74485		4.07604		3.35531	3.14441
H0YKH6	CERS2	3.58318	3.91173	2.76495		3.64658				3.30277		3.79097	3.53832	3.64333						3.18244			3.25618	3.05187				5.02923			3.41685			3.71882	3.05982	2.62678				3.7002	3.91283		3.87399	3.17254	3.59325
H0YKU1	TMOD3	6.59614	6.74783	7.184	7.51464	7.83765	6.92856	7.37281	6.92549	7.55523	7.25701	7.75103	6.9669	7.40254	8.39652	8.2241	8.20842	7.01984	7.70693	7.49584	7.1887	8.55277	7.88416	8.6677	8.20863	7.93709	8.22783	9.20387	9.03841	7.31019	7.39175	7.21461	7.45983	7.30644	8.46659	8.73812	8.24464	8.63982	8.67913	7.18132	7.52082	6.93319	7.444	8.41802	8.29832
H0YL19	WDR61	5.05624	4.33511	5.09926	5.09674	5.31843	4.5784	4.82301	4.59321	4.20503	2.65194	4.00529	4.54602	4.02001	4.6415	4.69802	3.00997	4.58973	3.1325	5.21714	5.70066	4.30471	4.66523	4.58891	5.27022	4.70933			5.57188	5.15542	6.08338	5.73256		4.46	5.61794	4.88939	4.9496	4.73758	5.49277	4.77578	4.78189	5.18492	5.15538	4.09587	7.24842
H0YL90	ISLR	5.95831	6.04572	4.97936	4.16654	4.81325	5.30164	5.33611		5.57869	5.98812		6.07195			4.60748	4.54356	6.08148	5.47088	6.21064	5.39708	3.89879	5.84523			4.48583			5.09013	5.34042	4.09934	4.84426	4.61924	3.77662				4.41525	5.13401	5.13697		7.2017
H0YL91	TRIP4	3.05228	3.10567	2.76607	10.1218		8.28647	2.14586	2.39333	2.3316				2.7956		7.31917		3.27449		2.72004	1.67656						2.5643	2.27413			2.37139	3.20739	2.6687		1.96584					2.29561	3.11848	6.20547	3.10067	2.05652	2.27231
H0YL92	IPO4	1.89874	2.33962	2.52305			2.18269				1.2375			2.61605						2.58422	3.23894		1.30009			1.09114		1.99184		1.85057	0.17375	1.56491	1.10954							1.88642	1.80414		1.8362
H0YM23	ANKRD17	2.27115										-0.0656253		2.71378					2.37912				0.72366								1.60621								2.51877	1.42105			3.32198	1.08184
H0YMG7	ALDH1A2	5.83753	5.17492	3.75107	8.31301				4.93103		6.27399		5.4013	5.23725	6.62791	7.75165	6.29222	6.35507	6.17273	4.70092	6.05625	6.2082	4.30725	6.94575	7.08595	7.19407		6.71122		6.51928		7.623	7.17807					7.02869		5.56003		6.57197	5.12421	5.95098	4.47739
H0YMV8	RPS27L	7.41298	6.93084	6.98982	7.0717	6.65848	6.92127	7.33805	7.10301	6.54733	6.51671	6.44325	7.4736	7.25906	6.88245	6.30964	7.26076	6.7039	7.45024	6.87907	7.3218	7.05072	6.71457		6.19544	6.58599	6.99214	6.6769	6.20058	7.03996	7.36467	6.64051	6.48886	7.66319	7.17649	7.4438	6.96415	7.23042	5.55406	7.32549	7.59438	6.93564	6.64703	6.57782	7.0832
H0YN26	ANP32A	6.22654	6.34032	6.53718	6.09075	6.21426	6.15051	6.84978	6.40051	5.72243	4.77749	6.32546	6.91126	6.19575	5.9196	6.39477	6.14562	5.98618	6.46473	6.50341	7.46087	6.04014	5.20319	5.6361	5.47784	5.10341	4.61335	5.40285	5.51523	5.62245	4.01482	5.51052	5.34473	4.98905	5.15447	5.083	5.24278	5.37182	5.31676	6.04472	4.44014	5.72241	5.62952	5.45399	5.29422
H0YNA5	SEC11A	6.48699	6.92307	5.66368	3.85418	4.62339	6.39447	4.4391	5.74361	6.11603	5.2039	5.27886	6.02051	6.76913				5.94848	6.4864	5.70271		3.1373	5.6575	5.51642	5.60126	5.57458	5.14417	5.52395	5.87049	6.73015	6.76046	6.30655	6.17801	6.17163	5.68624	5.58381	4.69862	5.64377	6.16191	6.73086	6.94943	6.42943	6.57614	5.75691	6.27628
H0YNE9	RAB8B	4.1569	4.62302	1.5404			4.42873			4.26969	5.04869	2.89423	3.6511	4.94815				3.52491	5.34658	4.34443			0.428592		2.02608	3.40502		4.22475	4.80079	4.64831	4.55052	4.08996	3.8156	1.87242	-1.76867		3.35181	4.04261	4.77279	5.10783	5.51377	3.90414	4.32692	4.50107	1.80163
H0YNK8	EMC4	1.59832	4.52087	4.31297	4.94042	5.99864	5.2206	5.98493	5.27849	3.8814	1.1982	4.10549	4.84294	4.89158	6.16936	5.46045		1.54504	4.93182	4.87521	6.23354	5.97491	4.60242		4.01587	3.94935			4.2644	4.75479	4.46223	4.7106	3.81962	5.54233	2.10942	0.839932	1.77603	1.33579	6.86074	4.14683		3.93075	1.70061	4.37652	4.7738
H0YNP9	HDDC3	4.49124	4.47977				4.4339	4.28369	5.20073				2.32814	4.47274				4.46835	4.14479		2.92728	5.52126		4.02689	3.41361	3.751				4.88528	3.50127	4.17155	3.46856		4.69322		4.42086	4.3894	4.78989	4.83577		4.05372	4.24975	4.42726	4.364
H3BLU7	AKR7A2	5.7298	5.7468	5.94723	5.02958	6.46587	6.24609	5.35153	5.63037	5.59055	5.33733	5.6976	5.50074	5.78212	5.91344	5.89401	5.39071	5.39354	5.4448	5.97104	6.36956	6.01761	5.7834	5.25495	5.61209	5.41992	5.54162	5.84991	5.56713	5.43009	5.87167	5.70764	4.97377	4.97605	5.92523	5.78618	5.33743	5.33843	5.51043	5.7275	5.38947	5.36348	5.44395	5.66587	5.5153
H3BM21	ITGB3				6.62154		6.82566				5.12968		7.05387	6.32262								5.86354			5.57668	5.97499						6.58184	4.12675	5.01526	6.63481			6.95425		6.78107					5.91907
H3BM40	NDRG4	6.5586	5.75773	6.78125	5.84244	6.95943	5.63601	5.91422	6.05315	7.03338	6.27035	7.23023	5.62052	6.10065	5.7774	7.45838	6.77542	6.5457	6.12055	5.78535	6.21749	6.6808	7.29773	7.71052	7.25012	6.82775	7.40307	7.3037	7.03441	6.3657	4.58371	5.72835	5.66171	5.54265	7.82233	6.96482	7.3999	7.25523	7.51655	5.70801	3.64871	5.33791	5.23699	6.29114	7.06537
H3BM52	ARL2BP	5.30909	5.16575	3.98994	3.69041			3.57553	4.17494	4.09081		3.92212	4.58607	4.87898	3.8867			4.69039	2.37322		0.196862		4.25042							5.23403	4.68867	4.166	4.49944			3.49947	4.71357	4.54363	3.82159				4.58117	4.17159	4.0549
H3BM67	NOL3	5.49998	5.25384	5.49953	5.26589	5.56005	5.51156	5.69069	5.62595	5.3132	4.33604	5.40929	5.79227	4.97911	6.43392	6.54662	5.93054	5.35162	5.1641	5.1341	6.45721	7.00293	5.62369	5.54872	5.34865	5.11163	5.67766	5.57247	5.81293	4.90969	4.57367	5.26343	3.17105	4.69932	1.93962	5.41267	5.80254	4.92485	4.99629	4.67911	4.79985	5.46998	4.5614	5.46586	4.93055
H3BMF1	CNEP1R1				2.27577	2.2632		2.2843					2.18604	2.91852	2.10927	2.35937	2.62102		2.38433		2.31709	3.15317													1.66388							2.32613	3.01614
H3BMF4	SPNS1				5.11148	4.71766		5.42229			4.58823		5.29319			5.0093	5.29022	4.97458	5.49885	5.55404	4.81918	5.02852										4.66024		4.79179			5.18543				5.53088	4.6468	4.98467
H3BMP9	RHOT2	3.97945	4.08343	3.42411		2.32641	3.20771		2.88151	2.44439	3.02406	2.90216	2.5573	3.76456				3.32683	3.50816	4.45025	1.59365					2.46607		3.61841	3.38975	3.66244	3.05213	3.41625	3.41244	2.70715	3.07865	3.40117			4.43123	3.36804	3.72477	2.99722	3.33705	3.66898	4.34103
H3BMU1	IST1	4.91228	5.01482	4.86557	5.10065	3.93893	4.33696	3.75499	4.37865	4.07631	3.79154	4.30653	4.78311	4.4528	5.17843	3.70516	5.52401	4.53088	3.41256	3.07766	4.60981	4.01461	5.17024	3.14659	4.1001	5.07428	2.34038	4.02075	4.08146	4.01243	4.6926	4.55806	4.3212	5.00325	3.93653	3.34824	4.08174	4.48025	4.14202	4.64793	4.37954	4.64555	5.02253	4.47011	3.96141
H3BMV3	JPT2	5.03228	5.11413			3.59073	4.74306	5.40372	5.35983			4.69204	4.84518	5.38043				4.70716	5.27387		4.83398	4.87339										4.66417	4.63845									4.86749	4.62261
H3BN06	CMTM3	2.4531	4.31001			3.86904	4.26024	4.66819					3.51213	3.7297	4.21052		4.69808		2.2518	3.29135														4.19943							5.04179		4.54437
H3BN64	ZFYVE19	6.14899	4.55497	7.50407	6.31571	8.41541	8.86156	6.30895	5.61485	7.82807	8.64259	8.95144	5.41092	5.21539	8.65754	6.38261	6.87634	5.91234	5.05761			6.84834	7.51673	7.7691	10.1497	10.5445	10.6732	9.45196	9.06606	7.59995	8.02964	9.51669	9.28974	10.4021	9.58022	9.73454	7.58291	8.88438	7.2005	8.09346	9.81595	7.6849	7.29632	9.27278	7.39265
H3BNC9	RPS17	6.32015	6.48554	5.98075	5.61	6.2259	5.73693	6.89521	6.47251	5.47668	5.14513	3.63934	6.80668	6.42896	6.29477	6.08314	6.5056	5.843	6.60983	5.73838	6.87353	6.40838	4.1456	6.13453		5.91611	3.69668	5.70114	5.29023	5.82229	5.68286	5.68836	3.94867	5.46462	4.61034	4.25443	3.34091	3.85531	4.92181	5.84723	5.62556	5.84794	5.95734	5.61779	5.40647
H3BNF0	NUBP2	4.83089	5.07503	6.03903	6.28103	6.23357	4.91178	5.3694	4.26701	5.0864	3.24282	4.97922	6.02483	5.30709		6.03331	4.46655	5.10285	5.20425	5.39429	5.23935	6.31429	4.88249	4.86683		3.79758	5.06381	5.65842	4.75073	4.83625	4.31539	4.33948	3.66614	3.26306	4.54127	4.12235	4.74723	4.66589	4.89438	3.89619		2.82145	3.89251	5.99573	4.48923
H3BP20	HEXA	5.54806	4.97075	5.57366		4.65667	5.53144	5.12832	6.22439	4.59428	4.68526	4.37976	4.79136	5.22484	5.16788	4.82912	5.4981	5.09604	5.0987	4.34779	5.14582	4.71559	4.51345	4.94484	4.13155	4.8418	4.87655	5.96474	5.05033	5.69009	5.03053	5.42433	4.9293		5.51503	4.59911	3.829	5.64466	5.45738	5.48227	4.6039	5.02176	4.93301	5.02455	5.29023
H3BP28	COQ7	7.17569	6.87366	7.12828	6.58762	7.34402	6.90084	7.2997	7.15636	6.38548	6.35677	6.76773	6.6687	6.48041	6.79	7.08349	6.51356	6.54976	6.76577	6.73831	7.25784	7.01963	6.83531	6.783	6.37406	6.673	7.04676	6.78682	6.72295	6.60021	6.38916	6.66006	5.70789	6.34299	6.35324	6.513	6.95045	6.43314	6.30522	6.37346	6.1136	6.18277	6.43302	7.01646	6.42419
H3BPE1	MACF1	6.55687	6.04183	6.3471	6.63167	6.67757	6.73748	6.41718	6.36208	6.54138	6.30049	6.69768	6.44855	6.78023	6.7445	6.82854	6.90686	6.15162	6.47714	5.67161	6.53864	6.49533	7.35078	6.75878	7.2874	7.39076	7.21554	7.24581	7.10535	5.85044	6.29703	6.66342	6.36275	6.86166	6.82075	6.50796	7.01585	6.74325	6.5952	6.32506	6.75132	6.78927	6.3589	6.15302	6.96317
H3BPE7	FUS	6.32986	6.21453	6.19253	6.08224	6.40133	5.76012	5.67854	6.13095	6.33818	6.32052	5.99899	6.09768	5.87275	6.07473	5.87441	5.91046	6.17409	6.18357	5.89015	6.78083	5.53592								6.20189	5.57251	5.07228			6.45016			4.57976	5.27398	5.45788		5.65303	5.85175		4.11058
H3BPF7	LONP2	6.76268	6.67846	6.37426		7.22379	6.79051	8.72157	7.38688	6.1173		6.47359	6.53316	1.59997		7.4674	6.98494	6.73173	6.8424	5.60634		6.41148	6.63185	7.68025	7.09498	6.72067			6.92781	6.16451	6.05221	6.39983	6.74092	7.24115	6.63993	6.83348	7.87962	6.67525	7.20082	6.28143	7.40493	5.93908	6.77325	6.6031	6.67532
H3BPH4	PMM2	4.12566	4.62021	4.18017	2.88279	3.07996	5.28334	4.02487	4.36756	3.4196	2.72206		4.49667	5.16972				3.9185	4.05386	4.54284	4.86914	3.82867	3.32361	3.27613				3.33441	3.62786	4.22692	4.58683	4.68292	3.98548	4.14837	3.44655	3.32379		3.8134	3.99067	4.21929	5.39735	4.33947	4.34256	3.92673	3.99134
H3BPK3	HAGH	7.36653	7.36782	7.27272	6.39897	6.27742	7.36812	7.38372	7.90799	7.34371	6.42976	7.49522	7.61429	7.80033	7.22072	6.04564	7.71605	7.14494	7.79608	7.15071	4.3305	6.51675	7.46096	7.34822	7.16902	7.33557	7.26039	7.72744	7.68076	7.20612	7.29564	7.50878	7.24025	6.93872	7.38076	7.83602	7.5122	7.37901	7.38449	7.28439	7.366	7.02418	7.27231	7.61744	7.47403
H3BQB1	APRT	7.47306	8.17525	7.31306	5.37382	6.36396	6.44353	7.01253	7.30419	6.55494	7.84653	6.53839	7.0665	7.73682	5.3032	6.60965	6.25286	7.20749	7.17746	7.05676	7.22698	6.27334	6.74584	7.00603	6.38892	6.29732	6.91988	7.50946	7.18131	7.59293	6.69511	8.19811	7.11967	6.44539	7.32195	6.64805	7.82433	7.44142	6.8596	7.12969	7.09547	7.46514	6.80319	7.43653	6.62341
H3BR35	GSPT1	4.65919	4.59581	4.42198	4.56297	5.70335	5.0197	4.68067	3.69693	4.43555	4.59628	4.48543	4.85743	4.90457	4.24593	3.96339	3.47064	4.66084	4.33213	5.07342	4.281	4.31562	4.35217		4.28539	4.62232	4.99139	4.31641	4.63619	5.01005	5.15457	5.10307	5.01327	5.37625	5.06341	4.70848	5.31156	4.7027	4.61559	5.02808	5.65791	5.65534	5.61294	5.48435	5.23526
H3BR70	PKM	10.3106	10.3409	9.85279	7.82978	9.3439	9.69407	9.61511	9.8225	9.37799	8.43443	9.0725	9.9487	10.8901	7.51657	7.30294	7.62725	9.31754	9.41958	9.93404	8.97323	8.12034	9.65365	9.56855	9.36046	9.38967	9.92086	9.99435	9.70017	9.30921	9.44767	10.1356	9.20348	9.57202	9.42196	9.54146	9.91033	9.77134	10.061	9.32021	9.70068	9.61825	9.91169	10.4257	9.7145
H3BR94	DCTN5	3.19401	3.55618	3.41171	4.59986	2.2919	5.57149		2.84574	3.07364	3.38507	3.03628	2.56444			3.2802			2.49579		2.01387	5.02011	3.14824		3.47528			3.48105		2.20878	1.9634	2.7516	2.29909		2.10165	2.13617	2.69805	2.17367		2.47206		2.779	2.68827	3.7214	2.62964
H3BRN4	ABAT	6.09738	5.63752	4.31719	6.06327	5.53369	6.1487	5.35707	4.78944	5.54815	4.83581	5.21339	4.60675	5.6311	6.94267	5.98899	5.64502	6.5246	7.26506	7.91105	4.92007	6.10177	5.45567	4.29958	4.90963	5.51898	6.11367	6.796	6.46013	4.44757	3.96357	4.13156	4.45154		4.86388	5.66407	5.22086	4.66403	6.11741	5.29009	5.69045	5.17226	4.68711	4.27469	5.31425
H3BSM5	GABARAPL2		3.61923	3.46069	3.43098	3.37444	4.26058	3.61424	3.43827		2.82844	3.45575	4.5504	3.90491	4.38748	3.72105			3.95226	4.24872	4.91554	4.50322										2.70342		4.02272		3.37693		2.95338	3.3779	3.50291		3.59663	3.73148
H3BSM7	RUSF1	5.36877	5.04051	4.94945	4.8116		5.128	4.72797	4.31087				5.49269	5.37333	5.25731	4.44525	4.96599	4.75474	4.86853	4.66655	4.13592	5.24472	4.31316		3.88039	1.12328	1.13405	4.59259	5.02593			4.4188		4.67443	3.0729				3.44462	3.51931	3.61666	4.82954	3.75953		4.85972
H3BTB7	EARS2	4.23015	4.5925	5.02821	5.13843	5.49831	5.29796	5.33973	5.56371	4.99374	4.39673	5.35105	4.41968	4.8819	5.40839	6.28707	4.57411	4.81876		6.42543	5.39408	5.26455	4.64435	4.71569	5.33935	5.22081	4.76258	5.2151	4.74036		4.90474	4.89054		4.95532	3.96793	4.06799	4.96509	4.6805	5.23169	4.38796		5.02947	4.23962	4.89872	5.07724
H3BUX2	CYB5B	6.37271	6.17201	6.22449	6.19713	6.21818	6.6752	6.90151	6.8501	6.47897	6.82104	6.16817	6.86777	4.97417	6.59601	5.75892	5.82962	5.79695	6.31701	5.84768	5.33121	6.36495	6.11413	5.83378	6.30713	6.39708	5.57408	5.87386	5.68233	6.38618	6.25779	6.1239	5.61539	6.24008	5.70704	5.92982	5.2279	5.62354	5.94222	5.95084		6.42403	5.36845	5.11348	6.07318
H3BV85	BOLA2B;BOLA2	4.54146	5.11199	6.2499	4.69769	5.16613	4.99696	5.20839	4.9338	4.29718	4.91674	4.84653	5.76884	5.75206	5.33412	5.02607	5.24395	4.43357	5.56847	5.36346	5.69106	5.37342	3.51989	3.29123	4.01259	3.90184	3.51085	3.93807	3.27194	5.11578	3.17903	4.43099	4.32436	5.13918	2.61812	2.58985	3.90032	3.56977	3.12346	3.42231	2.16673	6.40363	3.96556	4.67562	3.02328
H3BVG0	NUP93	4.37763	3.86969	5.06601	4.63119	3.73498	3.79768	4.24739	3.63203	2.07335		3.51334		3.79344			2.5451	4.50247		3.5627	3.33714		3.93126			3.87439			3.18378	4.36127	3.53542	3.56331	3.74645	4.44166	4.36376	3.57361	3.51484	3.80591	3.09872	3.72914	4.44855	5.3749	3.87789	3.34744	3.75326
H7BXD5	GCA	4.93766	5.88933	4.97247		3.43075	3.95781	3.21012	4.16154	3.88755	3.83951	3.61108	4.03861	5.1554				4.69364	4.71717	4.27507	3.39001	3.72749	3.73819	3.43364	3.69352	3.39392	3.37172	3.57701	3.29734	4.85427	4.81195	4.62878	5.58558	3.52695	4.0959	3.14586	4.00012	4.89626	4.69859	4.93808	5.81882	4.64074	5.46875	4.02217	4.35289
H7BXR3	SORBS2	9.23268	8.8376	8.33405	8.65827	10.1246	9.58421	8.57266	8.52167	10.1352	9.73912	9.79226	9.11788	9.54566	8.57562	9.50537	8.43034	9.13265	9.16945	8.81995	8.76259	8.30993	10.5608	10.2433	10.3371	10.6572	10.9661	10.9811	10.8998	8.56638	7.14744	8.14849	8.13667	8.0987	9.78079	8.98744	9.92706	8.47981	9.60157	8.3947	7.33226	8.14151	8.67091	9.24905	9.23132
H7BY35	RYR2	5.36707	5.18652	5.03492	3.65662	5.62682	5.10608	5.09263	5.27431	5.44645	4.83156	5.11601	4.71069	5.4015	4.89672	5.46386	4.94382	5.10918	4.56727	4.49444	4.53054	4.68081	6.41338	6.1979	6.1671	6.28975	6.15928	5.88279	5.98477	4.78542	5.18349	5.35733	5.06148	5.88489	5.75848	5.5761	6.00053	5.39062	5.95213	5.29829	5.49685	5.13655	5.91593	5.70291	5.65851
H7BZE4	MYL7	11.2301	11.3204	11.8086	12.0769	4.30748	11.3429	12.8875	12.7677	4.45484	5.34087	4.38121	12.8914	10.9038	13.4567	5.81592	12.3748	11.0604	10.8625	11.7213	11.0856	11.5036	5.14319	4.95796	4.70925	4.79528	5.56791	6.36448	5.822	11.6587	10.7105	11.4423	10.5719	13.4688	4.78913			5.52527	4.95249	11.5764	12.5599	13.3212	11.6941	5.80396	4.20638
H7BZK6	USP46;USP12;USP46	3.12765	3.44959	3.03191			3.15209			4.47552				3.70761				3.03096	3.23806	3.52025	0.489605		2.74881	3.30049	2.77404	3.04246	3.41329	5.13251	3.42531	3.10792	2.67817	3.22697	2.65474		3.13607	2.79897	3.1403	2.79612	3.37498	2.86934			3.1305		3.09034
H7BZM7	ZPR1	3.18929	3.56619	3.12595			3.0823		-0.107429	2.00965		3.30146		2.32563						2.64795	2.82029		3.61282		0.3632				3.16613	3.81962	1.44433	3.3084	3.32741		4.03742				3.23663	2.79969	2.43462	1.40732	2.47454		3.24446
H7C096	BNIP2	1.54897	2.70141	2.35618		1.71205	2.06889			1.6557		1.41785	1.03142	2.3897					1.21551	2.33621			1.45184		2.12315	2.03078	2.09556		2.31026		1.18791	1.9717	0.984625			0.826952	1.49009		1.96642	0.67296		0.807854	1.896	1.6569	1.08878
H7C0D5	YIPF4							1.83741	4.01658		5.62361	6.27844	2.89771	4.34685					3.79731			2.70296			5.16084			12.831		4.78732		4.38465		6.70728					4.13164	3.58977		4.71771	4.06834		4.86797
H7C1R7	SORBS2		1.74446			3.68424	3.82082				3.22188	3.73027								2.80476					3.01064	3.6711		0.0670428	4.92035								2.97121		3.5058						2.69912
H7C1U8	APOO	7.91158	7.73164	8.22324	7.74686	9.15851	8.90486	7.68527	7.73584	8.38251	8.22845	8.58257	8.16759	8.31467	8.21346	8.42281	8.08625	7.64449	7.67811	8.59138	7.13067	7.74723	9.10868	9.005	9.06016	8.63572	8.76361	8.47214	8.62442	9.00223	8.31233	8.77099	8.21611	8.81391	8.19496	8.46894	8.87169	8.40811	9.19806	8.34608	8.12418	8.45699	8.45383	8.57564	8.72205
H7C2N7	PREB						6.32159	5.79424	5.90233				5.95664	6.26647	5.64482	5.55507	5.9256		5.54843			6.09447						5.76575				6.10861		6.32166								6.42125
H7C3G9	NAGK	7.78774	7.95017	7.50142	7.52146	7.66721	7.54699	7.87248	8.03988	7.14555	7.29695	7.27119	7.57702	7.87297	7.00956	7.72141	7.94034	7.54724	7.87746	7.35253	8.00571	7.39983	6.95288	7.48803	7.0976	6.96271	6.95815	7.50797	7.12778	7.23661	6.97376	7.33281	7.12681	7.17342	6.75257	6.47574	7.21996	7.28667	7.32467	6.94394	7.09727	7.46926	7.30822	6.98818	6.98656
H7C410	GPC1	4.73482	7.44305	5.51829	6.52777	6.29105	6.52121	4.58006	5.33201	6.13589	5.92555	5.8793	6.72025	6.68238	7.61025	6.79341	7.73036	8.4601	8.68488	6.64596	4.86815	7.23951	6.71843	6.71854	6.35822	6.18133	6.8711	7.50328	7.31071	6.75226	5.73896	6.1232	5.33782	6.32575	4.20663	5.95152	6.24365	5.70989	5.73837	6.80278	5.38781	6.15178	5.56135	6.14006	5.84763
H7C4E7	CSDC2			5.05691		4.7245			3.97453					4.89548	4.96773	4.71			4.27794	4.02954	4.335	5.05647					4.80312	5.09736		6.7223	5.63591	6.0606		6.04726	5.76314	5.09728	6.24584	6.05574	5.24257	5.90834		5.98767	6.28357	5.03992	5.41155
H7C4K3	ITGB1		4.24022	3.84048		4.96788	4.54266	3.657				4.44188	4.15481	3.98656	5.206	4.85248			3.65133			4.85762			4.3363							3.92713		4.31894		3.3073				4.10715		4.00848	4.13789
H7C5B8	NDUFB2	9.79789	9.13161	9.11742	9.73937	9.8697	9.18154	10.9909	9.85042	9.65229	9.67667	8.88778	9.50401	9.17409	10.4512	11.6793	10.9394	9.25986	9.3338	9.29062	10.8551	11.1101	9.38965	9.96779	9.85286	9.44599	10.0842	9.29953	9.25939	10.4007	9.74603	9.42704	9.09611	10.8471	9.82741	9.44266	9.86146	10.0264	10.5979	9.21516	9.42098	8.89476	10.1123	8.52097	9.47575
H9KV75	ACTN1	5.8907	7.48968	5.09895			7.68948			7.04831		5.41004	6.75523	7.84778				4.76027	5.91877	7.84657			7.11376	8.36606	5.15502	6.02398	7.74976	8.19011	8.25357	5.64687	6.08549	4.94921	3.93152		6.23004	6.13018		5.70397	8.58112	5.76844	6.3621	4.30161		7.16955	5.38986
I3L072	C17orf80											2.79954				3.31729			2.42422				2.026					3.39327				1.58132			2.16615	2.02833	2.31448	1.80421
I3L0N3	NSF	5.8074	6.07477	5.35619	5.16003	5.69177	5.89614	4.83834	5.45336		5.35543	4.80764	5.7527	6.4735	5.04595	5.06365	5.27652	5.43046	5.6195	6.3147	5.6149	5.16457	3.95651		5.27097	5.17175	5.88582	5.73852	5.0665	5.67544	5.4606	5.94403	5.75333	5.74859	4.47097	4.27484	4.97415	5.1025	5.47555	5.8675	6.12576	5.86807	6.16417	5.13213	5.8825
I3L0Q0	UBE2G1	5.34479	5.13432	5.76937	4.16557	5.25073	4.91761	5.40278	5.406	5.03053	4.74577	5.42817	5.5163	5.37304	4.36534	6.70741	5.39714	5.12991	5.85871	6.69238	6.40921	4.55559	5.23752	5.61531	5.38202	5.09884	7.20097	6.29437	6.03288	5.33971	3.55516	5.25547	5.26284	4.68882	5.68898	5.16764	6.40905	5.70534	7.11919	4.92156	4.11595	4.49339	4.7444	5.00476	4.81974
I3L1D2	MPDU1	3.65443	4.35362	4.18551	4.173	2.57318	4.7565		3.65446	3.71234		3.42942	2.90251	5.33478	3.37288		3.80316	3.61691	3.98551	4.56578	2.20237	4.2128	3.97016	3.27789	3.97417	4.14756	4.1827	4.4767	4.172	3.66881	4.55696	6.08179	4.83632		4.66287	3.96782	4.79319	4.30937	4.90322	4.77721	4.54362	4.36933	5.06331	4.64789	4.79665
I3L1P8	SLC25A11	10.4837	10.8309	11.1156	9.27901	10.4289	11.3629	10.0063	10.4881	10.4809	9.62946	10.502	10.1828	10.9749	10.346	10.229	9.43798	10.2112	10.5973	11.2996	9.97904	9.32748	10.7797	10.6048	10.755	10.7233	10.7432	10.552	10.8791	10.8646	10.668	10.7104	9.88446	10.234	10.4595	11.0249	10.9951	10.8747	11.1164	10.5487	10.4297	10.0377	10.5916	10.6789	10.4802
I3L1R7	PCYT2	5.70362	5.45488	4.73977	4.91561	5.27241	5.41958	5.97347	5.7688	5.11377	5.57819	5.91801	5.82737	6.03372		5.55759	3.22447	5.72994	5.7889	4.95876	4.63038	4.08574	5.97827	5.97741	5.51195	5.52496	5.71333	6.401	5.82867	4.56496	4.5429	5.44879	4.9483	5.26416	4.89654	5.80473	5.64579	4.87418	5.50614	4.45937	4.78794	4.85711	4.39847	5.29648	5.49059
I3L280	URI1	7.21075	6.07335	6.89175	6.38214			7.24125	4.27139	6.05886	5.91226	6.68869	7.01664	7.07183	7.10077	6.5398	2.9292	6.61464	7.12416	6.4106	6.70538	3.14739			7.74292	7.6074	8.02098			6.56597		3.90772	6.96893	3.67366	3.87582				3.8613	6.76699		6.75512	7.10494	6.90964	7.60248
I3L2G3	FN3KRP	4.38608	4.65133	4.44267	3.9718	3.5484	3.80013	4.25542	4.20802	3.94766	4.86289		4.6962	4.7224	3.2975	3.87278	3.35185	4.55542	3.7751		4.02451	3.53509	4.5029		3.68018			4.28942	4.12895	4.12413			3.5787	2.99669	3.68121	4.1439	3.86131	3.59203			3.95714		3.74254
I3L362	METTL16	3.53967	3.64774	3.36708	3.04636	3.24262	2.73028	2.84679	3.41466	2.42626	2.61366	2.94583	2.92872	3.5206	2.27733	3.47966	2.85135	3.11135	3.74432	3.26061	4.43261	2.48677	2.42428	3.43378	2.87621	2.71331	2.51851	2.94101		2.90208	2.21174	3.08181	2.40209	2.43135	2.15187	1.91091	2.67796	2.2672	2.7945	2.41069	2.823		2.92118	1.95226	2.34634
I3L397	EIF5A	6.69443	6.79933	6.08379	6.24887	6.54174	6.43761	6.45594	6.5804	6.10374	6.41649	6.43077	6.50803	6.2722	6.37365	5.45734	6.76745	6.55518	6.15482	5.43861	5.04347	5.63436	5.90882	6.24997	5.89733	6.50489	6.32239	5.68815	5.82983	6.57476	6.36403	6.56127	5.98094	6.72627	6.04339	5.92279	6.06292	6.0809	5.50233	6.78103	6.6	6.54713	6.40041	6.77398	6.42325
I3L3F5	MYO1C	5.11386	6.02252	4.89185	5.67215	4.32113	4.3008	3.88259	4.2343	4.98327	4.77227		4.6656	5.03912	4.78988	4.65983	5.17261	5.08513	4.4375	4.58746	5.08836	4.83702	4.70029	5.01738		4.53332	4.73503	4.60992	4.26022	3.69458	4.6416	4.40756	3.46172	3.84451	3.37772	2.76061				3.86633	4.5575		4.09356	4.46271	3.77483
I3L3P7	RPS15A	8.43764	8.61434	8.25204	7.82971	7.65126	7.61524	8.12863	8.19117	7.04247	7.18487	7.36662	8.12974	8.28234	7.54916	7.5232	7.75357	7.97698	8.43192	8.29263	8.61828	7.58684	7.38041	7.34331	7.32412	7.21161	7.19856	7.36067	7.21066	8.2497	7.77205	8.01478	7.57822	6.99859	6.97254	6.79272	7.50288	7.34535	7.54691	7.321	7.44008	7.96264	7.78926	7.34032	7.59774
I3L3S0	TRAPPC1	3.54216	3.73602		3.57364			3.92868		2.89967			3.71965	4.27095			3.41094	3.43056		4.2587		3.00466								3.61446	3.07272				2.59942					3.08265				4.38644	2.40955
I3L448	ATPAF1	4.50084	4.43204	4.36816		4.03874	4.25057	6.39382	4.82435	3.68595		3.50282	3.40098	5.01058				3.98532	4.37524	5.63628	4.49349	8.04377	4.63301	5.06439		4.36238	5.22241	5.22596	5.14793	4.4925	3.67492	4.15447	3.81978		4.36223	4.14706	4.66141	3.88654	4.88065	3.74234			3.91149	4.1931	4.55897
I3L4N6	SLC12A4	3.30217	4.17875	2.25898		2.94237	3.76873		3.18299	3.45619	3.80567	2.28979	1.79622	4.34083				3.4621	3.42036	3.15256		0.97259	2.94543	3.42426	3.01529	2.90959	3.54175	2.91131	3.18327		2.75506	3.99438	3.18779		2.70558	2.94099	3.45365	3.02357	3.46744	2.59354	2.41616	2.93777	2.7781	3.53008	2.90152
I3L505	NDUFAB1	6.47435	6.16432	6.98121	5.49072	7.53162	6.32159	7.30201	6.29106	6.11392	5.9608	6.79934	6.20504	6.21149	8.54562	7.17218		5.75395	5.08484	7.01615	7.19836	6.85199	6.86967	7.28435	7.19424	6.76293	7.12554	6.48956	6.75308		4.97765	5.27413	4.04764	3.80673	4.79634	4.64983	5.67926	4.73712	5.99714		5.66377	4.83314	4.88469	6.57654	4.93853
J3KN16	ECPAS	4.17768	4.63575	4.01807	3.02611	3.85328	4.39263	2.99236	3.69145	3.05953	3.37205	3.93704	3.52267	4.81331	3.64035	3.08496	3.18004	3.75284	4.08486	4.60349	3.8561	3.34791	4.08287	3.45143	3.76542	4.01966	4.47219	5.01207	4.31187	4.06424	3.7495	4.72872	3.63573	4.48771	4.81043	4.02179	4.81152	3.81191	4.41131	4.35616	4.51169	4.07118	4.47113	4.42954	4.11195
J3KN29	PSMD9	5.09337	4.99906	4.82976	5.01256	5.42182	5.41862			4.76544	4.70737	4.40617	5.31004	5.85644	5.61966	5.46038	5.67249	5.08982	5.35988	5.59807	5.47127	5.5262	5.32704	5.03064	5.11878	4.49529	5.35742	5.86565	5.53329	5.34865	5.17623	5.3141	5.04654	5.58395	5.71005	4.94848	4.95934	5.27984	5.73301	5.12208	5.23298	4.72523	4.94118	5.12965	5.21462
J3KN66	TOR1AIP1	5.51454	5.47548	5.56818	5.31283	6.35125	6.48075	5.49341	5.92986	5.55424	4.86085	4.92395	5.93078	6.62291	6.5645	5.80283	5.75282	5.61394	5.93642	6.00874	5.115	5.40686	5.65688	5.45781	4.33392	5.47118	5.171	5.79427	5.52399	5.46437	5.33603	5.20296	4.66661	6.18464	5.6572	5.92559	5.11711	5.28829	5.68072	5.14173	5.30225	5.07605	5.52684	4.62222	5.16856
J3KN67	TPM3	5.763	6.39656	4.87354	5.76434	4.49261	6.19325			5.74959	5.54272	4.80486	3.15812	5.65703	4.27516			5.52477	5.55057	4.14684	3.91722		5.78291	4.9112	5.32962	5.87382	4.88714	5.97353	5.668	6.04891	6.2921	6.19686	5.84445	5.41144	5.88934	4.96665		5.16914	3.09889	6.96646	8.49889	5.48694	6.35028	5.55007	5.92301
J3KN75	TBC1D8B									1.7412			1.60788	2.56661											1.99371				2.17118		0.896097	2.26679	1.37114							1.34369		2.69496	2.32563		3.87411
J3KNC0	GTF2A1	4.54665	4.26499				3.54688						3.16944	4.21217					4.57828	4.22173								4.06893							2.91307			2.74213	3.23886
J3KNF4	CCS	6.21654	6.24913	6.392	6.88466	5.49561	5.55605	5.99456	6.10625	5.41659	5.47926	7.08245	5.71813	5.97958		4.99842	5.38767	6.03163	5.98106	5.86723	5.63842	5.06503	5.39235	6.07996	5.43575	5.29414	5.6133	5.47503	6.54618	5.99809	5.30391	5.815	6.35436	5.39823	6.55336	4.98102	6.32289	5.93446	5.37408	5.35491	5.52618	5.83531	6.89159	6.43749	6.90263
J3KNK1	MAPK9	3.2511		3.61819			3.22702			3.50335	3.46974	2.95057	5.87899			7.35948			6.60331	3.78911		6.95939	3.62468	3.19255		3.34818	3.75014			2.39637	2.60497	2.99733	2.18638			2.56498			3.20632			2.63196		3.35301	2.84252
J3KNR0	MARK3				2.85504		1.78612				3.4085	3.87994		2.08104	2.5062			3.31942		2.31151	3.06253					1.75958	2.23952		2.64887			3.73127		3.3456	1.53298				2.75826	3.80229		3.32112	3.11439	2.50045
J3KNV4	ITGA7	6.80508	6.86601	6.42453	6.8881	6.78006	6.80494	5.69547	6.24018	6.8047	6.48677	7.09085	6.10173	6.90898	6.51467	6.75491	6.37493	6.72066	6.51891	6.69878	6.26771	6.65765	7.38164	7.29942	7.4013	7.18944	7.30863	7.11505	7.30928	6.6959	6.86668	6.52933	6.52934	6.28824	6.40519	6.27304	6.58066	6.49738	6.28689	6.51952	6.48264	6.67657	6.49467	7.1421	6.46413
J3KP15	SRSF2	8.16718	8.28668	7.88444	7.70873	7.64483	7.35663	8.17785	7.89066	7.16583	7.05598	7.03953	7.95094	8.01399	7.55021	7.32326	8.18007	7.93733	7.90909	7.45236	8.3321	7.80965	7.00273	7.39778	6.86384	6.89957	6.71925	6.6644	7.11416	7.86626	7.43836	7.03419	7.10546	7.38537	6.76935	6.91913	6.72505	6.95566	6.82515	7.52603	7.27859	7.58056	7.5559	6.83863	7.49549
J3KPS3	ALDOA	11.4958	11.5363	12.0212	11.2276	11.5006	11.8362	11.7535	11.4255	11.0031	10.4711	11.0992	11.7904	11.5165	11.9022	11.1136	11.2148	11.1946	11.2789	11.3127	11.2655	11.8945	11.0286	10.4736	11.1921	11.2587	10.909	10.8691	10.7164	11.3355	11.053	11.9317	11.2365	11.6843	11.5916	11.1662	11.3747	11.4725	11.4781	11.5621	10.2932	11.9464	11.7381	11.8427	11.3859
J3KQ32	OLA1	6.4442	7.13683	6.89131	5.86268	7.06915	5.73433	5.7273	6.49831	5.67755	6.64614	5.81655	5.48309	5.52111	6.2567	6.54963	6.73698	6.64406	6.71401	5.77897	6.30786	6.06006	6.22235	6.76765	7.05988	6.71531	6.9217	7.23477	7.01283	7.56383	6.47163	7.32007	6.53914	6.50982	6.78322	5.78035	7.39307	6.78071	7.35102	6.62752	7.27598	5.69595	6.00894	6.05872	6.72099
J3KQ48	PTRH2	1.85152	2.47844	1.68881		0.679426	1.99104	-0.274247		2.19201			0.323617	3.1987				0.373165		2.67504			2.48798	1.63282	2.37031	2.31702	2.67553	3.00387	2.84272	3.17553	2.37393	2.77333	1.81346	1.90679	3.25141	2.2033	1.79925	2.99995	3.39944	3.12278	2.83101	1.95792	2.41432	3.29969	3.26146
J3KQJ1	SUMF2	4.40896	4.96748	4.5793		4.52039	4.58713		4.75741		4.47519	3.71977				3.25875		4.56105	4.94682	4.78981	4.08348								3.81482	4.76578	5.23155	4.3286		3.74088			3.92158	3.93587	3.85147	5.27255
J3KR97	TBCD	3.87008	3.7273	2.26211	3.19803	2.89902	4.11978	5.33058	3.91322	2.51342	2.36973	2.18786	3.96516	3.60697	2.92999	2.54708	3.79855	3.07925	3.49055	9.39668	3.47042	3.17887	5.62344	1.83734	2.18962	2.32759	3.25023	3.37237	7.04975	8.5008	1.30392	3.08117	4.61798	3.149	2.87308	4.01762	7.79328	2.32663	2.79612	3.46046	3.51718	5.12741	4.50315	3.99195	2.971
J3KS23	CBFB		4.95618	3.82769			4.10305				3.9411	3.22477	4.10493	4.79445		3.39166				4.43174						4.7268	4.64623	5.41609	3.08069		4.4625	4.39984	4.48538	4.04663	4.47134	4.67284			4.91858	4.28974		4.31391	4.68285
J3KSD8	BLMH	5.89057	6.22923	6.31956			5.90571			5.48134	7.77824	5.56987	5.49871	6.78269				5.40043	6.11925	6.39197	4.35943		5.6259	5.25592	5.68768	5.55477	6.03401	5.87334	5.81101		5.58288	6.10011	5.81254		5.87069	5.57375	5.7098	5.81346		5.61342	5.72572	5.64526	5.51005	5.94158	5.61563
J3KSP6	FCSK	3.72622	4.05508	1.92792			3.57951					1.53947	2.39168	4.72437				2.31657	3.16904	3.85721			2.70592		2.55009		2.40437	2.91184	3.74557	3.07238	2.24674	3.15338			3.17485	2.742	2.4694	2.22164	3.50554		3.47156				2.77051
J3KSS5	CORO6	5.57033	5.47197			5.55734						5.00086	5.74484	6.21388					5.33871	5.66187			5.94225	6.12683	6.46211	6.60363		6.68313	6.37091	5.29516		5.0038				4.62365	5.7904	5.01341		4.58935		4.63976	4.36103	4.49991	4.64873
J3KTA1	FBXL20	2.25355	2.62781	1.34973			1.8942			2.12649	1.32591			2.42772				0.929864	1.85315	1.40118			1.99286	1.78871		1.74866	2.02709	2.35401		2.13317	1.9487	2.53969	1.4659		2.37492	2.16513	1.80945			1.9055	2.56884		2.06294	2.6173	1.93848
J3KTA4	DDX5	7.86129	7.77986	7.32444	7.02128	7.42089	7.40989	7.6709	7.78139	6.88205	6.63137	6.65949	7.79038	8.07401	7.17387	7.13275	7.48109	7.29594	8.03122	7.57476	8.05232	7.12223	6.72823	6.61426	6.44113	6.5075	6.25369	7.10507	6.79326	7.18676	6.71166	6.37501	6.13479	7.38291	6.667	6.4973	6.39978	6.02105	7.45193	7.02582	7.12699	6.70774	7.58984	6.36689	7.45054
J3KTE4	RPL19	8.03778	7.89043	8.10301	8.25735	7.3094	7.38618	7.94453	7.45063	6.65163	6.43685	6.55117	7.10234	7.28379	7.58942	7.61322	8.24257	7.50056	7.67362	7.3111	8.47141	7.71634	6.86013	7.50182	6.10767	6.83232	6.88479	6.63251	7.15688	7.43306	7.5223	7.2793	7.5325	7.54524	6.29937	6.94555	6.57198	6.67758	6.65235	7.52408	7.51171	7.07869	7.76006	7.03746	7.54451
J3KTF8	ARHGDIA	6.05474	6.53165	6.48568	6.60777	7.28517	6.80284	6.54125	6.8055	6.47544	6.29494	5.9766	6.03161	6.86306	5.0771	7.04337	7.23375	6.22882	6.44388	6.92138	6.96195	6.26623	5.96244	6.29891	5.8707	5.99995	5.18543	6.88128	6.68381	6.72917	6.1987	6.36694	6.23873	6.07248	6.18829	6.0783	5.68432	6.37468	6.20848	6.76083	6.50216	6.59063	6.49973	6.50021	6.15401
J3KTL2	SRSF1	6.1237	6.56276	6.12392	6.45259	6.02773	5.55005	6.70866	6.42367	5.029	5.6446	5.2755	6.47759	5.84865	6.35949	6.06761	5.98048	5.78967	6.28583	5.83316	6.38556	6.74853	4.90262	5.54562	5.2028	5.12288		5.32337	5.10826	6.69549	5.39649	5.16199	4.72844	4.99512	4.72817	3.82795	5.02272	4.41657	4.39004	5.33822	7.71544	5.79709	5.38901	4.80592	5.01203
J3QL56	SCO1	7.03256	6.79752	7.43388	7.19469	7.09016	6.48441	6.44712	6.84197	6.83629	7.39808	7.3946	6.1511	6.26907	6.96291	6.66575	6.60235	6.38782	5.64831	6.25319	6.16719	6.22222	7.55538	6.73557	7.12706	7.58335	7.77744	6.69639	6.84126	6.47976	7.36634	6.97903	7.15565	7.42602	6.744	6.76971	6.61925	6.82848	6.69934	6.91533	7.61994	6.58439	6.93122	6.40508	6.78906
J3QL71	SCRN2	4.48534	4.54468	4.79386		6.35505	5.48609	6.80999	5.81719	3.80736	5.0137	4.94439	5.9863	6.19947	6.08941	6.13308	4.0185	5.49589	5.72263	6.14551	5.02865	6.07084	6.85666	3.95644	3.88435	4.09588		5.6428	5.8656	4.07475	5.24325	5.6179	5.29237	5.8047	5.94301	5.99083	6.27544	5.74132	6.54404	5.70648		5.67492	5.81257	4.19301	4.93534
J3QLE5	SNRPN;SNRPB;SNRPN	6.74465	5.65524	6.52453	6.32574	4.7149		6.48383	6.78144	5.13553	4.87288	6.63224	6.56885	6.05474	7.32293	6.42637	7.52901	5.30893	7.1713	5.18602	7.03615	6.57182	4.7785	5.07736	5.1031	4.65585	4.92614		5.05085	5.60191	5.08918	5.24799	4.97485	4.98494	4.78583	5.14447	3.96379	4.76378	5.15868	4.67485	5.15772	6.07336	5.13925	4.96131	5.26535
J3QLR8	MRPS23	6.64975	6.38229	6.45966	4.17719	5.66808	6.28793	5.81567	5.47455	5.57379	5.29559	5.60164	5.7001	6.51383	5.78257	3.42253	4.30586	5.80268	6.37053	6.20372	5.11404	4.83029	5.9499	5.44998	5.97786	5.72232	5.62717	6.32391	6.31665	6.71478	6.14846	6.27575	5.70656	4.8565	6.42168	6.25295	5.79183	6.19928	6.46415	6.038	6.17803	5.2941	6.12643	6.62838	6.06657
J3QLS3	MRPS7	5.75686	5.8838	5.98945	5.42367	6.19765	5.69472	4.55862	6.2038	4.92751	4.94725	5.57761	5.87645	6.2429	4.51098	5.59305	5.54662	5.32759	5.86011	6.26133	6.71579	6.03324	5.33676	5.22534	5.27898	5.43389	5.33883	6.14434	5.37645	5.73557	5.43759	5.66145	5.14704	5.22278	5.48983	5.38336	5.74558	5.54578	6.07765	5.75245	5.29627	5.2163	5.61366	5.81795	5.24268
J3QQQ9	RPL26;RPL26;RPL26;RPL26	6.39157	6.78999	6.32032	6.6524	6.46712	6.06683	6.71133	6.21402	5.67187	4.94387	5.84651	6.31001	6.60931	6.45062	6.4453	5.99167	5.76001	6.21737	6.70193	7.16808	6.43043	5.83524	5.66053	5.45871	5.76527	5.66683	4.96598	5.5072	6.34781	6.35656	6.11434	5.82819	5.32216	5.91306	5.5456	5.62316	5.52431	5.48962	6.01678	5.21735	6.48238	6.26886	6.26645	6.23565
J3QQY2	TMCO1			4.21	4.27531	3.77135	4.42092	4.25193	4.3411		3.52748	3.92571	4.31732	4.38826	3.86492	3.64674		4.13405	3.90922	4.51618	3.96343	4.10756			4.45565	4.42055	3.91695	3.29086	4.252	4.1347	4.94808	5.30851	4.5803	4.37364	4.93776	4.85084		4.4398	5.29113	4.51379	4.85962	5.3321	5.01795	4.24374	5.02831
J3QQZ9	PNPO	6.0085	5.86846	5.56327	4.55279	5.45853	5.62776	4.93574	5.83334	4.96339	4.78892	5.04661	5.60458	5.9961		4.77797	2.35088	4.94274	5.59522	5.6334	5.11208	5.55256	5.17612	5.39837	4.89475	4.70928	5.10673	5.95498		5.30207	5.21365	5.35717	4.71791	4.91565	5.4307	5.12703	5.79509	5.36072		5.01841		5.0556	5.49549	5.26897	4.72643
J3QRS3	MYL12A	8.86657	9.11781	8.46695	9.47571	8.57213	8.37725	8.05145	7.90867	9.1504	8.61213	8.32264	8.45249	8.7371	8.30767	8.00777	8.92622	8.38619	8.31603	8.45598	8.79795	8.67513	7.75783	8.04232	7.92805	7.89157	7.84418	8.03648	7.78598	8.98449	9.51238	8.06647	7.93008	7.93586	7.5144	7.3885	7.51917	7.3704	6.86282	8.52233	8.25636	8.63919	8.27495	7.72287	7.8827
J3QRU1	YES1		4.94464		4.55841		4.48856	3.20265		4.42032	4.94756	4.54351		4.73535	3.7592	3.90237	4.18082	4.53021	3.7119	3.89358	4.30704	3.38083	5.19241	4.49993							4.32435	4.6199	4.05479	4.31537				3.86018	4.38665	4.42173		4.74709	4.87971	4.28441	4.87527
J3QS41	HELZ				1.82795		2.52394	0.979639	0.639987	2.23037		1.39774			3.59124		2.61088			1.13843							2.83698		2.95143	2.15375		2.22261	3.68024	4.39679	2.04673	2.514			2.53868	2.67972	5.2843		3.26028	1.47484	2.78432
J3QT28	BUB3	5.16027	5.78946	5.16396	4.65929		4.6344	5.99772	6.06532	5.04705	4.7065		4.74454	4.20281	3.56399			4.59124	4.4416		5.04853	3.63606			4.55296					5.12635	4.94628	4.60017	4.51264	4.72409	4.2006					4.80685		4.9025	5.08701	4.00113	4.79071
J3QTA6	CHCHD6	5.12367	3.62342	2.68872	4.87041	4.66418	4.59068	5.44111	5.35145	4.82798	5.11835	4.90823	4.09493	4.74512	4.54339	4.61087	4.71439		4.61694	4.71814	5.32258	4.92181	4.22002	4.38094	4.2348	5.33273	5.17572	5.04024	5.27298	5.07894	4.91481	2.28357	1.74606		3.92543	3.74999	4.47652	4.43925	4.63404	5.04416		3.82447	4.87945	4.18092	3.8197
J9JIC5	C17orf75		4.00266				3.08766			3.34276			2.88825	3.22911						2.20491	1.60973								3.25948	2.89295	3.09244			7.50717	4.50805			3.41907		2.59997			3.42261	1.42434	3.10008
K7EIK7	EML2	4.5584	5.97878	5.36293	5.19968	5.454	5.71851	5.29159	5.14325	4.84544	4.04811	5.13206	6.06738	5.55444	5.10531	5.32156	5.72536	5.27373	5.00162	5.37168	5.5254	5.82181	5.1048	5.21537	4.34746	5.04697	4.79382	4.9656	5.34721	4.38744	4.27028	4.68637	4.18744	4.94044	4.62252	5.33289	4.88867	5.04017	4.84335	5.1183	4.03344	5.36824	4.99762	4.99142	4.78284
K7EIN2	NUDT16L1	4.39423	4.35761	3.24366			4.01177	4.02139		2.7362			3.84214	3.78841				3.38495	4.03586	3.86818	4.16664	3.97063	4.49044	2.36419		3.36921	4.40241		4.75883		3.22763	3.51095			2.42402		3.70809	3.08904	3.89851	2.43957		2.43306	2.5737	4.056	3.86859
K7EIU8	SMAD4		1.94281	3.03262																	2.91773	2.49596				3.02048					3.42895	3.13789		2.89525	3.15342
K7EK00	FAM210A	2.5311	3.5421	4.34958	4.26909	4.63382	4.36955				3.58389	4.73465	2.32605		3.84747	3.93224				3.78383	2.63469	3.96248	4.33704		4.49906	4.71911	4.04962		3.77376	3.11526		3.64111	3.61096	4.44745	3.37379	3.25544	3.53236	3.46992	3.06965	3.31504		4.10083	3.93521	4.62085	3.73847
K7EK01	VMP1		4.94442	4.0287			3.74622						3.58124	4.31149					3.0189	3.42671					3.72797	3.3548		3.08824			4.69902	4.59401	3.58553	3.94624		4.00698						3.82248	4.5973		5.19544
K7EK33	DAZAP1	6.07952	5.75555	6.01086	5.31891	5.93921	6.13729	6.28384	6.34805				6.82915	6.9011	6.55266	6.10614	6.07262	5.71591	6.76212	5.50707	6.3957	6.10091	5.57051					5.9319	5.58064	5.67404	5.51625	5.08479		5.86644	5.52283	5.39817			5.43965	5.80701		5.32562	5.83108	5.32819	6.07215
K7EK35	STAT5A	3.34026	3.51213		3.10859	3.09998	3.55976	2.80651	3.90201	3.26705	2.86988		3.21992	3.80462	2.79507	2.30244	2.9557	3.61167	3.03874		2.75453	2.83824						2.55446	2.70341		4.02498	4.09684	3.39485	4.04136	2.80765	2.2702	2.39154	2.53254	3.04164	3.60599		3.54832	3.58351	3.52658	3.96399
K7EKE6	LONP1	6.46727	6.41561	6.57078	6.55864	7.54006	7.0609	6.66759	6.73645	7.00641	6.87138	7.61381	6.36079	6.99989	7.42454	7.50464	5.83236	6.47362	6.09622	7.16279	6.11997	7.10789	7.76099	7.772	7.86407	7.72581	7.74051	7.46436	7.43026	6.02351	6.97084	7.4212	6.68032	6.97243	7.34561	7.81054	7.57738	7.2079	7.76798	6.734	6.78811	7.08958	6.98661	7.52602	7.76752
K7EKP8	ACOT7		4.51127	4.29089						3.31998		3.76541								5.17231	5.49997	4.85339								3.92564	4.84143	4.81526	3.91191	3.5883	3.98394		4.40975	3.88779		4.93794	3.97036	4.78239	4.82153	3.58636
K7EKS7	RPL22;RPL22;RPL22;RPL22;RPL22	9.07212	9.16668	8.89739	8.86439	8.55809	8.53301	9.15015	9.20348	8.18201	8.02305	8.21468	9.05544	8.40238	8.94459	8.69264	9.12953	8.71912	9.26884	8.85397	9.66122	9.05022	8.07861	7.87738	8.31223	8.15395	7.84069	8.24008	7.91285	8.6477	8.70234	8.5311	8.211	8.22078	7.85188	7.6345	8.17566	7.97081	8.01062	8.66436	8.49122	8.84534	8.67755	8.16585	8.567
K7EKW4	ISOC2	5.18656	5.73615	5.4905			5.21635		3.35413	4.13411	2.5865	4.02434	5.58395	6.15166	4.85004	2.85208		4.65105	4.6292	6.80733	4.45394	5.34956	4.87471	3.9994	3.84054	4.28858	5.32142	5.82537	5.5841	4.82765	4.26667	5.56245	2.84869		4.61244	4.54512	4.26604	5.5406	5.63778	3.68514	4.5879	4.36872	4.12243	5.1485	5.39889
K7EL20	EIF3G	3.64734	3.94228	3.40469		3.7956	4.25746	4.76928	5.06374		3.12259	2.88854	4.22248	3.56496	2.86451			3.35147	4.34718	3.90231	4.81601	2.46876		3.62954	3.36711	3.70907			2.90361	4.77389	3.13326	2.64195	3.03928	3.52392		1.892				3.40333	4.02657	3.16544	3.24695	4.15531	4.65412
K7ELC7	RPL27	6.81238	6.44538	7.03653	7.15328	6.7461	6.62501	7.63078	7.63343	6.53233	4.17747	6.601	6.96117	6.93404	7.1073	6.83493	7.38372	6.35189	7.02288	7.1372	7.28723	7.40774	6.2467	6.0796	6.64535	5.96712	5.87346	6.30711	6.32494	7.43058	6.68986	6.85622	6.58413	6.86214	5.77113	6.15992	6.38922	5.98189	5.95114	7.05746	6.79696	7.04319	6.66259	6.40255	6.68073
K7ELH8	DPY19L3	2.72879	3.01104	1.97375			1.11923			1.53446										1.45787												1.67341	1.55633							2.48649		1.66956	2.4675
K7ELL7	PRKCSH	6.09587	6.14693	6.34358	6.26376	5.91782	6.27689	5.89182	5.8414	6.24277	6.54163	6.50716	6.81694	6.1891	6.41859	6.44186	6.67882	5.92973	5.96844	6.43702	5.98544	6.35862	6.25954	6.31769	6.59884	6.59832	6.82521	5.98414	5.84804	5.52224	5.86845	5.8731	5.87202	5.44544	5.51083	5.83796	5.17581	5.45333	5.11767	6.01138	5.82343	6.2525	5.86937	5.78513	6.13555
K7ELQ0	MRPL4	6.17595	5.34695	4.89723			5.38785			5.50299	4.31013	4.81278		6.40508				5.07645	6.20167	5.84087	4.4092		4.86297	5.73009	5.35793	5.25771	5.64918	5.85317	5.60348	6.27683	5.7692	5.32353	4.8904		5.50404	5.41856	6.46678	5.84867	6.39645	5.94364	5.53379	5.00132	5.74073	6.41729	5.88455
K7ELQ9	TMEM205	5.28954	5.81618	6.18179		5.73001	6.49924	6.01631	5.62359	5.47429	4.25848	4.73424	6.45547	6.25203		6.08994	4.08153	4.165	5.09333	6.35629	4.20231	6.63996	6.2516	4.23185	4.91744	5.06166	5.7455	5.87257	6.05829	5.37796	4.72873	5.93179	5.4419	6.07858	5.22892	4.76537	6.03985		6.0752	5.34787	5.52491	6.4072	5.10417	6.44879	5.3542
K7EM18	EIF1;EIF1B;EIF1	3.82528	4.49193	4.47913		3.81078	4.34441			3.84244	3.03919	4.3253	3.02234	3.86113				3.66327	4.37731	3.50067					3.71218	3.71908	2.93389			4.33392		3.85122	2.71023					3.21587		4.26999		4.50869	4.02102	3.66198
K7EMC7	CYGB	4.39207	4.61826	2.88988	2.65395	3.35121	0.571348	2.87521		2.8801		3.27536	3.31525	3.93635	3.57336	3.26974		3.84226	3.36924	4.8554	4.46376	2.86759	3.51886	3.69638	3.82711	3.54596	3.48999		3.45932	3.80736		3.51838			2.25469	2.75062	3.17092	2.86764		3.80566	3.00648	4.24125	3.69179	3.14339	3.02864
K7EMD6	SGTA	5.61734	5.36069	5.63997	5.54677	5.59391	5.66969	5.81737	5.49554	5.50523		5.61121	5.9233	5.60717	4.70603	4.79531	4.76459	4.82493	5.55903	5.84155	6.04663	5.53519	4.82546		4.9737	4.84566	4.48328	5.22703	4.86066	4.83726	5.00739	5.58787	4.382	4.8796	4.99409	5.69007	5.26793	4.79938	4.80367	5.25986		5.78939	5.05838	4.81194	5.05892
K7EMQ3	DNM2		5.27147	5.68168	5.56763		6.11498	5.91581	5.79856		5.36302	5.40792	6.11405	6.57494	6.25237	5.95693	6.41527	5.99987	5.69937	5.61192		6.22629	5.91784	4.46356	6.14455	6.27779	6.5024	6.23278				6.50279	4.34616	6.4002	5.89298	5.90692	5.48839					6.32645	6.6446
K7EMR7	RTN2	5.9112	6.24944	7.15469	6.74158	6.05052	5.94817	6.6675	6.71045	6.34811	6.12519	6.17004	7.29587	7.26869	7.06131	5.72319	7.44348	6.28207	5.8213	5.84499	5.88674	6.55216	6.8451	6.78405		6.60238	7.04623	6.5825	7.16977	6.09539	6.20709	6.86213	7.08174	7.07874	6.05554	6.24513	6.46512	6.88324	6.33498	6.53584	6.85908	6.96018	6.42585	6.65958	5.94232
K7ENI6	TMEM256-PLSCR3;TMEM256-PLSCR3;TMEM256	9.42055	9.76228	9.73083	9.58041	9.81999	9.18767	10.5075	10.2713	8.86028	8.63238	8.93937	9.81086	9.52261	10.6681	9.68625	10.0701	9.39662	9.49327	9.82052	10.038	10.3214	9.05724	8.67346	9.32988	9.13987	8.88883	8.62742	8.79071	9.2082	9.06169	9.60936	9.31158	9.60678	8.63479	8.73735	9.3317	9.11359	9.18018	8.81585	9.46784	9.58828	9.78784	8.70299	8.83381
K7EPJ4	CILP2			5.99911						6.0027	9.22384	7.2977	6.62204	6.87942		7.13293		6.72539	5.80629			5.35007	6.88792					6.30133	6.84472			7.01423		7.14598				6.5772		6.33536		7.58552
K7EPS8	C19orf12	4.32772	4.62368	4.8003	3.57838	3.83093	4.23211	1.74121	3.48517	4.14779	3.01468	4.02606	3.58109	4.90972		1.2458		4.10964	4.97633	4.61373	3.47107		4.6117	4.66686	4.08416	4.02144	4.30979	5.0036	4.52693	4.13102	4.41439	4.76123	3.83847	3.08004	4.05739	4.54203	5.11185	3.95297	4.85587	3.81871	3.70244	3.6548	4.23272	4.70851	4.76064
K7EPV0	COA3	6.79533	6.79552	7.00752	6.1092	6.21656	6.67491	7.04218	7.02908	6.31613	5.35829	5.99171	6.9227	6.45288	7.10004	5.59443	6.26159	6.27583	6.3966	6.77461	6.80161	6.58964	6.20453	6.59815	6.03142	6.14703	6.07251	5.93732	6.43111	6.57621	6.67802	6.35495	5.74213	6.47863	5.74718	6.33067	6.40166	6.04036	6.06476	5.93922	6.76293	6.4768	6.50597	6.22059	6.00743
K7EQA8	CARM1	3.99098	4.59178		3.53885	4.78562	2.54222	5.63021			1.64582	3.01044	2.54392	1.87986	6.07566	3.77696		1.67233	5.44427	1.96711		4.19259			1.44275					4.24529	4.77093	2.60564	3.91115		4.68156			3.75756				4.6423	4.10686	4.59618	5.2789
K7EQG1	QPCTL	4.06932	4.2196				3.36169												3.84951			1.63779								4.17542	3.93302	3.93299										3.60758			3.07647
K7EQG4	FXYD1	7.68356	7.28486	8.07756	7.17008	8.17886	5.03865	8.23555	7.87045	7.2515		7.87558	8.31397	7.7403	8.33875	7.34623	6.66419	7.33972	7.43034	7.27947	7.77935	6.80858	7.91102	7.45449	7.06622	6.96323	7.17296	7.03427	7.36458	7.38938	7.26828	6.75925	6.70955	5.35504	7.79821	8.10246	7.88489	7.3623	7.77904	7.81993	7.37912	7.53286	7.63023	7.90918	7.68873
K7EQX8	MXRA7	5.8835	6.61482	6.02389	6.53894	5.78197	6.77615	6.33741	6.62339	5.93614		5.82767	7.15507	6.13251	7.10369	6.01012	7.03634	5.52156	5.67838	5.44234	5.74594	6.82749	5.18027	5.16838	4.86402	5.14652	4.78605	5.71103	5.78136	6.29352	6.29466	5.01172	4.90782	5.72013	4.66196	4.65878	4.75421	4.62691	4.74005	6.66235	6.71356	6.13742	5.33251	4.87511	4.88585
K7ER15	HDHD2	4.87307	6.47694	7.18845	6.58367	7.32813	6.15985	6.63562	6.01231	7.66622	6.9782	6.82739	5.95721	8.4268	10.3642	6.83944	6.72316	6.80474	6.13677	5.07215	6.85581	6.37237	6.35627	6.0375	7.27339	6.91213	6.83898	5.45114	6.1029	4.99317	6.6726	6.96414	5.22467	7.25187	5.87296	6.27199	5.89546	5.81093	5.40621	7.40705	8.16587	7.005	3.08402	8.5105	7.55537
K7ER74	APOC4-APOC2		4.07019		4.47638			4.0574		5.50696	5.4325		4.01678		4.7417	4.07488	4.29907		5.71375	4.81284	4.09583	5.13104			3.76437						4.66719	4.58881										4.59395
K7ERC8	KDSR	1.34211	1.79595	3.28592		2.25542	3.67977	1.91371					2.96324	3.34412		1.36951	1.90648		2.39263	2.55685	0.674214	3.67484	2.52318		2.03173			1.92749	3.03581			3.34044	2.70926	2.62834	2.45187	2.56996		2.08548	3.18253	3.21173	2.93511	3.31013	2.90442	1.84908	2.889
K7ERD8	MAPRE2	4.44048			4.28034	3.16028	4.11389	3.98392	4.05191	4.90282	6.1202	3.84216	4.46691	3.80552	4.16963	3.88947	4.2017	4.16091	4.1118	4.29206		4.06866	3.96197	4.82914	4.70894	4.87221	4.40914	4.33954	2.33507	4.75591	4.14272	4.80512	4.23913	4.63454	4.34976	3.92397	1.70367		1.20499	4.62331	4.53114	4.48544	4.17472		3.79509
K7ERF1	EIF3K	6.9582	6.64287	6.327	7.3569	6.391	6.3413	7.16097	6.84365	6.03409	6.55667	5.95089	6.88862	6.49537	7.15079	7.25003	7.22133	6.15573	6.53468	6.39119	6.8375	6.99683	7.13751	7.0789	6.53697	6.31922	6.52987	6.44582	6.25129	6.6309	6.05347	6.20083	5.83873	6.66028	6.31556	5.76536	6.19215	5.74393	5.91632	6.46402	6.35174	6.11034	6.03547	6.16044	5.70718
K7ERG9	CFD	3.41411	4.24783	-0.330465			4.32496				4.79205		3.04254	6.34447	3.36008				6.30472											3.94137	3.9297	2.84245								4.2723			4.95324
K7ES70	MFAP4	10.6641	11.5688	8.74587	11.4777	8.5886	9.65139	7.98756	8.96989	12.3941	11.1212	10.3427	8.88174	9.18689	8.82631	9.067	10.5892	11.0518	11.4957	11.7279	10.1681	10.9554	8.31233	7.49591	8.48281	9.09141	7.10385	7.25199	6.93708	8.12483	9.88728	8.68282	7.66732	8.47406	5.93018	5.39567	4.9366	5.46609	6.08339	9.6976	8.31599	9.18908	9.13092	5.63572	6.77382
K7ES95	LZIC	5.16207	5.75266	5.48819		4.80212	4.78345	4.08596	5.15263	4.82651	4.46322	5.07184	5.21946	5.79837		3.51895	2.25741	5.21873	5.34253	4.99661	4.65832	2.9651	4.79789	5.18736	4.6573	4.95135	4.95774	5.2936	4.87856	5.34177	4.37145	5.48313	4.97692	4.02041	4.76523	4.78173	5.42893	5.06478	5.35412	4.656	4.23441	5.11325	5.05967	4.86427	4.47681
K7ESP4	DCAKD	4.60994	4.5686	5.26165	4.80655	4.64023	3.83821	4.06533	5.23214	4.35743	4.4683	4.86174	4.43319	4.87684	4.60962	4.42284	4.46527	4.95403	4.63168	4.71282	3.95166	5.2021	4.21965	4.22853	4.44416	4.90746	3.59628	3.74611	4.19325	4.46801	4.55007	4.36505	4.42606	4.44464	3.75516	3.95819	3.40225	4.12029	3.82535	4.51834	4.59862	4.69223	4.71573	3.8642	4.33379
K9J957	PSME3	4.93588	4.81361	4.38346			4.74645		4.67544	4.59158		4.77969	3.04473	5.4325				4.6497	4.53019	3.32383	3.12567		4.59583		4.88341	4.6962			2.51515	5.96011	5.05988	5.85421	4.91513	4.87505	4.46238	4.13222		4.15169	5.15314	4.93095	4.93976	4.61655	5.24066	4.66365	5.53124
L0R6Q1	SLC35A4	5.8378	6.27142	6.32913	6.21113	6.1558	6.03145	5.56717	5.98189	5.93707	5.31209	6.08506	5.65563	6.43046	5.45994	6.19489		5.67504	5.40566	5.81884	3.48592	5.27755	6.07885	5.92049	6.22852	6.24805	6.37952	6.02581	6.17299	6.254	6.49536	6.61176	5.52784	6.13401	5.9346	5.98787	6.15318	5.82054	6.13522	6.10907	5.68593	6.4908	5.88536	6.45284	5.41681
M0QWZ7	SARS2	6.22879	5.90099	6.35087	5.58756	6.38918	6.1522	6.11218	6.26225	5.67439	3.56573	5.91029	5.91974	5.98689	5.66787	6.24864	4.99337	5.93818	6.15712	6.1814	6.6702	6.28297	6.09439	5.96256	6.01395	5.7415	5.70805	6.06087	5.65209	6.03745	5.88946	5.82297	5.05795	5.96737	5.67667	5.34942	5.97454	6.09059	6.19019	6.29374	5.95754	5.57022	5.90856	6.08852	6.03438
M0QXB5	ETHE1	6.44389	6.17046	6.76422	6.49172	6.69606	6.43744	6.19892	6.40032	6.32916	5.35607	6.19539	6.50768	6.59623	6.47815	6.57585	6.46518	6.25426	6.24525	6.42126	6.36102	6.47368	5.81348	6.28358	6.10569	5.84179	5.81961	6.11958	5.85204	6.73531	6.72945	6.52914	5.95836	5.85302	6.70546	6.52894	6.56257	6.14746	6.61542	6.52123	6.71575	6.51321	5.73307	6.46523	6.11008
M0QXL5	FBL	4.14087	4.3734	4.52819	4.30668	3.96567	4.13895	3.89897	4.01205	4.03441	3.9252	3.87221	3.75155	3.9103	3.59164	3.83242	4.06569		4.04953	3.39122	4.50465	3.51695	3.1036	3.53458	4.43111			3.21845		3.80397	4.2308	4.62177	4.33926	3.79735	3.23707	2.31372	3.68596	4.01595	3.01355	3.73282	4.12685	4.36468	4.36515	3.57035	3.44623
M0QXN1	EMP3		3.79716	2.99121			3.28004				5.09326		2.84793	3.77423		1.1481		2.48169	3.43924	2.11015					0.753339					3.66041	3.52676			3.11632					1.05865	4.74608		3.88677	4.35383		2.68423
M0QYZ2	AP2S1	6.91332	7.40523			5.73734	6.36965		6.30301	6.5972	5.61836		5.27902	7.09073				6.35275	5.76172				6.35638							6.30287	6.53842	6.0085			6.11136	5.98078	4.80859	6.59164	6.31418	6.12179	7.03853	6.78534	6.93365	5.97547	6.11929
M0QZ43	HRC	9.87206	9.32172	9.97955	7.73402	9.1821	9.29402	9.42337	8.85892	9.00443	8.41736	8.75994	9.72172	10.0025	9.04974	8.15218	7.78813	9.17557	10.4415	9.63175	8.88967	8.36943	9.21307	9.49165	9.55518	9.43966	9.65958	10.1612	9.97644	9.20116	8.81034	9.20644	8.20129	8.11922	9.08376	9.46664	9.85503	9.27327	9.42645	8.38427	7.72248	8.348	8.94853	9.74439	8.54012
M0QZR4	ARHGEF1		2.22171				2.2924				1.75974									1.90812	2.17066		8.44638									2.64004	2.24928	1.70832	0.55771			1.95767	2.26944	1.49509	3.29681	2.77396	2.45643		3.26248
M0R0F0	RPS5	8.33385	8.06569	7.80894	7.99803	7.39852	7.76567	8.59171	8.14167	7.07495	6.97427	7.00168	8.1055	8.03186	8.09974	7.2436	8.17332	7.68695	8.14057	7.99594	8.47758	7.58417	7.39582	7.51122	6.9526	6.95686	7.11106	7.5997	7.50088	8.29837	7.8684	7.50526	7.20938	7.35108	7.45876	7.15998	7.01453	7.29172	7.33897	7.827	8.06126	7.65421	7.68639	7.36847	7.63877
M0R0I0	BABAM1	4.33919	4.77346	3.81317			3.35753		4.38148				3.09854	4.66239			4.61177	4.36755	4.02259			4.00523					3.91234	4.35214	3.93226					3.7473	3.87277		4.89252	4.03335	3.98702						3.58862
M0R116	ATP1A3	6.01809	5.55893	6.47421	6.24724	7.33274	6.41224	6.42288	6.36057	6.44339	6.5883	7.19025	6.16957	6.3307	7.26886	7.36279	5.76	6.20644	5.90291	6.42652	5.23577	6.77405	7.52526	7.06374	7.53088	7.489	7.12914	6.82518	6.71404	5.0543	5.92711	6.82559	5.59048	6.61908	7.09264	6.33109	6.62395	6.37906	6.83657	6.32754	8.4708	6.65898	6.97874	6.27598	6.76054
M0R117	RPL18A	6.94029	6.76624	6.84452	6.41487	6.83507	6.7749	7.51351	7.36236	6.44248	6.96603	6.04499	7.2562	7.09591	8.00545	6.2894	7.07486	6.35161	7.12346	7.04575	7.66639	6.91295	6.09555	6.51563	5.99707	5.96119	6.27441	5.94996	5.90381	7.22015	6.75665	6.15862	6.28988	6.28243	5.47115	6.27724	5.77618	6.20937	5.9456	6.53054	6.99923	7.02894	6.4962	6.18221	6.52485
M0R1B0	EMC8			4.9881	5.21104			5.15272	5.02568	3.73521		4.2349	5.00526	4.68497	5.20697				4.79624	4.61689	5.22685		4.3113							4.93195	4.5832	4.34653	4.53563				4.05717	4.00796		4.89032		4.95912	4.84705	4.26273
M0R1L7	CHMP2A	5.73459	5.73702	5.546	5.23544	5.60453	5.3423	5.23121	5.15665	5.69399	5.78748	5.90284	5.43497	5.4872	5.77858	5.32346	5.42241	5.39194	5.14465	5.62341	5.61086	5.11911	5.37172	4.92541	5.86451	5.549	5.66565	5.69307	5.72537	5.85879	5.3706	5.89592	5.32279	4.90838	5.6983	5.19949	5.60031	5.47879	4.963	5.3453	5.1732	5.62403	5.25366	5.50882	5.1939
M0R2N5	TECR	3.9174	4.57464	4.68885	4.92211	4.2724	5.06083	4.48745	4.3576	4.39837		3.99231	5.10813	5.53839	4.76469	3.63699	4.47617	3.82306	4.1964	4.35795		4.91458	4.45434		4.19555	4.50691	4.61635			3.94488	5.18993	5.82718	5.21046	5.63082	3.43335		3.54822	3.20538	3.07682	5.4334	4.25541	5.44282	5.08074	4.42185	4.91077
M0R2U7	HOMER3				1.8592			2.86338	2.77503	3.68288			3.59701	3.66147	2.72392	3.14162			2.85665	2.34498	4.17794	2.53823	3.35439	3.40331	3.04041	3.1257	3.5649	4.3428	3.96829							2.93775					6.04934			3.10502	3.70145
M0R2Z9	SUGP2	3.9269	4.78476	3.61376	4.11592	4.98191	4.68417	5.36018	5.77246	2.65086	1.9453	3.2648	4.56542	5.24762	4.82476	4.27282	5.4561	4.72734	5.62623	4.51306	5.20181	4.14597	4.6584	4.73837	3.2118	3.19753	2.88416	3.32998	3.9359	1.76986	1.38669	2.86635	1.12658	1.93576	3.85228	1.97578	2.86637	1.40828	2.78532	3.95639	1.62018	2.52794	4.20944	2.45778	1.96363
O00115	DNASE2	5.01159	4.30595	4.81959	3.71274	4.69876	4.48378	5.22941	5.38486		5.28896	4.12945	4.76924	4.6275		4.43952	5.16139	4.93505	5.13765			4.94296								4.2958	4.48841	4.95885	4.64524		4.92169	3.98727	5.17621	4.53942		4.62665		5.12978	4.85018		4.31235
O00151	PDLIM1	7.19142	7.50025	7.33174	7.32198	8.55766	7.91624	7.52818	7.28971	8.64191	8.22986	7.85154	7.32754	7.89149	7.76382	8.84859	7.75094	6.99187	7.66229	7.86023	7.9749	7.76208	8.5797	7.99699	8.06238	8.16233	8.73854	9.2397	9.00454	7.74656	6.73524	6.95734	7.23955	7.1978	8.44217	8.1156	8.20585	7.28563	8.79841	7.64616	8.32605	6.68778	7.03047	7.58295	7.93212
O00159	MYO1C	6.36469	6.39545	5.71191	6.62902	6.48946	6.2466	5.20062	6.13082	6.10023	6.03396	5.89645	6.02102	5.99677	5.95551	6.21236	5.88215	6.25091	5.56742	5.65145	6.37763	5.71294	5.7503	5.4856	5.86853	5.88214	5.7165	5.31034	5.35987	5.44935	7.10086	6.81635	5.88771	6.72191	5.75125	5.75663	5.87864	5.67657	5.05427	6.2252	6.02184	6.35324	6.824	6.22175	6.97412
O00161	SNAP23	5.35334	5.23825	3.98011		4.98954	4.76261				4.87977	4.64288	4.08276	4.62938				4.83364	4.48821	4.95847	3.4341		4.64334		4.71049	4.8604		4.33061	5.06273	3.17927	4.74017	3.99148	2.25321	3.97656	4.854	4.58287	4.70803	4.44715	4.88977	5.25067		4.87631	4.82026		3.41904
O00165	HAX1	5.68464	5.19782	4.42975		4.89397	5.4531	4.64012	6.37263	4.64078		4.71509	4.37787	4.89502	4.83253			3.71792	4.95555	4.6718	3.57865		4.99246	5.21497	4.35971	4.38663	5.40182	5.84415	5.40111	5.44659	3.83585	4.35794	3.36349		4.90673	4.33789	4.2969	5.17748	5.49198	3.88191			3.70936	4.37668	4.95862
O00170	AIP	4.59282	4.38274	5.36945			6.1346			5.04818	4.56328	3.76656	4.74622	5.86249		6.13605	4.85692	5.0582	4.9616	4.22168	4.50928	5.67475	5.20875	5.42712	4.6148	4.44121	5.30397			5.97135	4.49262	4.25341	5.06245	5.39206	4.74212	5.34829	6.12174	4.37443		5.66307	5.92179	4.36735	4.318	5.0864	4.81277
O00186	STXBP3	3.74192	3.22007	3.72	4.47018	5.13175	1.90112	4.28728	3.27179	4.00164	2.17014	3.45292	4.50745	3.84264	5.23457	4.70078	4.74912	3.77962	1.59892	3.3293	2.97486	3.68994	3.72682	3.96275	4.11041	3.70969	2.3561	4.39505	1.81531	3.70925	4.03913	3.73869	3.3724	5.22653	3.72643	3.5695	2.216	3.42278	2.53494	4.21392	4.64195	4.12704	4.19503	3.28927	3.69807
O00203	AP3B1	4.61962	5.02101	4.49758	5.41673	4.03022	4.80296	3.88859	4.55942	4.00939	4.04577	3.92881	4.5214	5.25234	4.07353	5.34221	5.12714	4.72087	4.56794	4.94745	4.15657	4.77136	4.55571	3.2465	4.29225	4.15469	3.99834	4.61016	4.32927	5.07138	4.54872	5.20953	4.41461	4.53126	3.49332	4.20837	4.64449	4.32348	4.74815	4.52524	5.13986	4.94122	5.15658	4.39363	4.62781
O00231	PSMD11	7.27007	7.19862	6.95928	7.31801	6.97341	7.12597	7.70507	7.62731	6.41258	5.70732	6.39719	7.36032	7.85805	7.56825	7.59644	8.1081	7.122	7.34755	7.33079	8.1889	8.05199	6.52363	6.74309	6.45088	6.35639	6.75266	7.12703	7.0096	7.19209	6.53759	7.36688	6.68253	7.24699	7.04483	6.76245	7.52439	6.56795	6.99792	7.08303	7.12348	7.01634	7.14709	6.9693	7.06121
O00232	PSMD12	5.88016	6.21635	4.88838	3.79613	6.73164	5.85436	4.16867	4.7192	4.7709	3.58934	4.13843	4.96453	6.04371	6.82419	4.07132	6.52408	4.9587	5.01355	5.1918	5.22802	4.40606	5.4038	6.1647	5.03233	5.14607	5.30174	6.09447	5.02852	5.20138	4.81255	5.76195	5.33412	6.18793	5.70159	5.63352	4.1605	5.30065	5.27875	5.10003	5.34698	4.42881	5.84767	5.50568	5.87097
O00264	PGRMC1	6.9886	7.45758	7.00731	7.63641	6.33753	6.49743	6.871	7.34206	6.55816	6.89542	5.86441	6.45581	7.256	6.99669	6.32399	8.14125	6.96792	7.08249	6.48036	6.54376	7.57207	6.42426	5.98379	6.3996	6.28941	5.20278	5.90052	5.73894	7.59284	7.57138	7.54857	6.65631	6.79366	5.99798	5.57278	6.08902	6.16224	6.14062	7.33164	6.87405	7.48623	7.58509	6.9103	7.5478
O00299	CLIC1	8.01003	8.37475	7.8109	6.10473	7.29981	7.76791	7.13045	7.61735	7.07438	7.98319	7.05285	7.77074	8.42748	6.485	6.90926	6.76728	7.90619	8.1803	7.823	7.85479	6.65363	6.78369	7.89976	6.97681	7.14509	7.48506	7.9593	7.53822	8.09651	7.26022	8.51955	8.11623	7.39138	7.85509	7.30449	8.03381	7.79513	7.98638	8.25843	8.0623	8.19166	8.16957	7.7637	7.58525
O00303	EIF3F	5.60356	5.76023	5.25591	4.71729	5.5585	5.24585	4.72779	5.16799	4.78601	5.28424	4.99087	5.17601	5.6737	4.85208	5.04569	4.83001	5.1826	5.12347	5.73051	5.95295	5.2817	5.38777	5.35953	5.15896	4.53177	4.51793	5.62427	5.49373	5.49766	5.00576	5.20242	4.72082	5.00722	4.94563	4.80394	5.13554	5.13986	5.75702	5.11774	5.76164	6.00706	5.12374	4.9575	5.22631
O00330	PDHX	7.99083	7.54552	8.34376	8.03275	7.58241	7.39261	8.2403	7.44428	7.96881	7.77063	8.74013	7.75046	7.26546	8.09534	8.51122	7.44939	7.51564	7.31194	8.1896	8.26963	8.03848	8.27498	7.92955	8.35714	8.34274	8.30313	8.26688	8.26745	7.9843	8.17323	8.29749	7.61741	7.12568	8.11357	8.5536	8.35106	8.54716	8.12741	8.10047	7.40871	7.99028	7.95513	8.12642	7.97729
O00339	MATN2	5.37491	6.29604	5.25428	6.20477	4.10848	5.46182	4.64717	4.62102	5.55201	5.67217	3.63938	4.3315	5.23809	4.71308	4.85988	6.19145	5.62013	5.73286	5.83888	5.68477	5.6171			4.4847	4.89991					4.19105	4.87458	3.92719	4.49306						4.18778	5.08063	4.84263	5.14461		3.67587
O00391	QSOX1		5.30601	5.38404	5.72393	4.44485	4.60954		4.3532	5.26095	7.73196	4.45207	4.85749	4.98589	6.48604	4.57833	4.98443	5.8282	6.04487	5.64815	4.75574	5.54695		4.72927				3.78021	6.51037	6.85272	4.96443	5.53075	4.34741	4.19021	7.25774		5.939	6.8035		7.08609	5.89553	6.61496	4.7789	6.66403	3.59308
O00401	WASL		5.02626	5.34879	4.75568	5.76771	5.01482	4.54314	4.69408		4.60908	4.83452	4.27384	4.38948	4.23675	4.51028	6.11296	5.34947	4.55825	3.6906	4.02752	4.10686		5.7132	5.40473	5.8727	5.25961	4.366	6.18115	5.89255		5.19747	6.15099	5.85312	5.97254	5.29119	4.99898	5.52978				4.61519	4.39203	6.12216	6.01335
O00422	SAP18	6.23908	6.25449	5.8282	5.90611	5.92756	5.13555	6.51098	6.62806	4.91157	5.69725	6.05752	5.45929	5.77267	5.63082	5.57429	6.23923	6.43819	6.51814		6.04238	5.62863	5.38661					6.12783	5.35455	6.35471	5.47501		5.68381		4.99435	4.18215		5.16581	4.84153	5.60048		6.47603	6.54702	4.68878	5.82556
O00429	DNM1L	7.50422	7.62323	6.91855	5.36975	6.99737	6.82198	6.19067	6.5628	6.25578	6.03691	6.49485	6.51882	7.16139	5.25548	5.79824	5.34192	6.92059	6.97689	7.06327	6.48815	5.4669	7.28024	6.99647	6.39654	6.44338	6.76794	7.15131	7.32017	6.45469	5.62982	6.47435	5.74462	5.67778	6.833	6.43906	6.99992	7.01411	6.48791	6.36575	6.28207	6.2484	7.05599	6.12276	5.8811
O00442	RTCA	4.82222	4.68793	4.86951		3.73345	4.53964		4.12736	4.35762	4.84446	4.29388	4.74681	5.25879		2.13591		3.96553	4.19889	4.81596	4.10504		5.21252	5.19022	4.52656	4.81283	5.65319	5.7141		4.11374	4.22152	5.09446	4.37618	4.18195	4.98383	5.01704	5.16403	4.50231	5.40806	3.75707	5.03125	3.8902	4.53302	4.58569	4.92702
O00468	AGRN	7.22933	7.28765	6.05203	6.68842	7.10635	7.0104	6.80133	6.96092	6.1031	5.80483	6.92184	6.75612	7.07832	7.40098	7.41508	7.66076	7.44911	7.44217	6.9324	7.20775	6.5195	6.89404	6.67404	6.81309	6.96279	6.62066	7.17133	6.89231	6.82742	5.96475	5.70954	6.21178	6.52928	5.93226	6.01364	6.08718	6.27258	6.35567	6.31866	6.7861	6.15151	6.58234	5.38541	6.16968
O00479	HMGN4	7.45055	7.76624	7.94986	7.54879	7.07391	7.19366	7.41573	7.73146	6.62158	6.57376	6.66309	7.4309	7.33456	6.7905	1.84366	7.57257	7.44377	7.32953		5.74343	6.11025	6.30603	5.87943	6.37761	6.01862	5.60843	6.0413	3.65625	7.25442	6.58697	6.17886	5.98587	5.68748	5.99896	6.44062	5.86081	5.16773	1.80228	6.96268	6.28842	6.63133	6.51593	5.83998	6.09538
O00483	NDUFA4	9.45686	9.6006	10.4153	9.39662	10.1376	9.80267	10.5413	10.1272	9.38586	9.0014	9.87388	9.93023	9.46788	10.2727	10.0718	8.48303	8.80258	9.32091	10.1303	10.1333	10.3725	9.53068	8.28395	9.20504	9.3048	8.41334	8.5551	8.48376	9.20166	9.23911	9.91851	8.82419	9.55653	9.31666	9.41382	9.16399	9.24625	9.68371	9.4933	8.19977	9.52852	9.96946	10.066	10.0505
O00487	PSMD14	7.4742	7.17208	6.54405	6.67098	6.82994	6.56094	7.27893	7.31778	6.2626	6.16643	6.22983	7.37399	7.0804	6.45549	6.4334	6.58953	6.44462	6.56439	6.75181	6.3211	6.70385	6.74269	6.98535	6.39939	6.20249	6.19917	6.93638	6.32799	6.72422	7.05645	6.89583	7.04268	6.99701	7.03958	6.74501	7.31562	6.39047	6.61004	6.69439	7.2949	6.92329	7.45174	6.74662	6.45347
O00505	KPNA3	4.14958	4.25609	4.96685	2.22376	3.49838	4.20163	2.1096	3.57665	4.23428		4.03762	3.75331	4.88204		3.07901		4.07187	4.19606	4.76111	3.60805	3.10359	4.48227	4.28853	4.68448	4.46903	4.72263	5.48025	5.0259	4.74347	4.19638	4.94805	4.13767	3.55642	4.04493	3.84834	4.70884	3.64171	4.84006	4.55852	4.54746	3.87737	4.34216	4.45398	3.98362
O00534	VWA5A	2.78625	3.69767	3.38643	7.13046		3.52092			1.89962	10.6901			4.29439				3.1343		2.61056	3.26461									5.53871	2.2171	3.93179	2.63668		7.13219	1.10947	2.2738	2.75935		2.26458	3.86886	4.55734	2.74604
O00560	SDCBP	4.41274	5.29819	4.40071	4.2553	6.08323	4.46839		4.83234	4.72413	4.99075	4.62733	4.55434	4.55933	3.39518	5.21041	5.03846	5.47882	5.40582	4.65012	5.44568	5.29915	4.48817	3.90028	4.73054	4.49316	4.8991	5.25681	4.48368	4.83856	6.87953	5.07883	4.68872	4.69677	4.89325	5.37857	5.83022	4.80079	4.81216	4.09051	3.59219	4.49864	3.86225	5.79842	6.63829
O00592	PODXL	6.0158	5.95642	5.5336	5.67408	6.53574	5.83499		5.12926	5.64844		5.76357	5.32086	5.15852	6.30381	5.95699	5.35964	5.4263	5.2326	5.23263	5.0195		5.66829	6.35828	6.41264	6.20864	5.57904	6.13704	6.08754	5.92718	6.61027	6.12025	5.48977	6.395	6.36247	6.08828	6.50294	6.98911	6.48788	5.46414	5.86308	5.46784	6.09739	6.07853	6.28695
O00629	KPNA4	6.54448	6.52828	5.96251		5.08415	6.35243	6.30525	5.52512	6.65732	5.87571	5.91218	5.88565	6.59333	5.43823		3.95882	6.0557	6.0174	6.26388	4.98977	4.71534	6.63344	6.19318	5.99908	6.60418	6.99505	7.50372	6.91421	6.22004	6.31033	6.20758	5.37271	6.72309	6.40216	6.44253	6.0911	5.8073	6.49239	6.15964	4.94201	6.07667	6.01575	7.63972	6.40047
O00743	PPP6C	3.40627	3.96012	3.43292		3.51358	3.6104	2.32503	3.4824	3.73067	3.2976	3.0745	3.15428	4.18717				3.99525	4.3164	3.66998	2.45061		3.63517	3.61197	3.28786	3.46904	3.60404	3.77622	4.1527	4.42063	3.71	3.71282	3.44183	3.06545	3.31816	3.35809	4.59752	2.4533	4.58792	3.47827	3.56485	3.32041	3.7656	3.00452	3.50738
O00748	CES2	6.70774	6.73197	5.97287	5.65401	7.42513	6.10004	6.92656	6.63933	6.77585	6.64189	6.08569	6.78395	7.33722		7.80472	6.12342	5.9128	6.84968	2.28641	6.87193	7.35347	6.79269	7.12568	6.66845	6.47683	6.99957	7.63503	7.33638	0.787858	6.90042	7.06302	6.55362	6.4216	6.97796	7.56984	7.83344	7.65777	8.06132	6.03708	6.66102	6.34777	6.21421	7.86473	8.00561
O00763	ACACB	4.20821	4.35233	5.96562	5.69764	4.93269	4.60321	3.1505	4.61799		5.96637	3.92742	4.65259	6.06932		2.1212	4.18466	4.51373	4.78368	2.3905	4.78614	6.44553	3.91755	4.45672	6.37436	5.60658	4.61109	3.07592	2.59677	3.18005	8.02772	7.91692	6.23267	6.43658	5.04953	4.28115	5.34003	4.18436	3.87555	5.64366	6.07134	6.40417	5.83891	6.22722	6.44256
O00764	PDXK	6.23864	6.4734	6.23157	4.80081	6.17893	6.53477	6.15126	5.4388	5.50292	5.56932	6.19831	6.19688	6.37175	5.82149	5.152	5.25046	5.86952	6.08949	6.42183	5.78223	5.91607	5.82867	6.13453	5.81171	5.68266	6.48687	6.08665	5.81648	5.749	5.80038	6.07857	5.57716	5.47442	5.38799	4.87061	5.71833	5.82043	5.4129	5.7316	5.64784	5.7302	5.56071	6.22781	5.7352
O14495	PLPP3			5.03168	5.46634	6.09996	5.70822	4.58376	4.85208		5.42175	5.29853	4.70022	5.20352	5.70738	5.77872	5.51588	5.39435	5.53315	5.24842	5.24765	5.58079	6.02885		5.91932	6.07275	5.79066	5.33188	5.36201		5.4106	5.74585	4.5684	5.61898	4.96004	5.36176		5.34677	6.23221	5.46392		5.69539	6.08748		5.79618
O14521	SDHD	6.48853	6.49769	7.39861	6.00415	7.23471	7.48433	7.08783	6.9022	6.93299	6.12614	7.34528	6.82115	6.88917	5.71671	5.78369	4.64311	6.52461	6.77935	6.8867	4.54884	5.83032	7.39885	6.99493	7.16478	7.38261	6.89027	6.39997	6.78872	6.94876	7.4311	7.43805	6.18278	7.41705	6.96483	7.12673	7.00046	6.72359	7.23491	6.93037	5.89728	7.16727	7.11547	7.4302	7.08045
O14530	TXNDC9	0.832224	1.24398	1.11745		0.536318	2.13725			0.914276	0.966715	3.63332	0.991127	1.75629		0.358529		4.14856	1.01361	1.88606	1.32634	0.158794	0.771946	0.581209	1.36963	3.09483	3.77127	2.68654	1.41832	1.98452	1.00325	5.61666	0.957112	2.96533	2.43327	1.08198	1.80918	2.9525	1.85392	1.3349	0.886988	1.22657	3.57556	1.42067	3.48184
O14531	DPYSL4	6.70772	6.56144	6.45888	6.0227	5.92128	5.66283	5.87797	6.29855	4.28256	6.02332	6.05979	6.3527	6.645	5.91317	5.49884	6.60097	5.80721	5.98171	6.80616	6.21065	6.5198			5.58731	5.27643		6.12003	5.69393	5.2462	5.61039	5.53293	5.07654	5.51574		5.57287	4.07743	5.40706	5.20737	6.4806	4.89119	6.05057	6.0219	3.64337	4.4335
O14545	TRAFD1												3.84208	4.35713			4.00705			3.30476	3.85091		3.24482																3.34693			3.3294	3.84396
O14548	COX7A2L	5.23541	4.86322	5.74044	5.58664	5.57765	5.11572	5.86232	5.89224	5.99234	5.45982	5.34306	4.68225	4.82656	5.21661	5.92409	4.42505	4.17048	4.61617	5.37155	5.44729	6.13818	5.63114	5.9068	6.42548	5.67364	6.18342	5.59459	5.79147	5.55229	5.54894	5.42718	5.23571	5.33926	4.67525	4.48219	5.13313	5.03665	5.54319	5.40355	5.5837	5.26896	5.43472	5.68764	5.12682
O14561	NDUFAB1	7.22264	6.70721	7.34582	7.06031	8.00364	7.06549	7.32996	7.09065	6.88464	6.40791	7.40803	7.82367	7.59153	7.92549	8.35712	6.97905	6.72489	7.09521	7.44165	8.26271	8.8267	6.6084	2.99746	6.96874	7.16603	5.74023	6.28236	5.52763	6.32814	6.37226	6.80757	5.75534	6.1657	6.4753	6.96872	6.57415	6.73651	6.5166	6.94949		6.49884	6.44604	7.61414	6.51697
O14602	EIF1AY	5.32487	5.36599	5.73904	5.51482	5.167	5.73512	6.07802	5.6919	4.91868		5.00428	6.23381	5.76235	6.05488	5.48287	5.74815	5.00358	5.68611	5.7526	4.47771	6.07337	5.04871	5.04621	5.3453	5.29055	4.70306	5.40372	5.3035	5.2881	5.52668	5.26379	4.68942	5.06971	4.50196	4.76816	4.28206	3.83429	4.51168	5.32692		5.0101	5.17106	5.08457	5.029
O14617	AP3D1	3.4224	4.02994			5.63235	6.41379		7.18494	3.50732	5.28631	5.39153	9.16714	8.74687			5.70065		7.65808				3.71845	4.53631	8.57523	7.94151		8.22427			3.99727	4.56743	4.9001	4.40469	5.07	3.37908		3.67067	4.25523	3.74589	4.63046	8.31857	4.7906	3.99432	3.75697
O14657	TOR1B	1.6956	3.10547	2.35812	2.71582	2.92858			-0.0394443	2.30664	3.24275	2.32932	2.25146			2.8843		1.63054			2.50489	2.49515	3.17447	2.37127	2.2169	2.27891			2.86569	2.48346	2.3396	3.00365	1.7876		2.18791	1.79345	2.24168	1.64765	2.50458	2.80995	2.66319	2.37734	3.08845	2.40802	2.50657
O14737	PDCD5	4.54703	4.36461	5.17003	4.55636	4.07153	4.61098	4.88289	5.12869	4.30905	4.03797	4.46484	5.76222	4.97157	4.60856	5.51928	4.95987	5.69844	4.69292	3.98811	2.86414	4.88095	4.35228	4.38426	4.31299	4.2466	4.44044	4.83532	4.79399	5.1496	4.073	4.62186	3.73945	4.32107	4.64251	4.28097	5.06173	4.14801	4.47313	4.51092	4.66625	5.23806	4.18445	4.84151	4.05863
O14744	PRMT5	5.3896	6.05806	6.02227	5.34924	5.6997	5.82936	5.50133	5.35194	5.42373	4.98469	5.48162	6.103	5.9987	5.27934	5.2749	5.65741	5.67853	5.81025	5.54542	6.36241	5.91842	5.38577	5.6931	4.68076	5.08231	5.40741	5.40789	5.65719	5.55138	5.39926	5.73189	5.76762	5.54904	5.05051	4.96017	5.63251	5.30581	5.68776	5.16358	5.10541	5.80797	5.58956	5.73564	5.46477
O14745	SLC9A3R1	6.46879	6.20781	6.53015	5.8591	4.3967	4.13946	5.56537	4.87146			5.98144	5.22411	5.68096	4.40599	4.61477	4.83848	4.9733	5.60942	5.37138	5.83348	4.84159	3.57664	8.19503	7.36234	5.3951	7.54118	5.1668	6.06443		3.60982	5.3229	4.11286	4.01502	4.06457	3.4158	4.99266	5.60167	4.76629	4.44752		6.07217	5.66872	4.64203	1.89032
O14776	TCERG1	5.32711	4.40229	3.95739	2.97119	3.46997	4.01048	2.41752	4.89933	3.92936	3.31286	3.28319	2.70041	4.49666			1.70114	4.71979	4.08849	4.60978	4.49565	1.33154	3.22297			3.41282		1.60403		3.82695	3.39806	3.33866			2.80567		4.42021			3.55145	4.54951	2.92787	5.10675	4.489	3.80016
O14787	TNPO2				3.42804	3.91805	4.08154	2.38979	2.67952	2.77595			3.87573		2.68875	2.94111		1.39041		3.47227	3.80239	3.7759						3.61972	2.81354					2.99287	2.42227				2.64951						3.27581
O14802	POLR3A	4.95459	4.85968	4.11955		4.03077	4.4512					4.16378	4.17039	4.79685		3.55458	4.87394	5.05698	4.23896	3.98301	4.18892	3.16469	5.16641	5.28302	5.47872			5.11943	5.72661	5.5455	4.51127	4.80829	4.45406	4.32021	5.1085	4.58747	5.04421	4.52415	4.3219	4.99174	6.20305	4.68995	4.68149	4.24367	4.50504
O14807	MRAS					4.56165		6.14727							5.82966	5.33569	6.38606			4.27172	4.36271	5.9238							4.31339			3.97371					4.10482		4.02322			6.48616		4.31158	4.15591
O14818	PSMA7	7.36575	7.41374	7.35078	6.35712	7.21695	7.19428	7.47829	7.00534	6.74057	6.41967	7.05084	7.56365	7.5064	7.8066	6.88999	7.61514	6.99222	7.41628	7.22229	7.24774	6.89579	6.65259	6.71956	6.97806	6.87398	6.44414	7.03753	6.65278	7.33996	6.44576	7.14524	6.05365	6.46218	7.03228	6.35548	7.28933	6.74671	7.06459	7.39634	6.63862	7.34888	7.12222	7.28265	6.74763
O14828	SCAMP3	5.65784	5.54661	5.1939	5.44593	5.47403	6.27034	5.45807		5.69555	4.89908	5.02595	6.01278	6.14051	4.47556	2.95483	5.6128	5.1191	5.39502	5.73466	5.3283	4.87869	6.37131	5.56603	4.80207	5.23744	5.26304	6.37243	5.29906	4.42544	5.43887	5.24443	5.19871	5.41252	4.38184	5.48985	4.90563	4.40872	5.62277	5.66276	5.18457	5.15153	5.31123	5.96813	5.21998
O14841	OPLAH	6.04113	5.86251	6.04905	4.50915	5.72135	5.57926	5.60464	5.54025	4.98567	3.91242	5.03361	6.05055	6.44169	5.30707	5.22888	5.05177	5.55294	5.98761	5.26032	5.23789	5.52503	5.51158	5.26009	4.77883	5.21338	5.41078	5.53719	5.66967	5.68095	5.24897	5.75984	4.73591	5.39869	6.0539	4.86176	5.89457	4.53361	5.9404	5.23219	5.64447	5.32777	5.51216	5.63749	5.44475
O14874	BCKDK	5.31133	5.10066	5.64942	5.08902	6.75128	5.55744	6.78798	5.74214	6.55444	5.55815	5.529	6.24829	5.7504	6.77728	6.65212	6.11574	5.43126	5.14533	5.87581	6.21544	6.59729	6.19534	5.74582	6.15696	5.1836	5.64517	5.85544	5.54931		4.98467	4.97242	5.17908	5.81999	5.77849	5.40499	5.5927	6.13798	5.3787		2.56613	4.87891	5.7624	5.68753	6.14709
O14879	IFIT3	3.16961	3.82906	1.14293		3.25183	3.44714	1.94082	6.33978	3.13864				7.59186					6.23327	2.70195	1.23215	2.66883	3.82725	3.79174	3.56902	3.20209				5.69344	3.38795		3.16963	4.81561	5.68551	2.74252	6.32943	2.10991	4.37874	5.86335	3.98219		4.97785		3.92098
O14880	MGST3	8.92248	9.22667	9.25349	8.21145	9.47107	10.2085	8.17751	8.62963	9.62551	8.9345	9.07139	9.3069	9.49785	7.6747	7.87706	6.87278	8.4069	9.21489	9.26032	6.27855	8.2118	9.52018	8.20096	9.62491	8.93707	8.81558	8.69882	8.79328	7.40903	8.71488	8.9214	8.53415	9.67458	8.77661	8.84095	7.32874	9.0003	9.48868	8.87942	7.85701	8.97206	9.45746	8.63073	9.31733
O14907	TAX1BP3	8.59522	8.50872	7.76868	8.43722	8.75777	8.43838	8.60511	8.82496	8.52525	8.31036	8.02953	8.88408	8.47958	9.21668	9.06506	9.53955	8.68332	9.21874	8.9234	8.86298	9.62996	7.85912	8.66022	8.7755	8.55964	8.60292	9.33526	8.93954	8.56636	5.91884	7.81541	7.58117	8.10218	8.49257	7.79161	8.80578	7.78028	8.47215	8.22027	8.53173	8.03625	8.16905	7.51173	7.83709
O14920	IKBKB	2.43056	2.19082	3.07171	4.58073	2.6739								1.31625			2.7641		5.22322	9.19788	5.13848								1.31398		2.88592	0.996285			1.60616		6.1903	5.62318	7.81959	4.68604	5.41204	0.803708	1.8219		2.51418
O14925	TIMM23	5.2812	5.71946	5.50012		5.78368	5.4844	3.43624		4.95939		5.7222	4.88428	5.50251				4.74147		5.74776	4.83805		6.03819	5.72721	5.46842	5.52857	5.73957	5.76417	5.70495	5.18225	4.73787	4.69514	4.07643		4.80641	4.82653	5.74135	5.16338	4.91786	4.61863	4.28823	3.48335	5.03375	5.57175	4.52
O14949	UQCRQ	11.262	11.252	11.7569	10.7828	11.5729	10.8394	11.6169	11.4085	10.6969	10.532	11.5498	10.7591	10.7528	11.3445	11.2971	10.4091	10.9788	10.8689	11.122	11.5653	11.01	11.2216	11.3567	11.7109	11.4433	10.9116	10.797	10.8669	11.2182	10.7757	11.4605	10.7051	10.7897	10.5226	10.902	11.7828	11.6214	11.3327	10.1911	9.74933	10.995	11.2569	11.2217	11.2329
O14958	CASQ2	9.1344	9.6001	9.75499	8.71244	9.91332	9.38649	9.52001	9.40259	10.1433	9.40029	9.54979	9.79306	9.4905	8.98694	9.68748	8.96684	10.1342	10.0865	9.00785	8.47076	9.18508	10.6541	10.324	10.3742	10.4042	10.2889	10.5254	10.4653	9.56277	8.53574	8.93799	8.67798	9.33298	9.5657	9.63379	9.47305	9.61499	9.63462	9.51125	8.81927	9.09033	9.28672	9.21458	9.21345
O14967	CLGN	4.47466	4.45055	5.18464	4.67939	4.35551	4.63725	4.67751	4.93985	4.16198	4.167	3.23979	4.80558	5.23007	5.38639	2.10297	3.66921	4.72402	5.04191	5.03013	3.68493	5.2617	4.07376		4.65353	4.74132			4.18969	5.41565	3.57305	4.95767	3.26776	4.66679	4.88561	5.18019	4.96815	4.14885	4.7821	4.60982		4.64217	4.80863	4.75948	4.17574
O14974	PPP1R12A	5.51524	5.1781	5.30036	5.73183	5.15732	5.39797	6.01577	5.60766	5.231	4.58546	4.39802	5.17444	5.73946	5.0442	5.67609	6.04434	6.06655	5.59476	5.44497	6.0928	5.20859	4.88228	4.8898	5.58378	5.08474	5.25701	5.01558	5.25891	5.02061	5.28347	5.11989	4.23851	5.49222	4.72744	4.43874	5.1709	4.32459	5.81419	5.12721	5.08074	5.43374	5.74346	4.51839	4.5251
O14980	XPO1	3.83394	5.08104	4.49147	4.3733	4.78112	4.94097	3.83916	3.82074	3.49467	4.46553	3.07573	4.05756	4.76058	3.65319	5.12682	1.96115	4.33647	4.12297	4.28292	4.45051	4.34403	4.93576	2.82788	2.99348	2.91555	4.55898	3.97079	4.29513	3.14331	3.33738	2.63078	4.24259	4.07301	4.49652	4.37171	3.84301	2.17986	3.17029	3.99458	4.73414	2.87248	4.35142	4.27265	4.33816
O15031	PLXNB2	4.45463	4.49319		2.46658		3.56208	2.35316	3.09313	3.08168	3.13559		4.79128	4.61238	4.36074	3.49114	3.47645	3.09915	2.76023	3.37559	3.45899	4.32941	2.78448		3.26225	2.59437						3.34573		5.00857						4.07255	4.58715	3.59463	4.08393	4.27225
O15061	SYNM	8.87616	9.25182	8.36448	8.14433	8.81074	8.78817	8.5401	9.06994	8.4185	8.15626	8.36091	8.87767	9.19755	8.39353	8.57974	9.53246	8.81377	8.48147	8.80103	7.64493	8.94169	9.39372	9.50237	8.71977	8.91403	9.12196	9.58087	9.62906	9.11677	8.49003	8.6686	8.52798	8.64725	8.69008	8.88415	9.29458	8.29411	9.00095	8.66823	9.10046	8.72557	8.78589	8.56935	8.69662
O15075	DCLK1		4.48261		4.87099								3.79748		4.57476		5.18909	3.94621	4.15935		4.62404										4.72284	4.29237										4.6641	4.22237		4.02459
O15118	NPC1	0.463476	4.09372				3.60525							4.32599				0.910725	0.727563	3.4536				4.32017					4.39223		2.18926	2.01656	0.514974		3.45065			4.70744		3.69145	4.12821	0.242299	0.913453
O15120	AGPAT2			1.11158			3.01631		5.33294			-0.0423064	-1.4789	5.40603						-0.0855849					0.855082	0.745446					1.74903	6.23203		4.53986								5.04548
O15143	ARPC1B			7.30943	7.34058	5.67224	6.94433		7.18019		6.59834	6.65476	6.96486		5.86724	5.86287	6.18653	6.67687			6.85905	6.62971			6.14956	6.19136		4.70437				6.69352	6.64591	6.50994		5.08661		6.01093	5.54261			7.46275
O15144	ARPC2	5.86071	6.62607	5.51186	6.09161	5.64328	5.86532	5.26053	5.23466	5.8065	5.83281	5.46833	5.6616	6.37524	5.18296	5.36107	5.73132	5.62769	5.85134	5.89087	5.78553	5.88438	5.425	5.24921	5.17358	5.50326	4.96225	5.4596	5.20635	5.91378	6.13432	6.08815	6.01392	5.25166	5.22741	5.09589	5.70031	5.82811	5.41833	5.9925	6.22478	6.1426	6.11237	5.7153	5.59358
O15145	ARPC3	6.08478	6.65169	4.94916		4.42646	5.28294		4.253	5.70217	4.86012	4.1964	3.35378	6.47034			4.85418	5.28521	5.31473	5.93945	4.49925	4.5719	5.49674	4.79629	4.86867	5.37539	5.76795	5.95778	5.35336	6.06963	5.29173	6.21727	5.43902	3.81097	5.93045	5.73317	5.93361	6.08847	5.90184	5.55546	6.0605	4.92735	5.56577	6.16874	5.78493
O15173	PGRMC2	7.30299	7.90822	7.5284	7.6624	7.56451	7.6224	7.20151	7.8662	7.25631	7.61423	7.17163	7.93926	8.00617	7.29294	7.85455	7.36239	7.31165	7.82446	7.56871	7.48373	7.95677	7.53982	7.36391	7.72706	7.20648	7.30276	7.85609	7.7328	7.82228	7.66178	7.41993	7.26395	7.47102	6.71009	6.96999	7.09875	7.11788	7.29403	7.49432	7.42553	7.5253	7.36477	6.71744	7.39004
O15212	PFDN6	6.72276	6.74451	6.77162	5.08185	6.39669	6.7306	5.73618	6.64131	5.91836	5.59219	5.68678	6.786	6.32812	7.16009	6.34875	6.05626	6.07602	6.7992	6.56965	6.64014	5.90905	5.78222	6.19647	6.38419	5.98349	6.2341	6.53873	6.36092	7.21231	5.64725	5.83282	6.1743	6.1969	6.19679	5.82714	6.62194	6.34292	6.50393	6.82681	6.3357	6.02678	6.8031	6.10413	5.85997
O15230	LAMA5	6.77686	6.43277	6.32215	7.54466	6.86205	7.03909	6.70441	6.84558	6.43391	6.62808	6.66916	6.75158	6.99703	7.83734	7.7218	7.67236	7.53427	7.01189	7.15663	6.04729	6.59402	7.22188	7.23974	7.26128	7.48701	7.04985	7.19896	7.3721	7.60076	7.27098	6.68371	6.80893	7.37852	6.73258	6.25911	6.57137	6.24058	5.84044	7.34111	7.79742	7.00826	6.65994	5.65642	5.98749
O15235	MRPS12	5.38861	4.98718	5.36151	5.31687	5.16475	5.22735	5.60121	5.7454	4.95206		4.96681	5.4966	5.43308	4.17616	4.53436	4.65202	4.91593	5.41465	5.18793	5.56467	5.06863	4.70019	4.15065	4.42312	4.13908	3.33583	5.79948	4.0258	5.20019	5.20112	5.18853	4.46252	4.54342	4.70323	4.84696	4.89118	4.89531	4.9794	4.95484	5.01469	5.23485	5.16464	5.21058	4.59794
O15247	CLIC2	5.25788	5.33586	5.3904	4.64059	5.35958	5.32935	4.46427	4.57303	4.86878	5.67403	4.75473	4.31355	5.16927	4.62668	4.00628		4.21144	5.19814	4.23542	4.17627	4.13029			4.48275	4.52953	4.72302	5.70552	9.02388		4.1822	7.62935	5.02698		5.5829	5.31438	4.63072	5.63396	5.82738	5.22196	5.31396	4.54535	4.30193	5.34912	6.59532
O15260	SURF4	5.2706	6.38	5.85789	5.82454	6.49545	5.95759	4.7549		5.98021	6.54675	9.44161	7.75219	6.41583	8.30297	6.75103	4.65505	7.22363	6.82732	6.11062	8.34521	5.82671	7.44975	5.6906	5.69092	7.58056	6.94694	5.09321	5.74735	7.02446	9.84269	10.1009	6.93759	9.49802	6.39742	4.04639	4.66267	4.708	6.12727	5.34175	5.32149	5.5464	7.51979	5.14203	8.01301
O15273	TCAP	7.35759	7.36527	7.98025	6.85672	8.42739	8.07232	6.34277	7.20736	7.84347	7.40711	8.03319	7.41309	8.27019	7.76009	7.73237	7.43265	7.03686	7.79231	8.25594	7.94836	7.66854	7.99429	7.70074	7.78669	7.91968	8.53645	9.15373	8.85439	7.67587	7.02411	7.24278	7.06841	7.21885	8.50909	8.7895	8.37897	8.11195	8.57007	7.18108	6.25814	6.31043	7.62028	7.56604	7.97733
O15355	PPM1G	3.35555	3.4018		2.87621		3.22994	2.88621				1.16301	1.98535			1.71822			2.71172	2.81979	3.30446	2.52519									2.3108	1.93597			3.5861							1.76217	2.57836
O15357	INPPL1	4.29283	3.16783	4.11763	4.09965		4.17247	4.03699	3.67407	3.27223	1.72241	1.87355	3.70243	4.08766		3.71592	4.23148	3.81701	3.36983		2.45026	4.40458	4.01324	4.91996	2.0493	2.46692	4.99684	3.85383	2.27336		3.93666	3.17089	3.83118	3.79236	3.12636	1.93304	2.62138	3.47611	2.4286	3.21	4.31624		3.63445	3.76913	3.61364
O15371	EIF3D	5.67802	5.55753	5.50358	4.45512	5.24575	5.28324	5.04356	5.21262	5.29169	5.10913	5.05629	5.43831	5.15601	3.8483	4.04733		5.64883	5.43793	5.45074	5.24186	4.59382	5.30146	5.36908		3.9198		5.33179	4.92327	5.33315	4.98657	5.33181	5.10028	5.12475	4.77157	4.32574	5.03734	5.10789	5.24452	5.30224	5.21907	5.37829	5.43124	5.04339	4.98825
O15382	BCAT2	6.81704	6.62827	6.99538	6.15524	7.24495	6.91512	6.82812	6.88187	6.67771	6.28464	6.90217	6.3889	6.70631	6.12962	6.87956	5.23361	6.26008	6.70647	6.87184	6.63268	6.4218	7.08071	6.40305	7.48149	6.96018	6.96104	6.86371	6.4804	6.14539	6.13022	6.57407	5.64411	5.76588	6.5107	6.91713	7.05882	6.91203	7.00312	6.07938	5.51222	5.99867	5.65647	6.87064	6.63408
O15400	STX7	7.02017	7.38139	6.99338	7.41051	7.22075	7.10994	7.48292	7.41689	6.72664	6.38106	5.9128	7.46782	7.44443	7.61815	7.22444	7.43267	6.69305	7.35547	7.01071	7.37703	7.45883	6.65978	6.33101	6.23381	6.43729	5.68309	6.7926	6.40426	6.70375	6.76966	6.82086	6.29837	6.72472	6.46433	6.22293	6.70611	6.63475	6.54663	6.1492	7.1904	7.13503	6.83718	6.73716	6.82799
O15498	YKT6	3.59595	4.61271	3.84484	2.88749	3.90304	4.2956	3.06143	4.1064	3.92069	3.88143	3.56915	4.24992	4.73185	1.87662	3.2007		4.11149	4.19141	3.9746	3.68448	3.10897	3.70194	3.74945	3.53314	3.36004	3.74084	4.08684	3.8374	4.94399	4.55932	4.55732	3.86177	4.27255	3.58898	3.88038	3.69822	3.82008	4.53251	4.52907	4.53656	4.34616	4.51457	4.04741	4.59495
O15511	ARPC5		4.55417		6.83485		7.50509	7.97797	7.00365	6.58447	4.48708		7.66543	7.1436	7.8381	7.75301	7.93258		7.02519	6.77737	8.74457	7.6463						7.21037	7.07009	6.99343	6.77924	3.80235	6.88086	6.33849		1.74522	7.48229	6.52791	6.92763	3.14247	7.32954	4.65549	6.73184	5.97558	6.47108
O43143	DHX15	6.19589	5.89955	5.79351	5.82156	5.72658	4.55735	6.16399	6.09267	5.20525	4.44352	5.47572	6.03753	6.17969	5.63858	5.18567	5.61537	5.89825	5.85654	4.89753	4.21697	5.11628	4.71901	6.08461	4.78556	4.7384	4.54296	5.4841	4.31695	5.70961	5.76047	5.85993	4.58734	5.66263	5.37635	4.9939	5.05905	4.57708	5.54297	5.41164	6.1504	6.04372	6.18944	5.30648	6.04233
O43237	DYNC1LI2	4.6502	4.49345	3.83782	5.02573	4.6619	4.79916	4.69784	4.83765	3.2032	3.419	3.72413	4.9268	4.86848	4.49799	3.59867	4.92225	3.94826	4.09961	4.34125	4.79823	3.37493	4.90109		3.74946	3.97042	3.75698	3.2194	4.0797	4.21864	4.05281	4.43983	3.70204	4.57	3.9358	4.3494	4.24329	3.43628	3.1792	4.09285	4.02393	4.96837	4.64281	4.31022	4.26343
O43242	PSMD3	6.40517	6.35782	5.92025	5.65321	5.93364	6.10105	5.53051	6.22856	5.2373	5.26767	5.44855	6.44687	6.13911	6.02915	5.41107	5.6943	5.71824	5.46254	5.84098	5.47834	6.10977	5.74333	5.51944	5.72993	5.80313	5.59883	5.21544	5.64364	5.69828	5.83549	6.42399	5.94588	6.06216	5.92403	5.75784	5.80292	5.67745	5.68149	7.47248	5.9776	6.59802	6.45936	5.93292	6.0571
O43264	ZW10	4.28603	4.64904	2.17389		0.695294	3.85825		1.12469	3.59355	1.03981	3.06501	3.56157	4.09612					1.00798	3.89396	-0.0454821		4.43282	4.15298	3.01599	3.6147	4.35728	5.45748	4.56502	3.80204	3.27299	3.69434	1.54547	4.14164	4.36022	5.20001	3.51764	3.54557	4.78935	4.22673	5.49562	1.68065	3.53117	4.13475	4.26422
O43292	GPAA1		4.32599	3.97948			4.70695				3.86605		3.81598			1.34937	3.67472	4.14196		4.1999	3.28964	2.04917	4.32035			4.51817	5.00751		5.22267			4.4446						4.24597	5.28959				5.02032	3.83058
O43293	DAPK3	4.29512	4.9658	3.75805	4.81877	4.03088	4.67518		4.23824	4.36817	3.91655	4.06281	3.62871	3.79239	3.74507	4.23682	4.68686	4.43239	3.83044	4.28822	4.67726	4.11581	4.77955	5.05	4.80547	4.82373	4.97644	4.87084	4.62121	4.78902	4.82902	4.42042	4.45421	4.66873	3.92094	3.54854	4.31907	4.15476	4.19202	4.04563	4.86425	4.7989	4.62899
O43294	TGFB1I1	5.17798	5.87804	5.02561	4.86414	5.40153	5.32832	4.84574	4.95527	5.7151	4.73822	5.4316	4.90746	6.10732		4.27599	5.05052	5.08195	4.87544	4.22432	5.03837	4.35014	5.13203	5.03627	4.62318	4.72274	4.9156	5.34461	4.83314	5.88524	5.66426	3.71598	3.74756	4.40802	4.58273	4.9005	4.15266	4.0643	4.25538	4.41533	5.20355	4.30352	4.11548	3.96237	4.53348
O43299	AP5Z1			-0.400209				3.13732					3.54389	0.415952						-0.417421		3.2115				-1.78588						-0.372771					-1.06382		-0.906764			-1.63849	-0.000742484
O43325	LYRM1	4.60892	4.03513		4.38359	6.3202	5.8838	5.06802	4.90332		3.51271	4.71495	4.7255	4.3693	5.09766	5.93802			4.54219	5.88782	6.04615	6.06679			4.82173	4.75047		4.18962					3.86374	3.9298		4.38954	5.55583	4.2734	4.10633			4.37154	4.14434
O43390	HNRNPR	7.79218	8.00767	7.31606	6.87674	7.2648	7.26708	7.48256	7.15774	7.09901	6.08424	6.12577	7.75257	7.87721	7.0513	6.83204	7.12966	6.91963	7.74519	7.40102	7.99196	7.22574	6.1955	6.74228	6.59268	6.20512	5.39193	7.02958	6.80449	7.17598	7.17061	6.45744	6.60118	7.02124	6.34955	6.41876	6.7423	6.57524	6.85829	7.18103	7.22127	6.81747	7.26072	6.84694	7.2362
O43396	TXNL1	6.03716	6.1122	6.29345	4.64664	5.79002	5.69357	4.42538	5.69545	5.94946	5.63901	6.11538	6.11001	6.69475	5.30451	4.54365	6.2393	6.07501	6.18746	6.28841	5.53238	5.40221	6.55021	6.58507	6.39905	6.27291	6.36834	6.37085	5.9738	5.71673	5.71446	6.74671	6.10828	4.97367	6.03062	5.90062	6.65362	6.19628	6.65028	6.0501	6.2467	6.15695	5.78505	6.61771	5.52387
O43447	PPIH	2.74289	4.56323	4.66996	8.6412	3.7866	4.26939	3.64592	3.49748			4.09787	4.89725		3.65562		4.16615	3.93164	2.68054	2.62841	4.1583	3.55356				4.13295		5.15886	2.49589			6.47191	3.49896						1.75663		2.7299	4.22834	4.03541	4.05752	4.86697
O43464	HTRA2	6.43068	6.14227	6.41179	6.69974	6.666	5.83793	6.45836	6.51628	5.83402	5.9702	6.39678	6.01291	6.29902	7.31363	7.14438	6.6628	6.11496	6.40114	6.74611	7.15126	6.99514	6.24396	6.24329	6.58375	6.17341	6.37628	6.78339	6.69038	7.06985	6.55935	6.56199	5.95953	6.4085	6.12808	6.24001	7.1137	6.79499	6.73173	6.33944	6.10575	6.29572	6.60547	6.32924	6.15088
O43491	EPB41L2	4.72614	4.99451	4.46924	5.88926	5.13127	5.18633	4.5513	4.6275	5.26726	4.70893	4.50461	4.53799	5.35074	5.60278	4.72853	4.86868	4.97995	4.51786	4.69202	4.81136	4.949	5.35031		4.61001	4.96444	4.59522	4.22847	4.9644	4.47545	5.30994	5.31319	4.84682	5.70461	4.56323	5.21386	4.78295	4.43698	4.64058	4.51218	4.48792	5.53982	5.68833	4.68005	5.32084
O43497	CACNA1G	5.52732		6.04264	5.00977			4.00346		5.74005	4.71195	5.05168	3.46717			3.92468	4.53103	4.37754		3.11483	5.20145	3.44679	3.62088	5.86124	4.90783	4.63323	3.77762		4.22583		3.39122	4.8978	3.16574		4.74025	4.65312	5.35984	4.6957	4.35575			5.3789	5.24812	5.264
O43516	WIPF1	4.94311	5.07336	4.59707	5.04267		3.87738	4.85814	3.8195					4.77779			5.27258	5.53318	5.5919		5.13497											4.39746		4.08689								4.85402	4.3232
O43592	XPOT	4.33068	3.96909	2.1143		3.0432	3.9307			3.7382	1.48488	2.2061	4.25305	4.24114		3.5819		3.91896	4.07441	4.52722	3.47802	6.2449	4.12804	3.6912		3.54063			4.20467	3.78272	3.1416	3.71091	3.25246	1.95063	4.11365	1.88547	3.97451		3.36156	3.99705	4.52935	3.26086	3.44974		3.53299
O43615	TIMM44	3.67169	4.22754	4.61715	4.73947	5.31122	5.13529	4.80596	5.08215	5.06383	4.46669	4.94723	4.55872	5.40296	4.98822	5.96521	4.81486	5.14972	4.14751	5.05381	5.04941	4.72685	5.10489	4.43741	4.77528	4.9236	5.09478	5.2599	5.19047	4.74001	4.95142	5.12555	4.43564	5.31651	5.0981	5.35193	5.33422	5.18716	5.66283	4.85863	4.65428	4.74181	4.57003	5.74246	5.26776
O43617	TRAPPC3	5.49588	5.77941	5.89121	4.27739	5.24404	5.15208	4.85767	6.5757	4.83561	4.85032	5.37305	5.29386	5.94214	4.18004	3.46214	4.08713	5.90039	5.4798	5.52826	5.13976	3.49108	5.54635	5.50507	5.37861	5.09952	5.41669	5.72734	5.40494	5.98261	5.03715	5.46212	5.99116	5.64373	5.05899	5.65035	6.04869	5.40611	5.52301	5.56518	6.50198	5.32841	5.64869	6.12317	5.14964
O43639	NCK2				1.60092		4.34455				3.60214		6.35759	2.90306		1.22413		6.04548	2.55626	2.60338	2.44475											3.83875					2.79954	1.42767				5.34206
O43660	PLRG1	2.9996	3.67715				1.92797		2.36248	1.96122			2.24989	2.96958					2.56769	4.4762										3.17771	2.50673			1.80333	1.9043	1.74419			2.67205	2.16108	2.25647		2.37273	1.91515	2.22736
O43676	NDUFB3	7.43584	7.90129	7.65666	7.93376	8.2028	8.30054	8.57762	8.30384	8.15963	7.77316	7.66491	8.05151	8.15254	8.06603	8.52792	7.87638	7.66895	7.921	7.99687	7.85086	8.29146	7.29969	7.806	7.63963	8.07265	7.27394	7.43724	7.22269	7.44392	7.75432	7.90278	7.02067	8.08418	6.85302	7.72112	7.9403	8.01416	8.0158	7.82756	7.06897	8.08578	8.48874	7.56061	7.2729
O43678	NDUFA2	10.0763	9.71646	10.0639	8.8643	10.4224	9.53317	9.89393	10.0679	9.13864	8.73693	9.97407	9.43552	9.36775	9.54114	10.1618	8.87103	9.36209	9.77471	10.0105	10.7047	9.64472	9.31686	9.81678	10.056	9.67323	9.34858	9.94184	9.70047	9.47693	8.96618	9.54357	8.7167	9.01188	9.67856	9.52292	10.1935	9.74118	10.0137	9.27453	8.90712	9.10024	9.25286	9.64781	8.94617
O43681	GET3	6.7848	7.15987	6.43119	5.91927	6.39446	6.53472	5.98204	5.78734	6.19442	5.64012	6.01116	6.40613	7.16381	5.79787	5.80913	6.26079	6.41864	6.85033	6.70159	5.97118	6.36744	6.56337	7.3721	6.46002	6.47419	6.83912	7.15761	7.02966	6.48292	6.17917	6.88739	6.29765	5.83108	7.0568	6.67031	7.38106	6.87257	7.17543	6.53431	6.36551	6.08824	6.48631	6.78822	6.70271
O43707	ACTN4	7.83606	7.74693	7.07751	7.15827	8.14897	8.79814	6.51462	6.6769	8.45193	7.57241	7.42783	7.33572	7.92055	5.38309	6.01449	6.53162	7.92396	7.82578	6.45622	5.96411	5.3854	8.89102	9.73127	8.18136	8.35232	8.74386	8.70613	9.29317	7.65625	8.21358	7.51708	7.32725	8.49492	7.7361	7.04673	8.09344	7.51583	8.25141	7.75288	8.45331	7.48001	7.76075	7.26447	7.58703
O43708	GSTZ1	3.75294	3.55427	5.33236	3.96017			5.224	4.94282		5.16763	5.01022	4.44253	4.5318		4.59457	4.39883		4.17657	3.62828	5.38536	4.83176	4.67206		4.88073	4.95333	3.66612	4.64956	4.60387	2.38838	4.98652	4.48841		3.12145	4.77754	2.8778	3.5723		3.71337	4.59181	2.24543	3.20327	3.53764	4.15169	2.51263
O43739	CYTH3	3.79797	3.93151	2.98386		2.82976	2.42793			3.42609		3.40024	2.67721	4.71441			1.06617	3.50361					3.23154		2.82606	3.1839		4.50776	4.21995	4.20483	3.62906	3.10065	3.27245	2.0024						3.27904	4.15901			4.03714	4.41176
O43741	PRKAB2	2.60221	2.43345	4.19401		1.74422	0.824497		3.66006	2.19915	1.1036	2.27761	3.25481	3.5272		2.96785		0.582976	4.13963	2.66143	2.48935	2.62503	1.49366		2.46882	1.75164	1.25427	1.63037	0.946721	1.31205	1.57978	1.4656	0.330071		0.784958	0.166231			1.55119	2.39386		1.5217	2.41943	1.00035	0.799453
O43747	AP1G1	3.95596	4.21384	4.53252	4.19171	3.85307	3.95644	4.05364	3.97305	3.6749	2.17348	1.96905	3.9693	5.08748	2.55364	2.1988	4.58802	3.6786	4.22919	4.12696	4.35043	3.24545	4.07516	4.14892	3.19069	5.43631	3.40116	3.56011	3.49825	3.21083	4.0502	4.55818	4.08725	4.48071	5.29184	3.08953	4.32527	3.92683	4.25246	4.02667	4.86387	4.81414	4.70375	3.76208	4.54753
O43760	SYNGR2	5.36403	6.09359	5.68683	6.21969	5.87804	6.13085	5.8167	5.48784	5.25116	4.79693	5.65329	6.2022	6.03977	5.93609	6.01749	6.15336	5.68932	6.31274	4.54059	5.09536	5.52951	5.95979	5.33118	5.75807	5.59807	5.16205	3.96453	5.07272	5.77014	6.03453	6.09978	5.90752	5.93966	5.71824	5.43767	5.60964	6.0339	5.60831	5.95613	6.52644	6.35063	6.0343	5.38047	6.05671
O43772	SLC25A20	5.65527	6.1776	6.08882	6.01042	7.30976	6.21707	6.37442	6.3111	6.69602	6.00278	7.14	6.18303	6.08573	6.53991	6.89924	6.06671	5.22686	5.45465	6.03366	5.5259	5.96446	7.13223	6.55909	7.28467	7.09775	6.66325	6.09442	6.43947	6.91181	7.43726	7.41563	6.61025	7.06835	7.35525	6.87442	6.96879	7.65698	7.48132	6.97826	7.08812	6.82959	6.97964	7.45198	7.37212
O43776	NARS1	6.39101	6.28051	5.80992	5.73691	4.99382	6.46615	7.04869	5.59099	5.07467	5.75063	6.11587	5.70322	6.35272	6.53032	5.4786	5.42791	6.08714	6.21842	5.84551	6.1411	5.59924	5.91381	5.1294	6.64822	6.73416	6.82122	6.22085	5.6041	6.2793	6.14513	6.56686	6.4982	6.11952	6.15489	5.85145	5.07468	4.04615	5.73038	6.61763	6.49292	6.87799	6.52714	5.8989	6.30991
O43809	NUDT21	4.3814	4.84663	4.43492	3.59854	3.78293	3.97322	4.3024	3.9963	3.68285	3.18251	3.39597	4.12674	4.30076	4.57343	3.42624	4.05928	4.38154	4.24275	4.43434	4.98333	3.7497	3.55554	3.43427	3.69254	3.54905	3.26185	4.29704	3.57897	4.14578	3.81203	3.77912	3.41193	3.22177	3.68475	3.76393	3.03802	3.49344	4.43683	3.80471	3.72433	3.31507	4.06232	3.56827	3.83145
O43815	STRN	5.1309	4.9815	4.1471	4.05473	4.5563	4.88458		4.34746	4.61871	4.42229	4.01502	4.52996	5.19612		4.76512		4.66699	4.82271	3.75302	4.6783	4.19763	5.06801	4.85859	4.8982	5.00014	5.2423	5.29391	4.62824	4.41181	3.93735	3.78435	3.5792	3.33031	3.91023	4.37333		3.98949	3.78577	3.66569	4.55177	4.05213	4.03274	3.68147	4.38559
O43818	RRP9	6.26526			7.01657			7.79624	5.77227	5.09498	7.24173		7.9314		7.97355	4.15378	7.89327	7.4956	7.31806			7.46474	6.64256		7.39596			6.16502		6.19063	4.18633	7.34807		3.28851	6.36224	5.8592	2.44136			7.08456		7.88092	7.28549		3.79281
O43852	CALU	8.45824	8.38824	7.7457	7.84567	7.693	7.27161	8.60768	8.34531	7.78246	7.93564	7.38669	7.81498	7.75263	7.0511	6.78787	7.07673	8.02355	7.62261	6.98637	6.63954	6.68651	7.72552	7.73941	7.47637	7.38313	7.46686	7.32078	7.78278	8.68558	7.92393	7.82619	7.44307	7.7316	7.49533	7.71089	8.03937	7.92866	7.55144	7.52308	7.61898	8.0752	8.16264	7.62264	8.04647
O43854	EDIL3										6.11027			9.81464									10.3443																10.6293	8.49076					10.8255
O43866	CD5L	4.37434	4.95044	3.49313	2.19596	4.11157	5.21418		3.84549	5.99445	5.58151	3.65168						4.6044	4.86697	4.19829						6.02043				4.15802	5.03448	3.45673							4.00124	4.19671	4.56857		4.40986		4.74083
O43920	NDUFS5	9.31352	9.22375	9.38422	7.97623	9.78738	9.07824	9.32336	9.37676	9.04498	8.7134	9.43259	8.70005	8.7574	8.53175	8.93871	7.39736	8.48182	8.81139	9.48047	8.99893	8.00106	9.26468	9.01229	9.28141	8.94901	8.74909	8.95429	8.77318	9.03808	8.94121	9.14515	8.51962	8.61245	8.93205	9.16104	9.44748	9.39463	9.62208	8.5709	8.13669	8.78629	9.13134	9.48285	9.13822
O60218	AKR1B10		4.61582	4.56416			5.117													2.36722	2.56633	2.9439									2.5164										4.04879		0.534326
O60220	TIMM8A	8.25404	8.41973	8.09271	7.85039	7.79971	7.74687	8.09023	8.2116	7.34566	7.13861	7.45666	7.60287	7.76749	8.61917	8.2288	7.69209	7.43186	8.00347	8.35427	8.38723	8.35918	7.6149	7.71525	7.65903	7.51003	7.83499	8.67273	8.35706	8.01209	7.48864	7.41587	6.98295	7.09235	7.41485	7.78372	8.18345	8.20637	8.07335	7.20985	6.97498	7.16228	7.26613	7.52367	7.49994
O60237	PPP1R12B	7.76458	6.97891	7.06802	7.26898	7.09466	6.88879	7.75825	7.61853	6.76749	6.66866	6.93073	7.77731	7.50126	7.22026	6.86673	6.79137	7.10142	6.54026	6.32915	6.4248	7.05594	6.95738	7.41968	7.14694	7.27635	6.67205	6.41195	6.93204	6.46963	6.4814	6.69973	5.88932	6.8352	6.47582	6.47452	7.04964	6.71567	6.4784	6.19687	6.20387	6.55371	7.01635	6.57889	6.33823
O60240	PLIN1	6.48461	7.68543	6.1843	6.5954			5.31666	7.85775				6.98611	9.05961	3.84509	6.84604	4.66667	7.16264	7.55208	3.07147	6.83633	5.14175								4.83573	9.47325	9.82806	7.98394	8.8922	5.18483		6.01812	2.96131	6.97946	6.99558	7.24474	8.15157	8.75282	7.41246	9.6354
O60256	PRPSAP2	4.63924	4.98107	4.88546	5.11714	6.21042	5.18678	5.21527	5.6308	3.94262	5.1119	5.48994	5.09903	5.50781	4.6069	4.89607	4.90444	5.10613	5.46149	5.19417	5.55555	5.36341	4.95559	4.62011	4.83707	5.13688	4.80952	5.97337	5.10042	4.54687	4.75483	4.64987	4.78249	4.57918	4.84985	5.15688	4.72852	4.48729	3.16487	4.954	5.49326	5.11447	4.90708	4.24052	4.50067
O60262	GNG7	6.22406	5.8399	7.14919	7.03798	6.48856	6.63932	6.66662	6.1541	6.86216	6.42903	6.3314	7.10994	6.83058	6.0834	6.03825	6.59267	7.23673	6.16443	7.066	6.5026	6.67171	6.89867	3.99708	6.23289	6.97647	5.71554	5.99958	6.73279	5.66035	6.21254	6.41573	5.51106	5.29812	6.23956	6.7418	6.43736	6.20511	6.72016	6.46568	6.18272	6.56373	6.5221	6.1347	5.96048
O60313	OPA1	5.57787	5.62729	6.23298	6.50424	6.63369	7.18026	6.51013	6.50215	6.55399	5.99236	7.09865	6.01128	6.42119	6.67552	6.67022	5.7644	5.7568	5.29572	6.14926	5.05772	6.11446	6.80437	6.365	6.94894	7.07569	7.0512	6.49435	6.76618	6.01917	6.54807	6.73162	6.44068	6.8823	6.51635	7.05095	6.68458	6.90177	6.93691	7.00611	6.61894	6.77353	6.85831	6.63144	6.92971
O60488	ACSL4			2.06902	4.32421	4.31356	3.37016	1.75338			1.69868	3.21124	3.80209	6.61072	4.7503							5.06283	3.60828			2.32043				4.09127	4.04911	3.75977	3.9249	4.44409	3.78808	1.73718	3.33216			4.24901		4.21718	4.3114	2.37067	1.04802
O60493	SNX3	6.86118	6.89192	6.75376	6.44373	6.26308	6.60071	6.64016	6.69687	6.40476	6.62541	6.13236	6.83585	6.79787	6.31001	6.69938	6.99971	6.56703	6.75669	6.37349	6.49197	6.61859	6.15584	6.54437	6.12001	6.03393	6.10806	6.30754	6.47805	6.78049	6.7215	6.98281	6.35094	6.28907	6.25967	6.12444	6.27119	6.63672	6.56802	6.4916	6.41111	6.71632	6.43285	6.26359	6.70812
O60499	STX10	4.08838	4.267				2.59843	1.46341		2.55279	2.76672	0.907602		4.35037			3.85703		4.14231	3.61377			3.0118	3.10153	2.41661					3.94087	3.42846				3.85909	3.07956	1.98594			3.62943	3.52978	2.41839	2.94864	3.41923	3.25483
O60502	OGA	3.41872	4.16732	3.42772	4.26316	2.93804	3.29922		3.31894	3.31847	2.59329		4.7086	4.95349				4.68357	4.37578	4.29221	4.01626	1.39005	3.11489	2.55189		3.57854	3.35417	2.82012	4.44593	3.06047	2.53488	3.6289	2.90265		3.63591	3.95813	2.75375	3.56375		3.15562	3.02778	3.03799	3.1261	3.00862	3.0238
O60504	SORBS3	6.16093	5.98593	5.5348	6.03998	5.65988	5.16169		5.16228	5.9272	3.24748	4.87707	4.94744	6.02629	4.98259	5.25036	5.85971	5.70879	6.16985	5.6129	6.22007	5.76196	4.04954	5.15049	4.85964	6.02603		5.69021	3.22315	5.49758	5.86534	5.19388	4.77795	5.0399	4.80102	5.35384	5.01313	4.80154	5.43371	5.28939	5.96418	5.05784	5.54118	4.59613	5.1917
O60506	SYNCRIP	5.97184	6.46919	5.70566	5.31836	5.87803	6.18307	5.04671	5.26366	5.94067	6.27701	4.98812	5.85394	6.4038	4.95385	5.41126	5.33303	5.55322	6.54321	6.18183	6.37503	5.08697	6.09387	5.52901	5.91445	5.57143	5.90267	6.28237	5.88815	5.14605	5.55583	5.34631	5.05592	5.22349	5.05969	5.06206	5.58089	5.32977	4.85355	5.48118	5.64707	5.56067	5.45113	6.33187	5.76311
O60518	RANBP6	1.78365	1.73261	1.65226		1.77159				1.01777		1.54581	2.3358	3.70831									1.70773		1.31261	1.8033				1.57239	1.8988	2.31599	1.63049		1.42866	1.25394	1.57277	2.05655	2.68448	1.59497		1.88734	2.71908	1.41518
O60524	NEMF	3.51882	4.5815	3.0646	3.20389		4.0641	4.1821	4.44462		3.11382	2.77237	4.40187	4.7715	4.2149	4.12325	4.26883	3.5748	4.43639	3.2556	3.75432	4.39536		4.16616	3.94413	3.79808	3.75825			4.17358		3.21978	2.84145	4.36626	3.53877					0.996607	4.46992	3.40677	3.26952		3.91443
O60547	GMDS	2.84168	2.86866	2.81315		4.97987	3.1572	3.39834				1.7691	3.39188	4.09289				7.86338	3.43259	3.16936	2.09392											2.7494										3.27303	3.03557	6.81168	7.54858
O60568	PLOD3	5.20101	5.35058	4.87286	4.55196	3.95563	5.22607	5.4193	5.2048		2.93649	3.77582	5.30221	5.17697	4.12008	3.79272	5.88267	5.40113	5.28442	3.70777	5.07172	4.24609	5.04805			3.21806		3.5394		4.05881	4.42417	5.00955	4.78682	3.73483	3.13196	3.32475	3.50508	3.21003	3.32964	5.38154	4.24637	4.54501	5.04333	4.75943	5.03545
O60645	EXOC3	4.97417	3.79804	4.13886	4.20712	5.80587	6.27448	4.77232	4.87609	3.38591	2.21391	3.61711	4.05215	4.2491	4.80225	4.38298	4.26513		3.74138	3.77181		4.72623		6.4959	3.06088	3.59308	3.57626	6.03024	4.56048	3.47088	3.25593	3.90208		2.12011	6.61443		3.16295		4.48921	2.94867	4.10779	3.72718	3.1691	2.99164	6.39135
O60662	KLHL41	4.39822	4.751	5.24871	3.90779	4.89613	5.36703	3.84025	4.43418	5.20571	4.20379	4.29803	5.22229	5.75121	3.69176	3.45857	3.8729	4.63204	4.77753	4.85985	3.37116	4.229	6.08993	5.93218	5.55054	5.83433	5.96304	5.84658	5.94197	5.10304	5.07201	5.97932	5.52371	6.19482	5.71426	5.7376	5.89661	5.68694	6.34469	5.10707	5.54958	5.06365	5.78341	5.63287	6.07741
O60664	PLIN3	5.19683	5.47222	5.24915	5.08342	4.8012	4.89354	5.3936	5.32802	5.13526	5.03536	4.60596	5.74686	6.14129	4.64842	5.37166	5.77617	5.35133	4.90295	5.1128	5.54741	5.63409	4.5373	4.69152	4.7578	4.3242	4.71971	5.07663	4.58727	5.3551	4.94579	5.45714	4.72519	5.32699	5.4365	4.08253	5.8352	5.0845	4.56203	6.05019	6.28629	5.75279	5.50446	5.68284	5.60469
O60684	KPNA6	5.17697	5.38171	10.388		5.23077	9.64838	5.47802	4.59219			11.7536	5.82659	5.76973	5.14505	5.12056	5.00744	4.92872	5.32056	4.84688	5.53749	8.88441	6.25004	5.37965	11.638	10.7456	5.7654	6.15016	5.45048	5.04658	4.67317	5.17824	10.2183	6.70881	8.7399	10.6239	6.82057	5.76067	5.40374	5.41639	4.8715	5.20747	5.16102	5.84615	5.45507
O60701	UGDH	3.94033	4.91263	4.23785	4.56902		4.5404	4.13653	4.66337	4.14463	5.03221	2.15254	4.30927	4.76254	4.80218	4.04083	4.60161	4.33628	4.11802	4.00625	4.44464	4.21695			2.92576	3.61829				4.97534	4.74679	4.47989	3.64166	5.03747	3.59873	2.85849	4.2894	3.57748	4.35128	5.28609	5.19175	4.75845	4.81746	3.94539	4.30609
O60725	ICMT	4.32012	4.28603		4.3516	4.52225	4.7238	3.77848		4.45243	3.70554	4.08679	4.38101	5.14956		4.61014	4.34087		4.64627	4.40285	4.93415	5.07722	3.90781	4.05941	4.58916		4.92649	4.71783	4.63026	4.55117	4.04772	5.17855	4.38729	4.41878	3.39482	4.20755	4.72	3.89718	4.82759	4.86921	4.58936	4.59231	4.70378		4.46531
O60749	SNX2	5.85899	5.49911	5.88968	4.21551	4.82578	4.29713	3.88374	3.82865	4.59297	4.44786	5.45621	4.36147	4.51565	3.49358		4.27896	3.97482	3.73428	5.63382	5.6871	2.93668	4.92413		4.92308	3.57953		4.53529	4.73499	3.56425	4.9091	4.54476	3.41217	4.07182		4.41375	4.22984	4.79201	4.29899	4.06907	4.27995	4.33554	4.77493	3.36807	4.22938
O60763	USO1	6.20551	6.44835	5.83497	4.55636	5.45663	6.35798	5.14925	6.10744	5.30969	4.96749	4.89362	6.36559	6.96282	4.41361	4.70511	3.78323	6.00693	6.08097	6.37227	5.45081	4.48429	6.0137	5.48977	5.25706	5.57165	5.92297	6.08501	5.70934	5.93109	5.50657	6.10104	5.43059	5.9588	6.07119	6.18228	6.1562	5.84511	6.64811	5.76902	6.22035	5.72949	6.21995	5.97123	6.21322
O60784	TOM1	5.89636	5.43243	6.0644	5.67703	6.26818	5.89177	6.39534	6.278	5.55821	4.777	5.75959	6.42992	6.74406	6.71958	6.07467	5.86256	6.2359	5.80442	6.13377	5.91258	5.50651	6.32249	6.89403	6.16025	5.17613	6.31266	6.54025	5.51426	6.23739	5.42268	6.01796	4.72742	6.09864	6.52822	5.79153	5.96654	5.46233	5.35224	6.22736	6.11678	5.87967	6.30289	6.02432	6.24825
O60825	PFKFB2	5.22965	5.31057	4.75685	3.68232	5.72195	4.42288	5.11449	4.35064	4.96212	5.00202	4.93947	4.69532	5.55988	3.36475	5.27064	3.74229	5.43563	4.3515	5.71529	4.71586	3.87455	5.36343	5.11384	4.91763	5.27946	5.51181	5.51557	5.37888	5.16555	5.67678	4.7076	4.44922	4.05083	4.78509	4.61365	4.71378	5.00247	4.93837	4.59438	5.00448	4.62323	5.06144	4.31118	4.98506
O60826	CCDC22	4.66735	6.04251	3.90695	4.35498	4.39351	4.62117	4.62308	4.09459		3.64041	4.09495	4.63189	4.82969	4.62298	5.32293		4.27211		2.43245	2.70596	4.92401	4.2128	3.90438	5.12393	5.1462	3.837	5.09654	3.23905		3.76576	6.68809	3.72234	2.65206	3.90305	2.69807	2.91591	4.76985	2.6048	3.54085	3.81426	4.46528	6.72583	4.41313	4.77443
O60832	DKC1	4.41254	5.02574	4.31838	4.05718	4.99541	4.80244	4.25438	6.13537	2.55034	6.04981	4.45809	3.99245	4.96438	5.36749	4.19767	4.58154	4.71747	4.44399	4.64258	3.91045	2.93291	5.94929	7.14745	6.90759	6.14338	7.16349	7.96543	7.17201	4.631	4.50921	4.8719	4.93316	5.8424	5.58086	5.84641	5.7079	5.81592	5.58347	4.69294	8.66022	4.68664	5.84383	4.92357	4.96085
O60869	EDF1	5.86805	5.2534	5.61177	5.67007	5.15704	5.484	5.85449	6.05541	4.92292	5.11935	5.41059	5.55613	5.36699	5.74737	6.06782	5.77127	5.44959	5.3037	5.37652	6.67661	5.8113	5.61896	5.27268	5.25285	5.26409	5.38683	5.06096	5.31559	5.75793	4.90554	5.17108	4.47103	4.54094	5.14177	4.71838	5.49544	4.565	4.4979	5.06957	4.43467	5.22527	5.0209	5.20677	5.12568
O60884	DNAJA2	6.21568	6.1252	6.39943	6.71289	7.27463	6.62433	6.39919	6.47072	4.81474	4.45555	6.10545	7.05379	6.87754	6.9435	6.79844	7.56729	6.346	6.06496	5.93307	6.01863	6.9933	6.50053	6.39679	5.91074	6.16353	6.50431	7.6796	6.5383	6.2898	6.45511	6.37405	5.83177	6.61307	6.0851	6.5009	6.12309	5.40079	5.651	6.41215	7.39107	6.57795	6.50197	6.57001	6.3269
O60925	PFDN1	6.15785	5.28075	6.13393	5.06471	5.3536	5.16943	5.14509	6.97081	5.69785	5.07402	5.18841	4.64776	5.85041	3.69626	4.10518	3.15187	5.51448	5.77208	5.94024	4.32727	3.79907	5.20675		4.83792	5.28248	5.48432	4.74834	4.91808	5.4493	4.92857	4.95092	4.96234	4.74066	5.28159	4.55334	5.90481	5.18972	5.12744	5.14794	6.76795	4.99387	5.08176	4.9575	4.46555
O75083	WDR1	5.57938	6.06769	6.01025	5.78837	5.46103	6.14821	5.81019	5.59034	5.97589	5.69807	5.5718	6.42637	6.37059	5.67283	5.64609	5.77791	5.62235	5.45032	5.96925	5.99932	6.19211	5.77324	7.52044	5.44861	5.76229	5.63793	5.34802	5.46293	5.52209	6.35128	6.51245	6.18794	6.39451	5.8621	5.89163	5.47921	5.68723	5.69125	6.54813	5.852	6.71878	6.30017	6.0285	6.26364
O75110	ATP9A	2.65505	3.35902	2.47419			2.7627			2.83296	2.06965	1.57582	2.13621	3.82211				2.42681	2.52928	3.14315			2.8928	2.82775		2.12781	2.73623		3.11342		2.92107	3.40641	1.74271				1.93442	2.17618	2.91373	2.63988	2.88022	2.64539	2.63921	2.72548	3.08303
[truncated: 2,477 more rows]
