# Supplementary material for: SARS-CoV-2-infected hiPSC-derived cardiomyocytes reveal dynamic changes in the COVID-19 hearts
Source: Stem Cell Res Ther. 2023 Dec 12;14:361. doi: 10.1186/s13287-023-03603-1 (PMC10717444; doi:10.1186/s13287-023-03603-1)
Supplement: Supplementary file 3 — Additional file 3. Table S2. Differentially expressed proteins identified in heart tissues between patients with COVID-19 and control samples. [file 13287_2023_3603_MOESM3_ESM.xlsx]

## Sheet: Table S2
Table S2. Differentially expressed proteins identified in heart tissues between patients with COVID-19 and control samples. The signification differentially expressed proteins were defined as those with Benjamini-Hochberg-adjusted p-value < 0.05 and a fold change of log2 (COVID-19/Control)> 0.585 (significantly upregulated) or < -0.585 (significantly downregulated).
Protein Accessions	Gene symbols	log2 (COVID-19/Control)	P-value	Regulation level
P52952	NKX2-5	4.41561	0.00158889	Upregulated
P02741	CRP	2.72258	1.76262e-05	Upregulated
Q9Y5Y7	LYVE1	2.70714	0.00864309	Upregulated
A0A0U1RQF0	FASN	2.52601	0.000875272	Upregulated
P09914	IFIT1	2.4735	0.000348611	Upregulated
A0A494C0F5	VSIG4	2.13819	1.03145e-06	Upregulated
P01011	SERPINA3	2.11855	5.60544e-10	Upregulated
P05161	ISG15	1.97399	0.00105177	Upregulated
E7ESL0	MRPL22	1.96357	0.0245014	Upregulated
Q16822	PCK2	1.9012	0.000142893	Upregulated
P68871	HBB	1.86145	1.06109e-06	Upregulated
P00915	CA1	1.83027	1.18954e-07	Upregulated
Q99538	LGMN	1.82889	0.00401698	Upregulated
P42768	WAS	1.74899	0.0120458	Upregulated
Q05469	LIPE	1.73648	0.00918513	Upregulated
P15090	FABP4	1.7357	0.000425395	Upregulated
P05109	S100A8	1.64337	0.000289864	Upregulated
Q9Y2V2	CARHSP1	1.64057	1.00969e-08	Upregulated
P43490	NAMPT	1.59881	3.59936e-09	Upregulated
Q6BCY4	CYB5R2	1.56278	0.0412901	Upregulated
Q07002	CDK18	1.56186	2.12579e-07	Upregulated
Q6P1A2	LPCAT3	1.52349	6.0042e-06	Upregulated
A0A2R8Y7X9	HBG1	1.51735	0.000115694	Upregulated
P12532	CKMT1A	1.50822	0.00526548	Upregulated
P11498	PC	1.49127	0.00443795	Upregulated
P03915	MT-ND5	1.47986	9.27235e-07	Upregulated
P00325	ADH1B	1.47591	0.003594	Upregulated
P06702	S100A9	1.46343	4.03797e-05	Upregulated
P21695	GPD1	1.46213	0.0144191	Upregulated
P69905	HBA1	1.45579	2.49136e-05	Upregulated
P02792	FTL	1.39573	0.000911539	Upregulated
P20591	MX1	1.38982	0.0154142	Upregulated
F5GZZ9	CD163	1.36231	0.028033	Upregulated
P53396	ACLY	1.32487	0.000460455	Upregulated
P02750	LRG1	1.30592	0.000989484	Upregulated
A0A075B6F6	HM13	1.26241	0.006214	Upregulated
A0A2R8Y5S7	RDX	1.24474	0.000289864	Upregulated
P07996	THBS1	1.21924	0.015289	Upregulated
Q9NS84	CHST7	1.1955	0.0138591	Upregulated
P53007	SLC25A1	1.19185	0.000275302	Upregulated
H7C4E7	CSDC2	1.16083	8.61343e-05	Upregulated
O00763	ACACB	1.15825	0.0330144	Upregulated
A0A075B6K4	IGLV3-10;IGLV3-1	1.10987	0.0330692	Upregulated
P02730	SLC4A1	1.10962	0.00249674	Upregulated
Q04828	AKR1C1	1.1031	0.00361858	Upregulated
P13796	LCP1	1.07878	0.0127828	Upregulated
P00488	F13A1	1.07683	0.00237577	Upregulated
H0Y2V6	CEP170	1.07395	0.0491447	Upregulated
E9PMR4	CD151	1.06519	0.0414575	Upregulated
P40261	NNMT	1.06087	0.00845232	Upregulated
P04839	CYBB	1.04949	0.00786067	Upregulated
P07858	CTSB	1.04546	0.00550334	Upregulated
P07099	EPHX1	1.02312	0.00317847	Upregulated
Q5TCU3	TPM2	1.011	0.0259457	Upregulated
A0A0C4DH55	IGKV3D-7;IGKV3OR2-268;IGKV3-15	1.00943	0.0178169	Upregulated
P00966	ASS1	1.00156	3.77949e-05	Upregulated
P02042	HBD	0.99756	0.00118001	Upregulated
Q05655	PRKCD	0.996685	0.0279145	Upregulated
A0A286YF22	PHGDH	0.978971	0.0191241	Upregulated
H0Y4R1	IMPDH2	0.953669	0.000509971	Upregulated
P85037	FOXK1	0.953387	0.0462012	Upregulated
P48751	SLC4A3	0.950713	0.015289	Upregulated
Q9H422	HIPK3	0.947272	0.0298386	Upregulated
P22303	ACHE	0.941466	0.0245014	Upregulated
P05023	ATP1A1	0.94099	2.44624e-06	Upregulated
P33121	ACSL1	0.938192	0.00276666	Upregulated
P21283	ATP6V1C1	0.929691	0.0010479	Upregulated
P01009	SERPINA1	0.925617	0.00168465	Upregulated
B7Z7P8	ETF1	0.917811	0.0234396	Upregulated
P00167	CYB5A	0.91215	0.0203319	Upregulated
P08240	SRPRA	0.910578	0.0492774	Upregulated
P02763	ORM1	0.907636	0.0391183	Upregulated
P00846	MT-ATP6	0.901022	0.00471068	Upregulated
P23141	CES1	0.879395	0.0245926	Upregulated
P19652	ORM2	0.878982	0.0399129	Upregulated
P54709	ATP1B3	0.868989	0.00616152	Upregulated
P01857	IGHG1	0.865171	0.00871116	Upregulated
A0A0J9YXN7	PLIN4	0.86436	0.00246581	Upregulated
P55084	HADHB	0.858886	0.000103228	Upregulated
A0A1W2PPM2	LIAS	0.856765	0.047609	Upregulated
E9PBC1	EPN2	0.844695	0.0440919	Upregulated
Q6ZN40	TPM1	0.842455	0.0438384	Upregulated
P23381	WARS1	0.835868	0.00245241	Upregulated
P00395	MT-CO1	0.825998	0.0344477	Upregulated
O43772	SLC25A20	0.825189	0.000156061	Upregulated
Q9BRX8	PRXL2A	0.819884	0.0106525	Upregulated
O60662	KLHL41	0.812198	0.00840011	Upregulated
P00918	CA2	0.810221	0.00471068	Upregulated
P30041	PRDX6	0.808155	0.00105352	Upregulated
A0A087WVQ6	CLTC	0.808011	0.0281327	Upregulated
E7EQT4	ACIN1	0.802299	0.0468603	Upregulated
P60983	GMFB	0.802262	0.0418392	Upregulated
I3L1D2	MPDU1	0.797611	0.00538657	Upregulated
P17931	LGALS3	0.782592	0.0127828	Upregulated
P11166	SLC2A1	0.777077	0.00309416	Upregulated
P01834	IGKC	0.777042	0.0297063	Upregulated
Q8IWT6	LRRC8A	0.759902	0.0173457	Upregulated
Q9NVI7	ATAD3A	0.75978	0.00238165	Upregulated
H0YFD6	HADHA	0.757782	0.00184361	Upregulated
P52209	PGD	0.753644	0.000651689	Upregulated
P16284	PECAM1	0.745074	0.000554966	Upregulated
A0A4W9A917	IGHG3	0.737777	0.0389656	Upregulated
E5RGQ3	RWDD1	0.737663	0.0407294	Upregulated
P04040	CAT	0.737199	0.00508944	Upregulated
C9JFR7	CYCS	0.728782	0.00851936	Upregulated
A0A286YEY1	IGHA1	0.7224	0.0407173	Upregulated
A0A0S2Z4A4	MLF1	0.716392	0.0151424	Upregulated
J3QQY2	TMCO1	0.703982	0.000164321	Upregulated
A0A0B4J1R2	ACSS3	0.70049	0.0453587	Upregulated
Q9BYV2	TRIM54	0.690958	0.00198215	Upregulated
P35579	MYH9	0.685112	0.020534	Upregulated
P16930	FAH	0.678589	0.0311422	Upregulated
B1AJY5	PSMD10	0.67128	0.0179599	Upregulated
H0YL19	WDR61	0.669119	0.0473461	Upregulated
P07355	ANXA2	0.668957	0.00222772	Upregulated
P26038	MSN	0.655499	0.00032264	Upregulated
A0A087WSW9	TXNRD1	0.650759	0.0126453	Upregulated
H3BR35	GSPT1	0.64611	0.000602619	Upregulated
P46940	IQGAP1	0.645629	0.00280469	Upregulated
Q13011	ECH1	0.641888	0.00278067	Upregulated
Q9Y376	CAB39	0.640522	0.0116279	Upregulated
P07814	EPRS1	0.640251	0.00361858	Upregulated
Q8NHP8	PLBD2	0.632721	0.0418392	Upregulated
P24539	ATP5PB	0.614191	0.0182917	Upregulated
P68133	ACTA1	0.609195	0.00971797	Upregulated
P12955	PEPD	0.603069	0.00121139	Upregulated
Q13228	SELENBP1	0.59984	0.0314678	Upregulated
Q9Y490	TLN1	0.591895	0.0218307	Upregulated
P51659	HSD17B4	0.587059	0.00245121	Upregulated
P49458	SRP9	-0.585514	0.00843444	Downregulated
Q96M27	PRRC1	-0.588357	0.0330692	Downregulated
P98160	HSPG2	-0.58883	0.00320842	Downregulated
O75663	TIPRL	-0.58918	0.0137825	Downregulated
Q07960	ARHGAP1	-0.590745	0.0487766	Downregulated
F8WD26	LMO7	-0.591277	0.00555367	Downregulated
A0A0R4J2E8	MATR3	-0.593857	0.00198215	Downregulated
A0A590UJJ6	H3-3A;H3-3A;H3-3B;H3-3B;H3-3B;H3C1;H3-3A;H3-4;H3C15	-0.596151	0.0229353	Downregulated
A0A0A0MR13	GNAS	-0.596267	0.00018859	Downregulated
A0A0G2JPR0	C4A	-0.597055	0.0419845	Downregulated
P13929	ENO3	-0.597659	0.0135528	Downregulated
O14925	TIMM23	-0.601063	0.0318254	Downregulated
P42766	RPL35	-0.601642	0.0111557	Downregulated
O75937	DNAJC8	-0.606113	0.020534	Downregulated
A0A494C028	DEK	-0.610122	0.00198201	Downregulated
Q92506	HSD17B8	-0.610223	0.0012963	Downregulated
Q96BM9	ARL8A	-0.610504	0.00346134	Downregulated
A0A087X0K0	COL15A1	-0.611976	0.000554966	Downregulated
Q86U42	PABPN1	-0.617207	0.00555367	Downregulated
Q15417	CNN3	-0.617504	0.0373854	Downregulated
Q00577	PURA	-0.618073	0.00348489	Downregulated
O75531	BANF1	-0.621925	0.00960591	Downregulated
P55795	HNRNPH2	-0.622245	0.0112711	Downregulated
P61160	ACTR2	-0.624803	0.00330722	Downregulated
O95487	SEC24B	-0.625321	0.00452918	Downregulated
Q7Z4H3	HDDC2	-0.628673	0.0410434	Downregulated
A0A1B0GTM2	AMT;;AMT;AMT;AMT	-0.63069	0.0120329	Downregulated
P49903	SEPHS1	-0.634223	0.00762562	Downregulated
Q9UK41	VPS28	-0.638595	6.5951e-06	Downregulated
Q8N465	D2HGDH	-0.64038	0.00147625	Downregulated
P42773	CDKN2C	-0.640471	0.0465995	Downregulated
Q96GD0	PDXP	-0.642312	0.00214179	Downregulated
Q9Y2Q3	GSTK1	-0.642693	0.0217386	Downregulated
A0A0U1RR32	hCG_2039566;;H2AC11;H2AC7;H2AC20;H2AC18;H2AC12;H2AC14;H2AJ	-0.642988	0.003594	Downregulated
P23246	SFPQ	-0.643852	0.000989484	Downregulated
Q6QNY0	BLOC1S3	-0.643939	0.0334699	Downregulated
A0A087WTP3	KHSRP	-0.643981	0.00422905	Downregulated
Q5TDF0	NTPCR	-0.644404	0.00782372	Downregulated
A0A0A0MRX8	NFIB	-0.649386	0.0440919	Downregulated
Q6ZMP0	THSD4	-0.651068	0.00843444	Downregulated
P37108	SRP14	-0.652082	0.0359695	Downregulated
A0A1W2PPZ5	TCEA1	-0.659739	0.00180956	Downregulated
H0YBZ2	CD74	-0.660719	0.0104937	Downregulated
Q96FJ2	DYNLL2	-0.661163	0.000832948	Downregulated
P20338	RAB4A	-0.662385	0.00264275	Downregulated
A0A0G2JJZ9	DDX39B	-0.662892	0.000205511	Downregulated
H3BPE7	FUS	-0.665351	0.0103221	Downregulated
Q9HA65	TBC1D17	-0.668317	0.000176754	Downregulated
G3V1C3	API5	-0.669503	0.030383	Downregulated
Q9H1E5	TMX4	-0.669536	0.00276666	Downregulated
C9JV77	AHSG	-0.671088	0.0111201	Downregulated
H0Y8G5	HNRNPD	-0.671244	0.0211072	Downregulated
J3KTL2	SRSF1	-0.671553	0.0315777	Downregulated
Q15286	RAB35	-0.672066	0.0056103	Downregulated
O94760	DDAH1	-0.673119	0.000509971	Downregulated
A0A0U1RQH7	RBM39	-0.674655	0.041738	Downregulated
Q9NXA8	SIRT5	-0.676193	0.00394496	Downregulated
P46108	CRK	-0.677009	0.00541832	Downregulated
A0A1B0GTG2	ALDH7A1	-0.677242	0.00694153	Downregulated
H0YHG0	SARNP	-0.67729	0.000262657	Downregulated
P29536	LMOD1	-0.679506	0.0464765	Downregulated
Q13263	TRIM28	-0.681617	0.0332792	Downregulated
P26583	HMGB2	-0.681646	0.00123188	Downregulated
Q8NC56	LEMD2	-0.682307	6.67601e-05	Downregulated
A0A5F9ZHI5	ALDH3A2	-0.684518	0.0229353	Downregulated
E9PEB5	FUBP1	-0.688111	0.00121139	Downregulated
Q9BZL4	PPP1R12C	-0.692595	0.000237495	Downregulated
Q8TCA0	LRRC20	-0.693574	0.006269	Downregulated
P35555	FBN1	-0.694797	0.0298476	Downregulated
Q9BXW7	HDHD5	-0.695242	0.000774734	Downregulated
B7ZBB8	PPP1R3G	-0.697335	0.00771567	Downregulated
Q9NRP2	CMC2	-0.697453	0.0373854	Downregulated
P06899	H2BC11;H2BC21	-0.701464	0.00236964	Downregulated
P55809	OXCT1	-0.701683	3.24258e-05	Downregulated
P16401	H1-5	-0.702247	0.0391994	Downregulated
A0A2R8YEL6	GCLC	-0.702588	0.0165916	Downregulated
Q9P0M6	MACROH2A2	-0.7035	0.00380934	Downregulated
O43815	STRN	-0.705564	0.000255492	Downregulated
A0A182DWF2	TXNRD2	-0.707066	0.0133918	Downregulated
A0A2R8Y793	ACTB	-0.708057	0.00511343	Downregulated
Q96QR8	PURB	-0.710708	0.047609	Downregulated
P54289	CACNA2D1	-0.710854	0.00274975	Downregulated
A0A0C4DGY8	ENOPH1	-0.715462	0.0298123	Downregulated
P43652	AFM	-0.716073	0.0229353	Downregulated
F8W8H5	RAB24	-0.716477	0.0370095	Downregulated
O00468	AGRN	-0.71734	0.000189824	Downregulated
E9PHK0	CLEC3B	-0.722455	0.0345549	Downregulated
Q9NRR5	UBQLN4	-0.723563	0.000348611	Downregulated
B4DUC8	MTAP	-0.723751	0.00864309	Downregulated
Q9UBS0	RPS6KB2	-0.727845	0.0450787	Downregulated
A0A075B7D9	TAF15	-0.727963	0.0133507	Downregulated
O00339	MATN2	-0.728499	0.0479893	Downregulated
P08572	COL4A2	-0.728774	0.00276666	Downregulated
A0A087WYU2	METTL26	-0.73111	0.00222772	Downregulated
Q9UMX0	UBQLN1	-0.731395	0.0359695	Downregulated
P38919	EIF4A3	-0.731832	0.00028305	Downregulated
Q15717	ELAVL1	-0.735993	0.00110024	Downregulated
O14907	TAX1BP3	-0.738568	0.00191203	Downregulated
Q9HBH1	PDF	-0.738965	0.0270527	Downregulated
P49770	EIF2B2	-0.741676	0.00245139	Downregulated
Q9Y5P6	GMPPB	-0.744325	0.00871609	Downregulated
Q969V3	NCLN	-0.747394	0.000134035	Downregulated
P82663	MRPS25	-0.749829	0.0331753	Downregulated
H3BNC9	RPS17	-0.750816	0.0459738	Downregulated
A0A5F9ZHJ0	ACAT1	-0.750944	0.0116279	Downregulated
Q01658	DR1	-0.751729	0.0182917	Downregulated
A0A0C4DH07	LTBP4	-0.752361	0.00762562	Downregulated
P50461	CSRP3	-0.75266	0.00865869	Downregulated
O95425	SVIL	-0.755273	0.0126653	Downregulated
H0YN26	ANP32A	-0.757057	0.003415	Downregulated
P15121	AKR1B1	-0.760382	0.00396344	Downregulated
B4E3T4	RBPMS	-0.762028	0.00146173	Downregulated
Q9Y5Z7	HCFC2	-0.76326	0.00784999	Downregulated
Q9Y3Y2	CHTOP	-0.764193	0.00105352	Downregulated
Q15393	SF3B3	-0.76951	0.0259457	Downregulated
Q15772	SPEG	-0.776112	0.000125103	Downregulated
Q14894	CRYM	-0.776793	0.00833216	Downregulated
P62805	H4C1	-0.779455	0.00264876	Downregulated
P51991	HNRNPA3	-0.779478	0.000142194	Downregulated
P08185	SERPINA6	-0.781279	0.0139567	Downregulated
O95278	EPM2A	-0.782702	0.00245139	Downregulated
H0Y5F4	AFG1L	-0.783185	0.0294147	Downregulated
O14531	DPYSL4	-0.78446	0.00623249	Downregulated
P40429	RPL13A	-0.791619	0.000119987	Downregulated
P03897	MT-ND3	-0.796517	0.00555367	Downregulated
Q96PK6	RBM14	-0.800367	0.00605071	Downregulated
E9PCY7	HNRNPH1	-0.802043	0.000212736	Downregulated
Q9BX66	SORBS1	-0.805313	0.00605071	Downregulated
F8W726	UBAP2L	-0.805648	0.0491447	Downregulated
H3BRN4	ABAT	-0.806648	0.0220848	Downregulated
A6NIT2	PHKA1	-0.809159	0.0391183	Downregulated
P55001	MFAP2	-0.81136	0.00971797	Downregulated
P62328	TMSB4X	-0.812485	0.00883854	Downregulated
F6VDE0	SMARCA2	-0.813286	0.0236795	Downregulated
A0A2R8YDM5	LAMA2	-0.823341	0.0153603	Downregulated
Q6PEY2	TUBA3E	-0.82714	0.00897434	Downregulated
A0A0A0MT83	IVD	-0.827376	0.000812566	Downregulated
Q9UKD2	MRTO4	-0.827565	0.0259457	Downregulated
A0A0C4DGW6	C5orf51	-0.828683	0.00232052	Downregulated
P49207	RPL34	-0.838012	0.00205712	Downregulated
A0A0U1RQW6	DIP2C	-0.843908	0.00582514	Downregulated
Q12874	SF3A3	-0.844698	0.00198215	Downregulated
H3BR94	DCTN5	-0.848603	0.0289304	Downregulated
O94875	SORBS2	-0.848994	0.00548862	Downregulated
P10412	H1-4	-0.853152	8.61343e-05	Downregulated
O75367	MACROH2A1	-0.857091	0.000324751	Downregulated
P53420	COL4A4	-0.858585	0.011044	Downregulated
Q8TAE6	PPP1R14C	-0.858904	0.0149068	Downregulated
H3BM67	NOL3	-0.862657	0.00479932	Downregulated
O75112	LDB3	-0.865025	0.00107713	Downregulated
H7BXR3	SORBS2	-0.865453	0.0169761	Downregulated
A6NED7	LRRC8C;LRRC8C	-0.866508	0.00342134	Downregulated
Q8NFU3	TSTD1	-0.868076	0.0226733	Downregulated
Q8IWW8	ADHFE1	-0.870093	0.0072109	Downregulated
H3BNF0	NUBP2	-0.871006	0.00889714	Downregulated
P60059	SEC61G	-0.871882	0.0116279	Downregulated
I3L3F5	MYO1C	-0.873196	0.000464694	Downregulated
Q9BVC6	TMEM109	-0.876656	0.00191203	Downregulated
A0A1X7SBZ2	DDX17	-0.880329	3.77949e-05	Downregulated
A0A6Q8PFY7	TFG	-0.882048	0.0218307	Downregulated
P13647	KRT5	-0.882391	0.0151424	Downregulated
J3QLE5	SNRPN;SNRPB;SNRPN	-0.885946	0.00913002	Downregulated
E7EMN6	PPP1R2;PPP1R2;PPP1R2B	-0.886228	0.0315777	Downregulated
Q9Y316	MEMO1	-0.887536	0.0308658	Downregulated
B1ANH5	GUK1	-0.888987	0.00771567	Downregulated
P31942	HNRNPH3	-0.890611	1.85313e-05	Downregulated
Q8WZA9	IRGQ	-0.893114	0.0103207	Downregulated
Q8NBN7	RDH13	-0.894407	5.30571e-05	Downregulated
Q96A08	H2BC1	-0.8951	0.0125243	Downregulated
Q5H9L2	TCEAL5;TCEAL3	-0.902922	0.0046576	Downregulated
P08294	SOD3	-0.907716	0.0293181	Downregulated
P12110	COL6A2	-0.914485	0.00232052	Downregulated
P22626	HNRNPA2B1	-0.915264	0.000142194	Downregulated
P08779	KRT16	-0.918835	0.0203052	Downregulated
P16402	H1-3	-0.922337	0.0030069	Downregulated
H3BV85	BOLA2B;BOLA2	-0.93158	0.0196973	Downregulated
E7EVZ5	PCYOX1L	-0.933234	0.0254122	Downregulated
A0A087X0S5	COL6A1	-0.933456	0.00155471	Downregulated
A0A0D9SEI3	CDK11B;CDK11B;CDK11B;CDK11B;CDK11A;CDK11A;CDK11A	-0.937824	0.0018797	Downregulated
P58876	H2BC5;H2BC18;H2BC9;H2BC15;H2BC14;H2BC13;H2BC15	-0.947486	0.009877	Downregulated
B5MCI0	SMTN	-0.948482	0.0128744	Downregulated
Q86TC9	MYPN	-0.952957	0.000861118	Downregulated
Q6P9B9	INTS5	-0.960937	0.00511343	Downregulated
C9IZ93	UBE2F;UBE2F;UBE2F;UBE2F;UBE2F;UBE2F;UBE2F;UBE2F;UBE2F;UBE2F;UBE2F;UBE2F-SCLY;UBE2F-SCLY;UBE2F	-0.969641	0.00762562	Downregulated
B8ZZV9	COQ10B	-0.974887	0.000423106	Downregulated
P51608	MECP2	-0.976144	0.000328008	Downregulated
Q13526	PIN1	-0.978222	0.00245139	Downregulated
O43708	GSTZ1	-0.978365	0.0043055	Downregulated
Q8NFW8	CMAS	-0.985068	0.0139567	Downregulated
Q10570	CPSF1	-0.988153	0.0217386	Downregulated
A0A494C1B9	GUCY1B1	-0.993918	0.00250277	Downregulated
F8W543	NAP1L1	-0.994677	0.00856944	Downregulated
P0C0S5	H2AZ1;H2AZ2	-0.997903	0.00133068	Downregulated
Q92522	H1-10	-1.00547	0.000604241	Downregulated
P12111	COL6A3	-1.00857	0.00123188	Downregulated
Q9NQT5	EXOSC3	-1.01051	0.0275059	Downregulated
Q9UHI6	DDX20	-1.01687	0.0048981	Downregulated
Q5SSJ5	HP1BP3	-1.01963	2.27869e-06	Downregulated
O43741	PRKAB2	-1.02001	0.0266665	Downregulated
P67870	CSNK2B	-1.0314	0.00378335	Downregulated
Q92686	NRGN	-1.03381	0.0298123	Downregulated
P23142	FBLN1	-1.034	0.0366417	Downregulated
P02647	APOA1	-1.04189	0.0063335	Downregulated
F8VNT9	CD63	-1.04298	0.0447088	Downregulated
A0A590UJ43	CSNK1A1	-1.05165	0.000132848	Downregulated
A0A5F9ZH21	CAMK2A	-1.05584	0.00445319	Downregulated
A0A087WXX9	PRKAA2	-1.05649	0.0151424	Downregulated
Q9Y6I3	EPN1	-1.06295	7.19315e-05	Downregulated
J3KSS5	CORO6	-1.0641	0.000871441	Downregulated
P51858	HDGF	-1.07652	0.00186609	Downregulated
P02652	APOA2	-1.08075	0.00198215	Downregulated
Q8TF74	WIPF2	-1.08631	0.00105177	Downregulated
Q9BW30	TPPP3	-1.09092	5.68165e-05	Downregulated
O14745	SLC9A3R1	-1.09295	0.0256701	Downregulated
E9PI99	NFYC	-1.09589	0.000390583	Downregulated
Q96AG3	SLC25A46	-1.09803	0.00957171	Downregulated
P51884	LUM	-1.09808	0.0275861	Downregulated
P82932	MRPS6	-1.09905	0.00110024	Downregulated
P20908	COL5A1	-1.11049	0.0315777	Downregulated
J3KNC0	GTF2A1	-1.11145	0.0373854	Downregulated
P02461	COL3A1	-1.1155	0.0348435	Downregulated
P07585	DCN	-1.11565	0.00810298	Downregulated
P04080	CSTB	-1.11711	0.00340052	Downregulated
P35527	KRT9	-1.12314	0.00698634	Downregulated
Q6VY07	PACS1	-1.12413	0.0448474	Downregulated
P45985	MAP2K4	-1.1259	0.0374871	Downregulated
Q7L775	EPM2AIP1	-1.14144	0.0348906	Downregulated
Q8WUM0	NUP133	-1.15609	0.00471068	Downregulated
A2A2V1	PRNP	-1.15903	0.00133497	Downregulated
Q96PU8	QKI	-1.16202	6.97229e-06	Downregulated
P13611	VCAN	-1.16998	0.006269	Downregulated
F5H4R6	NAP1L1	-1.1866	0.00274975	Downregulated
A0A2R8Y653	UCK2;UCK2;UCK1	-1.20007	0.0294097	Downregulated
P07205	PGK2	-1.21208	5.1804e-05	Downregulated
Q6PCE3	PGM2L1	-1.2123	0.0281327	Downregulated
Q15582	TGFBI	-1.22782	0.000861118	Downregulated
Q9BWH6	RPAP1	-1.22845	0.0320009	Downregulated
A0A3B3ISX9	TNXB	-1.23006	0.00206312	Downregulated
A0A3B3IRR9	SORBS1	-1.23841	0.000124301	Downregulated
Q2TAY7	SMU1	-1.23897	0.0458695	Downregulated
P23946	CMA1	-1.25026	0.0386649	Downregulated
P20645	M6PR	-1.25704	0.0425509	Downregulated
A0A087WYP2	SELENOH	-1.25946	5.68165e-05	Downregulated
P21810	BGN	-1.26719	0.0298476	Downregulated
Q96JM3	CHAMP1	-1.27555	3.09212e-05	Downregulated
Q9UBV8	PEF1	-1.30267	0.023532	Downregulated
P04196	HRG	-1.30852	0.000801921	Downregulated
C9JP16	CRTAP	-1.31454	0.0196317	Downregulated
Q86YZ3	HRNR	-1.33653	0.0112826	Downregulated
Q05707	COL14A1	-1.34481	0.0269892	Downregulated
G3V4U0	FBLN5	-1.37197	0.000889554	Downregulated
Q9H425	C1orf198	-1.4284	4.06744e-05	Downregulated
Q92626	PXDN	-1.43056	3.44576e-05	Downregulated
A0A590UJT3	TERF2IP	-1.43381	0.00279828	Downregulated
O75884	RBBP9	-1.44022	0.0076046	Downregulated
B3KW70	MFAP5	-1.44626	0.00107713	Downregulated
A6NC48	BST1	-1.45271	0.00156677	Downregulated
A0A6Q8PGA2	GATM	-1.45485	0.00377036	Downregulated
Q9H987	SYNPO2L	-1.45747	4.96254e-08	Downregulated
P02790	HPX	-1.46277	0.000135111	Downregulated
A8MQB8	FMR1	-1.47421	1.15251e-06	Downregulated
Q96D05	FAM241B	-1.53576	0.00166881	Downregulated
Q9NWH9	SLTM	-1.54403	0.0186227	Downregulated
J3KNK1	MAPK9	-1.54796	0.0339891	Downregulated
Q8N1N4	KRT78	-1.54916	0.003594	Downregulated
Q07507	DPT	-1.55176	0.00170641	Downregulated
F5GWH5	TMEM258	-1.55438	0.000103228	Downregulated
P13645	KRT10	-1.56427	0.00240606	Downregulated
Q9BQ95	ECSIT	-1.58972	0.0149068	Downregulated
O95218	ZRANB2	-1.60153	0.026472	Downregulated
I3L505	NDUFAB1	-1.60321	4.64593e-06	Downregulated
P52788	SMS	-1.61179	0.00366227	Downregulated
Q12765	SCRN1	-1.62478	0.00883219	Downregulated
P0CAP1	MYZAP	-1.62624	5.30571e-05	Downregulated
Q8N6S5	ARL6IP6	-1.62844	0.0203319	Downregulated
P51888	PRELP	-1.63389	0.00787132	Downregulated
Q8IUX7	AEBP1	-1.64372	0.000308453	Downregulated
O14617	AP3D1	-1.65016	0.0451298	Downregulated
A0A087WTA8	COL1A2	-1.68653	0.00508944	Downregulated
A0A0A0MS69	PDE1C	-1.70718	0.00980871	Downregulated
F6SYF8	DKK3	-1.72776	0.0259457	Downregulated
Q9BYX7	POTEKP	-1.72897	7.66377e-08	Downregulated
P04264	KRT1	-1.74489	0.000169292	Downregulated
P24468	NR2F2	-1.77547	0.0391994	Downregulated
P20774	OGN	-1.78197	0.00629391	Downregulated
G3V3X5	LTBP2	-1.79136	0.00224988	Downregulated
Q06828	FMOD	-1.79999	0.0308658	Downregulated
M0R2Z9	SUGP2	-1.85351	1.85313e-05	Downregulated
Q9BXN1	ASPN	-1.92478	0.000248237	Downregulated
B1ALP5	KANK4	-1.94695	0.0236795	Downregulated
P05546	SERPIND1	-2.00556	9.28246e-08	Downregulated
P05976	MYL1	-2.02728	0.00333138	Downregulated
A4UGR9	XIRP2	-2.04923	0.0443229	Downregulated
P10915	HAPLN1	-2.05241	0.0137825	Downregulated
P35908	KRT2	-2.05798	3.77949e-05	Downregulated
P05230	FGF1	-2.06828	0.0141404	Downregulated
K7ES70	MFAP4	-2.11437	0.00198215	Downregulated
Q6PGP7	TTC37	-2.18776	0.00520971	Downregulated
A0A0U1RQC7	CFAP99	-2.30384	0.00121139	Downregulated
P51809	VAMP7	-2.40421	0.0418392	Downregulated
Q15063	POSTN	-2.48874	0.000205511	Downregulated
F8VXC8	SMARCC2	-2.51688	0.000140703	Downregulated
Q96QG7	MTMR9	-4.72558	0.0038577	Downregulated
