# Supplementary material for: SARS-CoV-2-infected hiPSC-derived cardiomyocytes reveal dynamic changes in the COVID-19 hearts
Source: Stem Cell Res Ther. 2023 Dec 12;14:361. doi: 10.1186/s13287-023-03603-1 (PMC10717444; doi:10.1186/s13287-023-03603-1)
Supplement: Supplementary file 4 — Additional file 4. Table S3. All proteins identified in hiPSC-derived cardiomyocytes with different infection timepoints. [file 13287_2023_3603_MOESM4_ESM.xlsx]

## Sheet: Table S3
Table S3. All proteins identified in hiPSC-derived cardiomyocytes with different infection timepoints. The quantification values of the identified proteins were normalized by taking the fraction of the total, followed by a multiplication by 106 and a log2 transformation.
Protein Accessions	Gene Symbols	Normalized Protein Intensity (0h)			Normalized Protein Intensity 24h)			Normalized Protein Intensity (48h)			Normalized Protein Intensity (72h)
		Repeat 1	Repeat 2	Repeat 3	Repeat 1	Repeat 2	Repeat 3	Repeat 1	Repeat 2	Repeat 3	Repeat 1	Repeat 2	Repeat 3
A0A024QZP7;P06493	CDK1	6.60955	6.16468	6.27338	6.32104	6.82344	6.32559	7.37655	7.17557	6.48101	6.7759	7.31899	7.42926
A0A024QZW4;Q9H1N7	SLC35B3	4.94159	5.14286	3.36709	3.32883	4.83	4.97752	6.19	5.21273	5.18109	5.27239	5.61888	6.17024
A0A024R4E5	HDLBP	9.49984	9.36827	9.52582	9.45167	9.55434	9.36395	9.522	9.27865	9.26754	9.34352	9.90897	9.63246
A0A024RA52;P25787	PSMA2	7.49749	7.61981	7.70793	7.44074	7.38363	7.32262	7.48541	7.30565	7.3191	7.60171	7.02948	7.58951
A0A024RAC6	ELOA	3.99362	3.65652	3.85447	3.83541	3.99287	3.74033	4.29349	4.12264	3.52132	4.31972	3.52496	3.67922
A0A024RBG1;Q9NZJ9	NUDT4B;NUDT4	6.01784	5.61957	5.59744	6.09543	6.09711	5.93137	6.02469	6.06345	6.13174	5.79802	4.8921	5.82803
A0A024RCR6;A0A0G2JK23;P46379	BAG6	6.53901	6.57282	6.54133	6.29003	6.53587	6.45167	6.63794	6.68504	6.49421	6.17855	7.04381	7.07673
A0A067XG54	ATP11C	3.5051	3.23363	3.14216	3.33624	3.72855	3.42492	3.82547	3.0975	3.18885	3.80711	3.7446	3.80527
A0A075B6F3;H0Y7V4;Q96JB1	DNAH8	10.4256	10.4698	10.4241	10.5779	10.1121	10.1239	10.1234	10.7194	10.7283	10.1214	8.38964	10.1265
A0A075B6G6;Q7Z7B0	FILIP1	2.06793	4.32408	1.74559	4.75726	1.90028	1.11253	1.56565	7.61877	2.33332	1.23576	1.43263	7.1454
A0A075B7G8;A0A087WYH9;A0A087X0V7;J3KPL8;O00213	APBB1	3.94509	3.93272	3.79929	3.66253	4.16218	3.71016	3.82113	3.24641	4.15598	3.83296	3.66888
A0A087WSW9;A0A087WSY9;Q16881	TXNRD1	6.61351	6.27466	6.37089	6.39906	6.81546	6.37383	6.58064	6.57364	6.31121	6.69066	7.17532	6.66139
A0A087WT12;A0A087X2I2;K7ERP4;P36969	GPX4	7.7915	7.24988	7.26155	7.72791	7.2861	7.15067	7.10138	7.77512	7.78854	7.20486	7.37792	7.40102
A0A087WT20;Q9NV06	DCAF13	4.84464	3.65898	3.6012	4.70559	4.8329	4.75337	4.50874	4.50979	4.86482	4.14802	4.90224	4.35288
A0A087WT44;P30519	HMOX2	4.16678	4.65999	4.1503	4.756	4.94339	4.72539	4.81671	4.79552	4.73912	4.36877	4.09056	4.4744
A0A087WT87;A0A087X0U3;P43003	SLC1A3	2.9728	2.56558	2.64446	3.35764	3.11916	2.8874			3.05415	1.84907	0.131238
A0A087WT99;Q9H0W9	C11orf54	5.85357	6.04874	5.59274	6.0732	5.58911	6.07378	5.93433	6.07734	5.87591	5.84133	5.83334	5.74226
A0A087WTA1;A0A0A0MR20;A0A590UJB1;E9PDN6;F5H107;Q9C0A0	CNTNAP4;CNTNAP4;;CNTNAP4;CNTNAP4;CNTNAP4	3.84468	3.55686	3.70082	3.0061	3.12417	3.31966		3.07935	3.50608	3.64896	1.74975	2.56734
A0A087WTA5	EIF2B4	4.46349	4.31125	3.94137	4.19771	3.82449	5.13525	4.11345	4.28359	4.79397	4.05303	3.92941	4.07805
A0A087WTA8;P08123	COL1A2	10.6274	10.6816	11.0099	11.0247	11.398	10.9033	10.9772	11.1313	11.2325	11.0412	10.3628	11.1434
A0A087WTT8;A0A0A0MQX5;O94779	CNTN5	2.43657	2.48695	3.38021	3.06537	3.59668	3.16286	3.78707	3.5829	3.30132	3.59508	3.52355	4.04181
A0A087WTW0;A0A087WVR3;Q96T88	UHRF1	2.74413	2.22644	2.53655	2.30447	3.13667	1.75895	3.96093	2.85521	3.43151	3.28576	4.49393	3.68813
A0A087WU02;Q96RQ1	ERGIC2	4.73027	4.34244	3.99506	4.75748	4.93331	4.73738	4.18272	4.61904	4.77753	4.92691	4.30298	4.74482
A0A087WU03	HNRNPDL	8.1471	8.06533	8.28839	8.44073	8.45714	8.3421	9.15853	8.11252	7.93188	8.60861	9.12837	9.19447
A0A087WU53;Q9H0U3	MAGT1	6.67882	6.60973	6.68828	6.42672	6.51391	6.49439	6.60819	6.59726	6.49822	6.3997	5.99923	6.56244
A0A087WU80;D3TTY5;P21580	TNFAIP3	5.13793	5.01359	5.10064	5.01068	4.94453	5.05525	5.12461	4.94063	4.61854	5.2391	5.13582	5.11283
A0A087WUB9;Q8WYA6	CTNNBL1	4.34775	4.60534	4.24275	4.90748	5.01698	4.92263	5.19985	4.81235	4.63405	4.64884	4.63478	4.91945
A0A087WUC6;Q15005	SPCS2	7.30645	7.14963	6.84654	7.41025	7.32675	7.35004	7.03828	7.23901	7.56003	7.44471	6.38049	6.33093
A0A087WUE4;A0A0G2JNN3;C9JMY0;Q96PV6	LENG8	2.89696	2.78828	2.78252	2.79978	2.97403	2.70624	3.17431	3.10737		3.18614	3.49546	3.06964
A0A087WUK2;O14979	HNRNPDL	7.41499	7.38931	7.41387	7.27891	7.46227	7.34934	7.4271	7.50164	7.19636	7.4977	8.09914	7.74584
A0A087WUL4;A0A087WX23;A0A087WZG9;B4DSP0	PEG10	5.60346	5.99133	6.31853	5.9714	5.45257	5.71576	5.02907	4.92612	6.05175	5.76515	3.6632	3.95566
A0A087WUQ6;P07203	GPX1	6.22166	6.65394	6.48967	6.55805	6.65435	6.72446	6.87434	6.537	6.77051	6.43797	6.22315	6.50613
A0A087WUR6;H7C071;Q14012;Q8IU85	CAMK1D;CAMK1;CAMK1;CAMK1D	2.37794	2.2955	2.40203	2.19974	2.93978	2.70482	3.1992	2.92519	2.24471	2.82525	3.50073	3.0632
A0A087WUT6;O60841	EIF5B	6.3631	6.3809	6.6055	6.15959	6.41415	6.21724	6.21135	6.35312	6.3257	6.23754	6.75384	6.40055
A0A087WUW6;A0A087X0G7;A0A087X1B1;Q9Y6K9	IKBKG	3.20046	3.9686	3.63504	4.01434	4.06702	3.89456	4.05026	4.14788	3.81737	3.51012	4.14594	3.74405
A0A087WUW9;Q9NXU5	ARL15	2.7781	3.08207	3.8891	3.39766	3.44486	3.80772	3.04826	3.10957	3.22165	3.40989	3.49848	3.00044
A0A087WUZ6;A0A0X1KG69	PATJ	1.64276	2.89568	4.54373				4.19248			1.76576
A0A087WV25;O95684	CEP43		2.35087	1.9972								0.436995
A0A087WV46;C9JXA7;Q0VGL1	LAMTOR4	5.82162	6.38141	6.5449	6.12087	6.28343	5.7627	6.12782	6.03026	6.18895	6.26084	6.28741	6.15333
A0A087WV97;Q8WU79	SMAP2	4.31412	4.45392	4.43778	4.32558	4.19765	4.32546	3.80054	4.19551	4.34504	4.47143	4.63994	4.4711
A0A087WVA8;Q8IWB9	TEX2	1.96334	1.42275	1.83017	0.509761	2.16192		1.5556	1.73712	1.5238	1.42867
A0A087WVC4;A0A0A0MS54;P22694	PRKACB	3.71494	2.61365	2.24822	3.74999	3.57705	3.57928	2.09338	3.25483	4.07167	2.96422		-11.7964
A0A087WVD7;Q9Y3D8	AK6	2.51925	2.3041	2.074	3.06006	3.22867	3.41487	3.35292			2.25366		1.73491
A0A087WVF1;K7EQH1;Q96B23	C18orf25	1.98371	1.57658	1.72592	2.20577	2.2899	2.16669	1.89463	1.59008	2.07764	1.99359	3.01554	1.09409
A0A087WVF7;Q9NZM3	ITSN2	3.50077	2.89179	2.35143	2.46077	2.95336	2.24057	2.8535	2.14075	3.10323	2.43318	3.18831	3.12055
A0A087WVM4;B7ZM99;Q6UB35	MTHFD1L	6.82534	6.60438	6.80615	6.71963	7.02903	6.79806	7.13873	6.6689	5.89543	6.13368	6.84406	6.72987
A0A087WVP1;Q14517	FAT1	2.76426	2.18037	1.86027	2.93203	1.86413	2.03077	2.90232	2.74495	2.26803	2.44248	3.61297	1.94781
A0A087WVS8;Q70IA6	MOB2	4.2571	4.41882	4.25481	4.37305	4.28398	4.38656	4.62032	4.46987	4.54938	4.43459	4.20409	4.50799
A0A087WW40;Q9Y371	SH3GLB1	6.04356	6.25723	6.04511	6.2676	6.40177	6.24416	6.31815	6.26205	6.25046	6.18036	6.20916	6.09325
A0A087WW46;A0A0G2JP90	NOMO1	3.0475	2.71469	3.21516	2.80683	2.96622	2.59102	2.77803	2.96115	2.13715	2.404	2.8426	2.99008
A0A087WW58;C9JAG1;Q9C0D9	SELENOI	4.58241	4.37537	4.6942	3.94812	4.48883	4.84007	4.92661	2.53959	4.27012	4.9501	5.19686	4.96248
A0A087WW65;A0A590UJS8;A0A5F9ZA98;O75027	ABCB7	2.95346	3.40679	3.23727	3.08563	3.20326	3.03917	3.68498	3.58902	3.1043	3.52019	3.1612	3.32968
A0A087WWA3;O60333;Q4R9M9	KIF1B	4.4584	4.03737	4.34738	4.1174	4.4303	4.02476	4.73107	4.77064	4.29811	4.71412	3.59694	4.29579
A0A087WWF1;Q8WWX9	SELENOM	4.75261	4.85125	4.97823	5.13218	5.20259	4.96155	4.95615	4.78154	5.21431	4.79471	3.8657	5.31101
A0A087WWH3;Q9NZM4	BICRA	1.91133	1.69178	2.08739	1.36124	1.51918		2.09669	2.09875		1.97924	2.59428
A0A087WWM4;F8WAN9;H0YLV5;H0YMB3;H0YNJ6;Q9P2T1	GMPR2	5.60758	5.38487	5.44702	5.45815	5.47946	5.47576	5.4256	5.35874	5.48188	5.63677	4.60307	5.12058
A0A087WWM5;F8W703;F8WBR3;Q9HCK4;R4GMM8	ROBO2	2.14529	1.85362	2.07379	2.01558	1.90497	1.8722	1.33095	1.58548	1.83478	2.25366	1.61463	2.73925
A0A087WWP4;A0A494C001;A0A499FJY3;Q96T37	RBM15	4.95538	4.94342	5.19895	4.69793	5.19251	4.93061	5.2708	5.32316	4.99402	5.21502	5.11102	5.69394
A0A087WWP8;A0A0C4DGT8;Q5VWQ0	RSBN1	3.30216	2.88452	3.01692	2.9745	2.59959	2.96693	3.35358	2.96252	3.04483	3.31121	3.3739	3.56669
A0A087WWR2;I3L2Z5;P56270	MAZ	1.98254		2.05056		2.31816		1.94176			1.13128
A0A087WWS1;Q96FV9	THOC1	4.58008	4.78171	4.88718	4.54436	4.70512	4.66156	4.86751	4.75164	4.66666	4.73448	5.02997	5.11853
A0A087WWT6;A0A0A0MSU1;E5RG85;E5RHJ8;E7ETA8;Q06455	RUNX1T1	3.65244	3.63783	3.67453	3.44133	3.17801	3.44743	4.16368	3.96759	3.63401	4.26125	4.02048	4.19599
A0A087WWU8	TPM3	5.56519	5.75953	5.41316	6.81634	6.96219	6.81991	7.39196	6.8231	7.06241	6.11753	6.31537	6.20565
A0A087WWW8;B5MEB3;Q9Y6J0	CABIN1	3.57035	2.32468	1.69334	4.14063	3.90656	4.00175	4.3628	4.61689	3.55694	4.11731	3.77401	3.86196
A0A087WWW9;O95999	BCL10	4.4023	4.78861	4.55181	4.2862	4.22504	4.3876	4.51867	3.81672	3.50636	4.22252	3.61392	3.39726
A0A087WWZ6	PRDM11	3.99103	3.67628	3.89617	3.8293	3.79089	3.79093	4.01135	3.90319	3.76879	4.12375	4.08649	3.89148
A0A087WX29;Q13148	TARDBP	7.20975	6.88516	6.94375	6.95843	7.16095	6.98998	7.15988	7.12225	6.83684	7.30519	6.72246	6.48279
A0A087WXC5;E7ESZ7;O95299	NDUFA10	4.84976	5.00494	4.17454	5.13164	5.46985	5.29769	5.48647	5.4076	5.3088	5.20582	4.37225	4.78909
A0A087WXL6	VPS11	7.27782	5.96432	5.84828	7.0446	6.64253	5.97384	6.06007	6.78018	6.08059	6.391	6.57041	7.06872
A0A087WXM6;A0A0A6YYL6;J3KRX5;J3QQT2;P18621	RPL17;RPL17-C18orf32;RPL17;RPL17;RPL17	8.18126	9.1224	8.36043	8.91611	8.79033	8.81414	8.99377	8.72717	9.03858	8.51299	7.50383	8.39228
A0A087WXN4;Q96CB8	INTS12	2.69016	2.35768	2.64569	2.62002	2.73155	2.45919	3.35039	1.70624	2.4228	3.08263	3.12696	2.93581
A0A087WXN9;Q765P7	MTSS2	2.17184	3.30992	3.31209	1.51033	3.2663		3.66187	3.37369	0.769374	2.76486	3.73599	2.96528
A0A087WXU3;A0A499FIX8;A0FGR8;H7BXI1	ESYT2	5.6361	6.17199	6.30728	5.07809	6.24461	6.21918	5.81777	6.19293	5.46167	6.21863	5.05975	5.12064
A0A087WY00;F8W6H6;Q9Y4I1	MYO5A	7.96143	4.60825	4.84659	4.59618	4.94294	5.35918	6.08809	7.60098	6.66514	6.71448	7.6987	7.6026
A0A087WY55;Q9NP79	VTA1	6.22292	7.32046	6.87591	6.92591	6.99162	7.06083	6.7986	6.70637	7.22123	6.79906	7.05794	6.80388
A0A087WY58;P51956	NEK3	2.87731	2.69999	3.67281	3.13683	4.10711	2.903	3.64876	3.33886	2.23482	3.13844	3.58989	3.20128
A0A087WY67;P0CG29;P0CG30;Q6ICJ4	GSTT2;GSTT2;GSTT2B;GSTT2B	3.69392	3.67097	3.66191	4.07216	4.16754	4.00755	3.89028	3.12452	4.77135	3.65574	3.30642	3.72745
A0A087WY71;E9PFW3;Q96CW1	AP2M1	8.32303	7.9288	8.1686	8.17433	8.3874	8.09395	7.77192	7.9699	8.25233	8.34285	7.61749	7.23543
A0A087WYE2;Q5T4B2	CERCAM	5.2641	5.06578	5.42718	5.19996	5.50674	5.1347	5.16689	5.40895	5.35672	5.46538	5.74403	5.32912
A0A087WYF7;Q6UXV4	APOOL	4.59171	4.75451	4.83222	4.43887	4.50576	4.51241	4.41748	3.73894	4.24984	4.59692	4.54126	4.53225
A0A087WYF8;Q53GG5	PDLIM3	5.8616	5.72135	5.87619	5.82621	6.43594	5.83606	5.56864	5.68721	5.62244	5.8059	5.94198	4.42785
A0A087WYG2;A0A669KB35;E9PFH7;Q9UPT6	MAPK8IP3	4.21472	4.17585	4.03658	3.89309	4.03025	4.20122	4.1244	3.78874	4.06419	4.23616	3.99767	4.11209
A0A087WYJ2;M0R2B7;P28340	POLD1	4.14977	3.99286	4.08316	3.74665	4.02377	3.95603	4.44035	4.29515	3.72336	4.15792	4.81913	4.55559
A0A087WYL5	SEZ6L2	4.73292	4.6858	4.66892	4.90309	4.56889	4.64405	4.39904	4.23715	4.52702	4.48191	4.59814	4.70979
A0A087WYN9;Q7Z478	DHX29	4.59037	4.48674	4.6941	4.42519	4.69265	4.38649	4.96146	4.67065	4.38999	4.6396	4.88848	4.86277
A0A087WYP2;Q8IZQ5	SELENOH	6.35026	6.37824	6.42548	6.29141	5.98595	6.38903	6.27313	6.199	6.27456	6.54541	6.16296	6.33695
A0A087WZ13;E9PAU2	RAVER1	5.42288	5.12817	5.14434	5.07755	5.09146	4.93884	5.41539	5.26048	5.1251	5.6529	4.90847	5.19282
A0A087WZ32;A0A087X038;A8K727;Q9HB19	PLEKHA2	3.0602	3.2086	2.54419	2.86084	2.64738	2.69329		1.61939	2.78979		2.54788	3.20548
A0A087WZ62;Q9H6U8	ALG9	4.12854	3.79337	4.01651	3.85157	4.0036	3.99396	3.93636	4.02246	4.8895	4.03863	4.35208	4.18136
A0A087WZE9	HMGN3	6.78464	6.88447	7.09593	6.39374	6.37145	6.37013	5.52544	6.70722	6.21111	6.26129	6.45571	6.14721
A0A087WZG4;A0A3B3IPE9;M0QZS0;Q6ZSZ5	ARHGEF18	6.08071	5.26806	4.88631	6.31751	6.12081	6.07968	6.15043	5.51819	4.97264	6.5104	6.18254	7.24926
A0A087WZM2;D6RHI9;O00584	RNASET2	4.3289	5.02916	4.92269	5.20486	4.47659	4.88597	4.52559	4.34472	5.15355	4.60093	3.80289	4.21049
A0A087WZN1;O43837	IDH3B	3.70086	3.84589	3.70516	3.78729	4.16009	3.8277	3.96541	4.2137	4.48033	4.25437	3.61645	3.87371
A0A087WZT0;M0QZ22;Q5PRF9	SAMD4B	3.74919	3.6485	3.63336	3.45902	3.59516	3.66157	3.08615	2.90616	3.25989	3.50415	3.27351	1.29123
A0A087WZU2;Q00536	CDK16	2.90251	2.82492	2.9097	2.78909	2.4148	1.85206	2.33375	2.6094	1.6855	2.31029	2.18268	2.74181
A0A087WZU5;O43657	TSPAN6	1.61184	1.57038	2.25625	0.469699	1.75808	2.5278	2.45821	2.39143	2.48407	2.08742	2.28086	1.49571
A0A087WZV0;O43314	PPIP5K2	4.88204	4.86701	4.8698	4.55389	4.58495	4.65537	4.75365	4.69977	4.45921	4.78848	4.98627	5.00267
A0A087WZX0;Q86UU0	BCL9L	4.3363	4.17136	4.23644	4.01887	4.33783	4.24495	4.27088	4.25445	3.99754	4.34982	4.58051	4.59362
A0A087X011;E9PES4;J3KPF9;Q9Y496	KIF3A	3.47405	2.98211	2.28573	2.27743	2.43617	2.68758	2.74828	4.62225	3.396	3.34679	2.02662	2.79672
A0A087X020;Q9Y3A5	SBDS	6.23792	5.89181	5.96222	6.3306	6.57372	6.348	6.41115	6.54524	6.49184	6.20935	5.51401	6.36804
A0A087X0D5;P09668	CTSH	5.12125	5.15545	5.22769	4.90074	5.43991	5.01963	5.83138	5.61431	5.36287	5.92582	5.9451	5.98444
A0A087X0G5;Q8IZL2	MAML2	3.70154	3.16707	3.9434	3.60784	4.33552	3.83483	3.88626	1.54049	2.77824	5.78739	6.38484	0.484815
A0A087X0H7;A0A669KAW5;A0A669KB51;A0A6E1W401;Q8NEL9	DDHD1	1.54955	2.27245	2.2033				2.32028	6.43449	1.8396	2.41076	2.60926
A0A087X0H9	RBM26	5.03099	4.33964	4.50511	4.75564	4.98057	4.96679	5.29377	5.04669	4.71191	4.79182	4.98011	4.96008
A0A087X0K0;P39059	COL15A1	6.2969	6.50112	7.45596	7.11725	7.46876	6.77586	5.77419	6.6576	6.89002	6.01849	6.33537	7.03042
A0A087X0K9;G5E9E7	TJP1	4.63236	4.26489	4.18923	3.58602	4.19081	3.85687	4.69335	4.25432	3.894	4.44274	3.36113	4.3186
A0A087X0L7;J3KNA0;Q15070	OXA1L	4.00152	3.99354	3.90426	4.01866	4.32359	4.01084	4.42194	3.48178	4.04865	4.16408	2.9279	4.62818
A0A087X0M4	SLC4A1AP	4.18289	3.94275	3.98461	4.00938	3.98308	3.93083	3.78511	3.9573	4.08506	4.20304	3.27558	3.83884
A0A087X0N3	NOL4L	4.55134	4.47191	4.59134	4.19847	4.10881	4.295	4.2296	4.30568	4.11427	4.55638	4.64417	4.77918
A0A087X0P4;A0A0A0MTI0;P40424	PBX1	5.13339	5.31437	5.26626	5.03221	4.9587	5.20837	5.24567	4.87467	5.20811	5.28934	4.62006	4.91694
A0A087X0Q9;Q9BVL4	SELENOO	3.52683	3.04561	3.06178	3.37474	3.44019	3.19233	4.05616	3.86487	3.36663	3.55016	3.49617	3.66195
A0A087X0R0;F5H5V6;F5H6S1;F8W8R6;O15550	KDM6A	1.94593	1.29482	1.89834	1.93836	1.72768	1.89956	1.96861	2.63536	2.07742	2.17339	2.23813	3.1102
A0A087X0R6;Q9UMY4	SNX12	4.79345	5.77433	4.97668	5.58199	5.75092	5.51012	5.75177	5.75982	5.88969	5.37819	5.04152	5.49525
A0A087X0S5;P12109	COL6A1	10.1851	10.2632	10.1336	10.3473	10.0764	10.2021	9.05085	9.26568	10.2723	9.73736	9.1999	9.17709
A0A087X142;A6NFQ9;A6NMH6;F8W8I8;Q92599	SEPTIN8	6.61937	6.5179	6.47493	6.42499	6.37372	6.45397	6.25467	6.31687	6.35885	6.48444	6.71437	6.41023
A0A087X1A8;A0A0A0MS38;A0A2R8Y3X7;D3VVH9;F5H211;G3V3R7;G3V4U9;P54252	ATXN3	3.16144	3.74092	3.01825	3.10356	3.49801	3.60692	3.61935	3.6	3.52153	3.32766	3.45264	3.36011
A0A087X1E4;P53365	ARFIP2	4.25543	4.21856	4.12851	4.68835	4.24081	4.50265	4.17029	4.03256	4.54089	4.20067	3.43645	3.85783
A0A087X1G7;O60613	SELENOF	4.64235	4.86534	4.56802	5.04638	5.08184	5.04674	4.39496	4.60362	4.95229	4.60504	4.41117	4.25497
A0A087X1K9;O75608	LYPLA1	6.6311	7.11935	7.01379	6.97737	6.97183	6.99188	7.2305	6.88604	6.94842	6.88318	6.5068	6.94382
A0A087X1U1;E7EUN2;F5GXM9;Q9UPQ3	AGAP1	3.61091	2.44832	2.35287		2.40045	3.28457	3.62353	3.396	2.95554	3.13801	3.92379
A0A087X1W8;A0A0A0MTJ8;Q9BY67;X5DQS5	CADM1	3.51288	3.91054	4.2668	3.72404	4.01584	3.81987	4.53197	4.28154	3.66306	3.67839	4.73589	4.27549
A0A087X1Z3;Q9UL46	PSME2	5.65485	5.82105	5.62951	6.2936	6.31436	6.22104	6.32562	6.19914	6.3866	5.91024	5.5667	5.98511
A0A087X211;Q8TCG1	CIP2A	1.86166	1.82843	1.87107	1.8011	1.90645	2.22778	2.93681	2.73784	2.33446	2.40716	2.76163	2.9923
A0A087X256;Q2M389	WASHC4	4.74783	4.87391	4.79434	4.77124	5.02977	4.89176	5.04051	4.83173	4.78643	4.87528	4.97656	4.5529
A0A087X287;A0A494BZX7;A0A499FIJ6;E7ER32;Q969V6;W0Z7M9	MRTFA	3.23391	3.127	3.21773	2.89563	3.12116	3.11181	3.01916	3.46893	3.38674	3.37463	3.67946	4.00208
A0A087X2B2;E9PMH5;Q13490	BIRC2	2.65966	2.62189	2.88059	3.02388	2.90942	2.04225	1.8743	2.2985	2.24231	2.9058	2.69539	2.1538
A0A087X2C3	RAP2C	4.7028	4.28667	4.78753	4.24694	4.94678	4.62265	4.79653	4.51567	4.50107	4.59541	4.13289	4.82179
A0A087X2D5;Q9BRJ2	MRPL45	4.49959	4.26717	4.26901	4.49552	7.39815	6.78987	4.5119	4.47213	4.39653	4.4412	4.44618	2.91634
A0A087X2D8;O60271	SPAG9	6.46699	6.11814	6.33609	6.23485	6.40592	5.68604	6.28957	6.37101	6.20264	6.40737	6.41756	6.33625
A0A087X2G1;F1T0B3;Q92499	DDX1	8.46644	8.49499	8.60905	8.29625	8.50722	8.33468	8.75702	8.61434	8.23398	8.58978	8.74266	9.05501
A0A087X2G6;A0A0C4DGU5;D6RIC3;Q9Y3C1	NOP16	2.23501	3.19961	0.261014	3.29078	2.71274	3.32929	3.33612	2.46078	3.37562	2.82598
A0A087X2I1;P62333	PSMC6	7.07264	7.41923	7.30855	7.08053	7.59823	7.60082	7.75025	7.64059	7.57214	7.09804	6.76045	7.58109
A0A088AWN2;Q8TBZ3	WDR20	3.21014	2.898	2.8568	2.66434	3.3243	3.14306	2.77741	3.02376	2.91463	3.11786	4.26189
A0A090HNM7;A0A1W2PS85;P28715;R4GMW8	ERCC5;BIVM-ERCC5;ERCC5;BIVM-ERCC5	2.36426	2.44975	2.99007	2.49281	2.92256	2.91841	3.41887	3.27638	2.78628	3.20885	3.3962	3.44314
A0A096LNH6;Q14185	DOCK1	4.82571	4.38287	4.6871	4.45926	4.82307	4.68425	5.23072	4.83674	4.68113	4.98573	4.9176	4.85387
A0A096LNZ9;A0A096LPJ4;P05161	ISG15	2.87621	4.52168	3.39862	5.27799	4.06051	4.54449	4.93908	4.0264	4.29317	5.01592	3.83872	4.4409
A0A096LP07;A0A096LPJ3;A8K070;C9JFE4;Q13098	GPS1	6.42169	6.74251	6.49927	6.90288	7.03477	6.90693	6.97772	6.81883	6.86248	6.56139	6.24674	6.57325
A0A096LP25	AAK1	6.28479	6.26731	6.40755	6.05954	6.36649	6.14924	6.45573	6.3266	6.05896	6.31258	6.79775	6.74223
A0A0A0MQR2;A2A2L5;Q9BY42	RTF2	4.01552	4.46911	4.06881	4.26006	3.92156	4.13823	3.27836	4.27743	3.78761	3.91844	3.65552	3.80688
A0A0A0MQR4;I3L2J0;Q96RK0	CIC	3.86024	3.5637	4.07458	3.24706	3.96868	3.60014	4.0229	3.64287	3.21258	4.03316	4.25522	4.33408
A0A0A0MQS1;Q53H96	PYCR3	5.08356	5.24966	5.18859	5.54395	5.61596	5.43163	5.48916	5.48557	5.53924	5.1992	5.0734	5.46185
A0A0A0MQU3;P62837	UBE2D2	6.56773	6.43275	5.96629	6.6669	6.529	6.71669	6.10955	6.51584	6.82616	6.29972	5.67122	6.43359
A0A0A0MQU4;Q96I15	SCLY	3.61086	3.69306	3.72705	3.27929	3.45286	3.47073	3.2653	3.0416	3.129	3.42682	3.5401	2.98116
A0A0A0MQV6;P09038	FGF2	2.1279	2.93422	2.70247	2.42035	1.80676	2.23121	3.80948	1.12228	0.877667	1.70381	0.685309
A0A0A0MQW0	MYEF2	6.56832	6.48211	6.50156	6.14236	6.55419	6.4974	6.71395	6.86955	6.47282	6.80906	6.95799	7.12817
A0A0A0MQX8;C9JP00;Q9NR56	MBNL1	5.09245	4.81654	5.355	5.15716	5.18735	5.04783	5.63231	5.40152	4.90516	6.04149	5.75892	5.89397
A0A0A0MQY7;Q5VU97	CACHD1	3.43684	3.56076	3.28349	3.82388	3.94618	2.41097	3.8855	3.87774	3.28014	3.92734	2.4507	4.80339
A0A0A0MQY8;F2Z357;J3KPC5;P47736;X6R8W7	RAP1GAP	5.76178	6.5142	7.30217	6.75145	7.14296	6.70401	6.88912	7.65541	5.56634	5.74885	6.4049	7.157
A0A0A0MR05;Q9BVC4	MLST8	4.1853	4.17326	4.26119	4.23984	4.49539	4.37855	4.63717	4.08863	4.13757	4.46002	4.18289	4.62984
A0A0A0MR06;O15258;Q5T091;Q5T092	RER1	5.64125	5.40005	4.77688	5.43625	5.47763	5.39509	4.99993	4.96484	5.42323	5.35313	4.14525	5.39211
A0A0A0MR08	USP19	3.29423	3.15737	2.85979	3.21914	2.66758	2.13084		3.62228	2.7254	3.18919	4.20785	2.28326
A0A0A0MR25;A0A5S6RJB7;P21802	FGFR2	3.38616	3.15616	3.19969	3.87641	3.96031	3.68194	2.35432	2.91782	3.54469	2.89137	3.08644	3.17562
A0A0A0MR39	MYEF2	4.90075	4.67825	5.09216	4.1993	5.02372	4.56097	4.97792	4.96393	4.93748	4.96608	5.66011	5.28114
A0A0A0MR51;O60427	FADS1	4.00509	3.64807	3.60777	4.43681	4.95125	4.1715	4.44121	4.45815	4.49449	4.4952	4.35073	4.60318
A0A0A0MR59;A0A0C4DG68	PUM2	3.5283	3.51947	3.31571	3.33755	3.59819	3.21754	3.69451	3.70183	3.48049	3.50515	2.99289	3.84244
A0A0A0MRA3;A0A0A0MTS7;Q8WZ42	TTN	5.55452	5.30958	5.49313	5.23264	5.22356	5.35395	5.65965	5.37014	5.10126	5.48007	5.6298	5.81737
A0A0A0MRB5;Q8WXG6	MADD		1.30499	2.79332									2.32192
A0A0A0MRC3;A0A0A0MRR0;A0A0A0MSE6;A0A1W2PNG1;A0A1W2PNH9;A0A1W2PNQ3;A0A1W2PNW6;A0A1W2PNX9;A0A1W2PNY8;A0A1W2PNY9;A0A1W2PP06;A0A1W2PP26;A0A1W2PP94;A0A1W2PPH9;A0A1W2PPQ3;A0A1W2PPS2;A0A1W2PPX7;A0A1W2PPY5;A0A1W2PPZ1;A0A1W2PQ53;A0A1W2PQ61;A0A1W2PQA0;A0A1W2PQJ9;A0A1W2PQK5;A0A1W2PQU4;A0A1W2PR56;A0A1W2PR62;A0A1W2PRB0;A0A1W2PRE5;A0A1W2PRG5;A0A1W2PRJ1;A0A1W2PRN5;A0A1W2PRV4;A0A1W2PRX6;A0A1W2PS97;A0A1W2PSD3;B7Z…	KCNMA1	2.70412	2.21568	3.41169	2.92775	3.13605	1.9953	3.57247	2.23464	1.54675	1.92373	2.13596	3.64459
A0A0A0MRC4;A0A0A0MSK4;Q86YR5	GPSM1	4.21104	4.31826	4.3635	4.33213	4.54285	4.78163	4.80816	4.85237	4.47847	4.57173	4.76257	4.15524
A0A0A0MRE5;Q9ULH1	ASAP1	4.06399	3.87813	4.10955	3.83974	4.19122	3.93876	4.28267	4.36131	4.0703	4.19305	4.34286	4.4696
A0A0A0MRE6;O94967	WDR47	2.27027	2.24974	2.00316	2.15167	1.95243	2.36849	2.83172	1.92308	1.88654	1.63553	2.17666	1.29252
A0A0A0MRF6;Q99996	AKAP9	3.14643	2.58453	2.92206	2.55082	3.04543	2.77323	3.09129	3.30626	2.50643	3.09515	3.01265	3.10871
A0A0A0MRH0;Q9NVX2	NLE1	3.52403	3.16704	3.41928	3.79968	3.86348	3.8495	4.26062	4.13915	3.83583	3.99224	3.29639	3.89897
A0A0A0MRI1;Q8IXQ4	GPALPP1	4.164	4.05912	4.10378	0.674118	3.33986	3.5126	3.95462	3.84507	-0.763847	4.35307	4.02235	4.6222
A0A0A0MRJ0;Q5VT25	CDC42BPA	5.63171	5.44403	5.31833	5.52909	5.67902	5.49074	5.7763	5.70309	5.57501	5.80474	6.05013	5.90885
A0A0A0MRJ6;P22061	PCMT1	6.76753	7.25249	7.00064	7.19846	7.12655	7.11864	7.1649	7.09578	7.22039	6.95822	5.74306	6.86318
A0A0A0MRM8	MYO6	4.44843	4.84571	4.33197	4.74327	4.59993	4.9617	5.19766	4.83404	4.81593	4.86681	4.98225	4.8175
A0A0A0MRM9;Q14978	NOLC1	6.38088	6.41727	6.6824	6.33586	6.67426	6.44029	6.78019	6.80035	6.3419	6.71572	6.05162	6.82617
A0A0A0MRR7;P09234	SNRPC	5.07706	5.84224	5.28585	5.5591	5.32733	5.57884	5.26019	5.06388	5.76519	5.33712	5.62627	5.13993
A0A0A0MRT6;B6VEX4;Q8IZP0	ABI1	6.39811	6.45471	6.48834	6.33105	6.4269	6.39695	6.2533	6.46471	6.21053	6.48383	6.12071	6.60052
A0A0A0MRU0;A0A0C4DH75;A0A0D9SFF8;B4DZ84;D3DX48;D3DX49;Q14168	MPP2	2.73495	2.56407	2.10286	2.50334	3.06558	2.77123	3.27975	3.25163	2.91082	3.21809	2.47409	3.14312
A0A0A0MRW7;Q7Z2E3	APTX	3.33903	4.24553	3.05211	3.13065	3.29804	3.01186	2.66973	2.5164	3.49561	2.6809	3.20372	3.18872
A0A0A0MRX8;A0A1B0GU97;A0A1B0GW37;A0A1B0GWI9;A0A1B0GWJ4;A0A2R8Y7V8;O00712;Q5VW26;Q5VW27;Q5VW30;U3KQE8	NFIB	3.57875	3.01979	3.3142	3.16454	3.57917	3.21283	3.46693	3.72525	2.89882	4.23077	3.67628	3.81578
A0A0A0MS45;A0A6I8PIQ6;J3KNI1;Q9H9E3	COG4	4.50609	4.46128	4.42431	4.90209	5.05502	4.92529	5.03465	5.05927	5.02513	4.90384	3.97499	4.62231
A0A0A0MS51;A0A0A0MT01;P06396	GSN	10.0966	9.89037	10.0612	9.69814	9.5961	9.80034	9.77363	9.55725	9.79057	9.97703	9.35069	9.98222
A0A0A0MS59;A0A0C4DFX4;Q6ZRS2	SRCAP;;SRCAP	3.30123	3.17512	3.1714	3.39857	3.49539	3.22293	3.12951	2.76935	3.42293	3.47704	3.84456	2.84624
A0A0A0MSA7	EIF4G3	5.6117	5.35512	5.49186	5.43668	5.64402	5.47707	5.71815	5.68019	5.37454	5.78187	6.12957	5.96268
A0A0A0MSA9;A0A0C4DG49;P15151	PVR	5.31482	5.21809	5.50896	5.23077	5.38615	5.09868	5.07244	5.21416	5.23162	5.15828	5.26102	5.23233
A0A0A0MSB8;Q9UPT5	EXOC7	4.59053	5.10776	4.69296	4.88274	4.98057	5.05561	5.08449	4.93351	5.0922	4.74599	4.71354	4.81672
A0A0A0MSC8	SLIT3	7.45945	7.83737	7.26594	7.75519	7.09236	7.8056	7.55497	6.86772	7.28821	7.33392	7.24952	6.63813
A0A0A0MSD0;Q4LDE5	SVEP1	4.09082	3.46911	3.50024	3.71737	3.84272	3.50702	3.71253	3.48857	3.80987	4.00535	3.47938	3.63533
A0A0A0MSH9;A0A494C1F7;A0A494C1P7;Q86WJ1	CHD1L	2.91569	2.68562	2.7698	3.05632	3.01305	2.8657	3.12267	2.9781	2.80093	3.15765	3.14753	3.05987
A0A0A0MSI2;B3KPJ4;Q8IXK0	PHC2	4.39448	4.7146	4.58949	4.49843	3.95685	4.62775	4.26261	4.3217	5.01913	4.6793	4.60757	2.301
A0A0A0MSJ6;D6RA44;Q07002	CDK18	1.42487	2.36122	2.32076	2.21972	1.02046	1.9877	2.27987	2.01568	0.744339	2.34605	0.975596	1.96782
A0A0A0MSJ9;Q15283	RASA2	3.37634	3.53401	3.27202	3.54999	4.30836	4.14613	4.50006	3.94498	2.1619	4.37703	3.99912	4.38407
A0A0A0MSK5;Q5JTV8	TOR1AIP1	6.21994	5.98494	6.17833	6.11035	6.29997	5.981	5.84025	6.17492	5.84411	6.09128	6.09304	6.2227
A0A0A0MSK6;Q13017	ARHGAP5	4.55928	4.79747	4.76878	4.65715	4.85821	4.57106	4.92974	4.65555	4.55561	4.87991	5.17517	5.04721
A0A0A0MSU2;A0A1C7CYX1;Q6PJG2	MIDEAS	3.65229	3.73852	3.67159	3.64707	3.75974	3.70328	3.84491	3.67147	3.56189	3.9811	4.03959	4.09223
A0A0A0MSV9;A0A0G2JH37;A0A0G2JKZ1;A2AB90;O15533	TAPBP	3.36247	3.18975	2.28744	2.52249	3.17304	2.12584	3.80548	3.99806	3.86496	3.89307	3.18515	3.7849
A0A0A0MSY4	DOCK9	3.71777	3.7101	4.0538	3.54314	3.83714	3.61136	3.61568	3.473	3.7513	3.98511	3.83052	3.83874
A0A0A0MT32;P38571	LIPA	3.75246	3.53117	3.98336	4.00862	4.61971	4.03297	4.69821	5.03779	4.30267	3.83924	5.36482	5.12841
A0A0A0MT33;Q9UPN6	SCAF8	3.47647	3.96635	3.91298	3.54567	3.85447	3.85137	4.08351	3.87107	3.46165	4.04672	4.37217	4.09903
A0A0A0MT54;A0A1W2PQQ0;H0Y7K5;J3KNN9;P19544	WT1	-0.16908	3.08751	3.29516	0.981885	4.32883	2.98458	3.29691	3.78686	3.01846	4.39278	4.30952	4.00052
A0A0A0MT72;A0A3B3IRS0;E9PEC4;Q9BSQ5	CCM2	4.76231	4.87326	4.3791	5.00547	5.26649	5.19871	5.60856	5.22205	5.26761	5.06264	5.27479	5.16943
A0A0A0MT83;P26440	IVD	6.7827	6.70539	6.72051	6.66966	6.8724	6.8937	7.16609	7.00543	7.03134	7.07166	6.5294	7.25407
A0A0A0MTB8;Q8NI36	WDR36	4.42688	4.20144	4.2732	4.41241	4.55268	4.47171	4.51216	4.75293	4.34696	4.42265	4.94449	5.33011
A0A0A0MTC1;A0A0A0MTR7;Q63HN8	RNF213	3.33981	3.16001	3.34249	3.12012	3.2254	3.26072	3.06623	3.12546	2.55767	3.31489	3.30214	3.04116
A0A0A0MTC2;D6RA37;D6RDV0;D6RIY7;Q13454	TUSC3	4.81919	4.71915	4.64851	4.67971	4.45332	4.70932	4.82781	3.95069	4.97892	4.94051	4.58695	4.44976
A0A0A0MTE8;A0A0A0MTL4;Q8IVL1	NAV2	2.48201	2.03011	2.01929	2.74025	2.68714	3.03337	2.51818	2.11176	2.27117	2.14118	2.59418	3.11059
A0A0A0MTH3;Q13418	ILK	7.19886	7.1293	6.82146	7.47571	7.61317	7.46071	7.92917	7.63189	7.43885	7.39224	7.6961	7.46934
A0A0A0MTH9;O14981	BTAF1	3.77534	3.78507	3.8628	3.81565	4.06582	3.83079	4.4086	4.02115	3.69814	4.18046	4.29198	4.34646
A0A0A0MTI1;Q15392	DHCR24	6.05663	5.85247	5.83259	6.02984	6.29085	5.99362	6.77133	6.46626	6.14883	6.27472	6.45433	6.55096
A0A0A0MTI5;B8ZWD1;P07108	DBI	3.01394	3.65934	2.4974	4.24515	3.37099	4.26342	4.99721	3.75376	3.80721	3.71383	2.22734
A0A0A0MTI6;Q9NYP7	ELOVL5	3.80822	4.48601	4.0112	5.20573	4.84813	4.23184	3.60776	4.21901	4.32586	4.28358	3.73407	2.46736
A0A0A0MTJ5;Q01973	ROR1	6.73905	6.12059	6.44918	6.4787	7.1466	6.55733	7.32869	7.44352	6.57984	7.14054	7.01261	7.61642
A0A0A0MTN0;Q13617	CUL2	4.77146	4.44998	4.53496	4.52819	4.85655	4.55388	4.71845	4.834	4.45802	4.7936	3.9942	4.95156
A0A0A0MTR2;Q8N543	OGFOD1	3.85037	3.75658	3.84779	4.18726	3.90373	3.80442	4.3676	4.2472	3.59105	3.88799	3.37339	4.1502
A0A0A0MTU3;Q4ZIN3;U3KPY4	TMEM259	0.301181	1.80193	1.78879			2.82836				2.89873	3.11963
A0A0A6YYC7;Q96JP5	ZFP91-CNTF;ZFP91	3.85284	3.72682	4.25615	4.45448	3.84484	3.37287	4.95644	4.23821	3.92816	4.32242	3.34956	4.07948
A0A0A6YYG5;Q53S48;Q9Y6Q2	STON1-GTF2A1L;STON1-GTF2A1L;STON1	6.13597	5.8666	5.95332	5.93736	6.06871	5.87329	5.67189	5.88609	5.9681	5.98441	5.5574	6.04833
A0A0A6YYH1	C15orf38-AP3S2	4.61028	4.71892	4.55794	4.6128	4.8042	4.66625	5.02052	4.8893	4.55989	4.84046	4.84765	4.84852
A0A0A6YYL4;P57737	CORO7-PAM16;CORO7	5.76047	5.34735	5.35621	5.27305	5.42343	5.46519	5.92649	6.40091	5.03404	5.68568	5.14253	5.45432
A0A0B4J1R2;Q9H6R3	ACSS3	3.91215	3.91305	4.04604	3.92271	3.52661	3.56861	2.3848	2.85805	3.53755	3.12172	3.09544	2.5514
A0A0B4J1R7;Q96B45	BORCS7-ASMT;BORCS7		1.27904	1.64455	3.49454	3.62083	2.58001	2.9148	2.5962	3.64306	1.78995	2.89952	2.72696
A0A0B4J1S8;Q9UBF8	PI4KB	3.1914	3.06323	3.21999	3.08589	2.2165	2.40812	2.984	2.01548	2.64608	2.25653	2.22144	4.02415
A0A0B4J1W0;F5GY88;O75448	MED24	2.38157	2.02747	2.5194	2.52837	2.36441	2.47623	2.58509	2.38289	2.53779	2.3713	3.30425	3.34143
A0A0B4J1Z1;C9JAB2;Q16629	SRSF7	7.87788	7.84893	7.86102	7.57895	7.74453	7.59538	7.60328	7.84694	7.62686	7.84939	7.94582	7.98628
A0A0B4J269;Q13509	TUBB3	11.3009	11.1513	11.2063	11.1989	11.2739	11.1693	10.2933	11.0228	11.1575	11.0697	11.6232	9.361
A0A0B4J286;A0A0B4J294;Q9UL33	TRAPPC2L	1.96854	1.76798	1.93121	2.69989	1.95593	2.5716	3.03405	2.51671	2.53108	2.50163	2.87298	2.99532
A0A0B4J2A0;Q9UHJ6	SHPK	5.53817	5.21224	5.40295	5.22783	5.47687	5.30142	5.59366	5.56874	5.26254	5.62761	5.33596	6.00927
A0A0B4J2B4;K7EJ78;K7ELC2;K7EM56;K7EQJ5;P62841;S4R417;S4R456	RPS15	7.12396	7.48827	6.98353	7.53488	7.13035	7.3358	7.03881	6.8739	7.41955	7.02421	6.1606	6.28745
A0A0B4J2E5;Q15269	LOC102724159;PWP2	4.01452	4.04474	4.22102	3.75093	4.23078	4.19214	4.22776	3.33885	3.47961	3.9161	4.48028	4.36264
A0A0B4J2F8;A6NFM0;E2QRJ6;F6S314;P52435;Q9GZM3;Q9H1A7	POLR2J3;POLR2J2;POLR2J3;POLR2J;POLR2J;POLR2J2;POLR2J3	1.91044	2.80805	1.82495	3.20234	2.70577	2.40493			2.29352	1.74647	2.23447	5.39572
A0A0B4J2G4;Q15345	LRRC41	3.17858	2.66623	2.91628	2.75955	3.0088	2.75627	3.16267	3.14717	2.60138	3.43641	2.01924	1.81551
A0A0C4DFL7;Q16850	CYP51A1	5.03704	5.17041	4.93439	5.76988	5.87882	5.60398	5.3995	5.27117	5.52207	5.09905	4.93257	4.97821
A0A0C4DFL8;F5GX28	KDM4B	3.41749	2.84655	2.88583	3.73146	3.83645	3.91187	3.21285	3.30551	3.2278	3.8761	3.90163	3.78951
A0A0C4DFM0;G3V5T0	GSTZ1	3.94639	3.88434	3.54344	4.38328	4.61233	4.39953	3.68472	3.52458	4.64991	4.04204	4.14204	3.98992
A0A0C4DFM1;Q92544	TM9SF4	7.07148	6.92485	6.96815	6.97166	7.05391	7.11696	6.96543	7.12312	7.04803	7.11204	7.47584	7.22367
A0A0C4DFM7;Q5TAX3	TUT4	4.3485	2.79067	4.25779	4.32276	4.40361	4.18548	4.89737	3.7421	3.0373	4.15136	4.27342	3.67755
A0A0C4DFQ2;Q8NCN2	ZBTB34	3.30372	3.52464	3.244	3.03425	3.31912	3.2365	3.19101	2.53533	3.38472	3.3202	3.68945	3.40965
A0A0C4DFS1;A0A0G2JL35;A0A140T9I7;H0YIS1;Q4VXY6	COL11A2	5.84255	5.77357	6.64841	6.20717	7.63556	5.84395	7.45209	7.67004	6.94321	6.89985	7.89003	7.64517
A0A0C4DFT3;A0A590UJ08;A0A590UJ18;A0A590UJ68;A0A590UJC5;A0A590UJD9;A0A590UJR5;A0A590UJS9;A0A590UKA8;Q12959	DLG1	6.53702	6.28334	6.48273	6.13324	6.42563	6.09824	6.45487	6.4698	6.43532	6.64576	6.75768	6.61303
A0A0C4DFV1;H0YBE7;H0YBU6;Q86UR5	RIMS1	1.9615	3.39121	3.78707	4.30032	4.28855	2.06923		4.1108	4.48743	1.58727	2.40795	1.39798
A0A0C4DFX9;Q9H3P2	NELFA	5.88038	5.90131	5.93662	5.73586	5.76132	5.8018	6.23187	5.86182	5.79623	6.15295	6.28523	6.14028
A0A0C4DFY5;A8MXZ4;Q9NQ84	GPRC5C	5.88222	5.6675	5.70005	5.68729	5.72194	5.78515	5.87174	5.64665	5.65638	6.08409	4.9194	6.04648
A0A0C4DFZ2;P15289	ARSA	7.01157	7.05023	7.17013	6.86234	7.42437	7.02224	6.64815	6.86267	7.01262	7.16893	7.25098	6.94941
A0A0C4DG17;C9J9K3;P08865	RPSA	9.45599	9.39583	9.33214	9.52809	9.28178	9.5127	8.84627	8.97663	9.40699	9.32195	9.18247	9.17806
A0A0C4DG21;E7EP65;E7EW77;F8WAL6;Q9NYB9	ABI2	5.61572	5.51966	5.66367	5.3616	5.5252	5.43677	5.5705	5.59669	5.46318	5.7671	6.06535	5.7989
A0A0C4DG40	SYNE1	7.09187	6.55952	6.89042	6.64557	7.23084	6.9426	7.31466	7.47389	7.26803	7.18277	7.61377	7.48484
A0A0C4DG44;O43464	HTRA2	4.00134	3.93174	4.05799	3.94194	3.87634	3.98581	3.32966	3.36699	3.92409	3.61078	3.65644	3.78421
A0A0C4DG62;F8WCT1;Q66PJ3	ARL6IP4	4.5383	4.84796	4.60797	4.57386	4.73194	4.63489	4.88102	4.54103	4.33536	4.98506	5.25531	4.72565
A0A0C4DG76;Q9BQS7	HEPH	4.57398	4.30677	4.40677	4.32088	4.60088	4.23135	4.89195	4.81798	3.84501	4.64389	4.91131	5.29535
A0A0C4DG80;Q9P2J3;Q9P2N7	KLHL13;KLHL9;KLHL13	3.61786	3.13487	3.21588	3.30333	3.36586	3.28416	3.39194	3.06269	3.2921	3.05731	3.98388	3.1034
A0A0C4DG88;P14859	POU2F1	3.8561	3.63974	3.73944	3.41613	3.49179	3.53153	4.05005	3.79307	3.63097	3.81648	4.28636	4.32263
A0A0C4DG89	DDX46	3.07177	3.04468	1.02286	3.20298	3.52201	3.12053	2.92709	2.44124	2.90745	2.2016	3.85063	2.97114
A0A0C4DGA2;O75521	ECI2	4.45352	4.66494	4.24308	4.64973	4.4441	4.53582	3.52538	3.43616	4.49101	4.21658	4.30857	3.34007
A0A0C4DGA6;Q14527	HLTF	2.62819	2.50359	2.41773		2.11266	2.20772		1.58376		3.04096
A0A0C4DGB1;A0A494C0G7;Q9UNQ2	DIMT1	4.19614	4.12039		4.45054	4.47571	4.48733	4.00161	4.44135	4.1517	4.52056	4.31696	3.78156
A0A0C4DGB6;P02768	ALB	15.4729	15.4801	15.3728	15.5842	15.1865	15.2077	15.073	15.6394	15.7831	15.08	14.7497	15.1213
A0A0C4DGG9;A0A2R8Y212;A0A2R8Y425;A0A2R8Y521;A0A2R8Y5J0;A0A2R8YFD8;A0A2R8YFK9;A0A2U3TZM0;F5GWX5;Q14839	CHD4	7.09011	6.80932	6.87189	6.90532	6.97601	6.88429	7.08596	7.02631	6.77619	7.24507	7.77496	7.39593
A0A0C4DGH0;Q5ZPR3	CD276	7.02056	6.70733	6.98312	6.90532	6.93852	6.87652	7.25438	7.00347	6.86908	6.95848	6.88606	7.22783
A0A0C4DGH3;Q9Y6R0	NUMBL	5.89469	5.87116	5.75453	5.84548	5.85176	5.86405	5.84439	5.91061	5.84949	6.05996	5.85469	6.09925
A0A0C4DGQ5;P04632	CAPNS1	9.0923	8.61195	8.6186	9.0153	8.85569	9.00057	8.57665	8.46095	8.97339	9.02752	7.61787	8.29085
A0A0C4DGQ8;Q6IAN0	DHRS7B	4.48643	4.37249	4.5211	4.39181	4.86063	4.6155	4.60795	4.65688	4.65928	4.70165	4.68848	5.05828
A0A0C4DGS1;P39656	DDOST	9.27898	8.9896	9.21543	9.14348	9.36049	9.1576	8.91856	9.1726	9.17465	9.22805	9.69385	9.42666
A0A0C4DGW6;A6NDU8	C5orf51	3.98582	4.3404	3.76206	4.62679	4.57905	4.25625	5.79779	5.00521	4.69051	4.32126	4.67615	4.56108
A0A0C4DH01;Q9NVU0	POLR3E	2.2352	2.46169	2.50104	2.04261	2.40021	2.62454	2.87385	2.44558	0.086264	0.454608	0.645864	2.45424
A0A0C4DH07;Q8N2S1	LTBP4	5.47464	4.91123	4.74542	5.18178	5.30249	5.12463	6.49038	5.61812	5.21625	5.48899	6.40654	5.47165
A0A0C4DH22;A0A1B0GTW6;Q9H4G0	EPB41L1	4.55332	3.72848	3.86909	2.93846	4.30108	3.02051	3.44587	3.72876	4.22161	3.32858	4.76863	3.35429
A0A0D9SEI3;A0A0D9SEN2;A0A0D9SER5;P21127	CDK11B	5.33364	5.23325	5.52578	5.39032	5.50273	5.38037	5.80296	5.65669	4.88417	5.37331	5.93975	5.70232
A0A0D9SEJ5;F5GY05;Q96EK7	FAM120B	3.17746	3.41112	3.60879	2.95601	3.16606	3.14985	3.50432	3.23031	3.16784	3.58939	3.27814	3.38125
A0A0D9SEU5;Q6VN20;R4GMX8	RANBP10	3.45456	3.09075	3.48207	3.78961	3.13937	3.00551	3.98789	3.64708	3.2436	3.35112	4.21577	4.27306
A0A0D9SEY1;E7EN19;E7ENQ1;G3XAA2;G5E948;H7C360;O95819	MAP4K4	2.74551	3.01941	3.28931	2.96112	3.60655	2.82696	3.91973	3.83203	2.96732	3.30905	3.72296	3.95154
A0A0D9SF28;F5GXV7;Q5T321;Q8NFP9	NBEA	1.90288	1.70295	2.00951	1.77316	2.05047	1.79922	2.06651	1.84064	1.76441	2.21582	3.47481	3.26293
A0A0D9SF30	NCAM1	2.60154	2.66811	2.99351	2.65929	2.82405	2.6568	2.73486	2.94561	2.43222	2.96291	2.41977	2.75974
A0A0D9SF44;A0A0R4J2E2;E5RIQ4;Q9Y3T6	R3HCC1	3.3381	3.07047	3.17302	3.3438	3.7034	3.8594	3.07353	0.960417	3.8018	3.10989	3.16511
A0A0D9SF53;A0A0D9SFB3;A0A0D9SG12;A0A2R8Y4A4;A0A2R8YF78;A0A2R8YFS5;O00571	DDX3X	9.27109	9.0282	9.16464	9.10002	9.4038	9.20272	9.20748	9.23498	8.97184	9.24706	9.7872	9.19337
A0A0D9SF54	SPTAN1	5.4025	5.52989	5.34505	5.43522	5.55907	5.41164	5.05971	4.92479	5.3661	5.39791	5.45127	4.72828
A0A0D9SF60;Q99569	PKP4	3.42464	3.23559	3.34318	2.85058	3.19469	2.94514	3.66547	3.35214	2.83254	3.408	3.49317	3.86042
A0A0D9SFG6;Q99418	CYTH2	3.5467	4.68133	4.00424	4.87209	3.4788	4.59965	4.47998	3.83152	4.40554	4.1189	4.01372
A0A0D9SFK2;Q92614	MYO18A	5.43033	5.18957	5.54655	5.15067	5.36564	5.20645	5.48299	5.088	4.80902	5.51693	5.26302	5.52956
A0A0D9SFP2;E9PF18;Q16836	HADH	6.89753	7.01564	6.91739	6.66027	6.80234	6.81067	7.08448	7.00454	6.92939	6.84759	7.30675	7.25571
A0A0D9SG72;P61764	STXBP1	3.86746	3.90115	3.63685	3.99971	4.25326	3.9472	3.70609	3.16293	3.96627	3.99485	3.708	4.17278
A0A0D9SG77;A0A1B0GVL3;Q05086	UBE3A	5.60911	5.37676	5.38157	5.48221	5.4766	5.53073	5.73308	5.49578	5.46999	5.49082	5.92245	5.75985
A0A0D9SGE8;Q5JRC6;Q8IWS0	PHF6	7.25765	6.44429	5.79621	5.28646	7.07513	7.07436	5.505	6.2413	7.36337	6.49534	5.28311	4.75462
A0A0D9SGH0	SLC9A6	3.03519	3.10457	2.43669	2.89964	3.23028	3.2959	2.60035	3.16682	3.20428	3.16375	3.35151	3.21502
A0A0D9SGJ6;C9JFZ1;C9JW66;J3KPK1;J3KQV8;O43426	SYNJ1	5.55457		1.32892	1.82585	2.2248	1.69019	1.9499	2.04127	1.80327
A0A0D9SGJ8;J3KNX4;Q2TAK8	PWWP3A			0.870091				3.23904	2.13713	1.42604	1.02128	1.02281	0.758979
A0A0G2JH30;A0A0G2JPX0;P49918	CDKN1C	6.0552	6.23605	6.26637	6.13434	5.6815	6.25929	4.81185	4.80292	5.92262	5.89125	5.17527	4.98042
A0A0G2JH68;O60610	DIAPH1	4.62491	4.59465	4.78627	4.58153	4.71771	7.77623	4.64251	7.87198	7.62023	7.72898	6.41187	7.937
A0A0G2JIS2;Q96KQ7	EHMT2	3.77444	4.76922	4.55563	4.78832	4.81264	4.85207	5.00262	2.87812	3.49582	3.64458	4.01084	2.68832
A0A0G2JIW1;P0DMV8;P0DMV9	HSPA1B;HSPA1A;HSPA1B	10.2497	10.2285	10.5052	10.101	10.425	10.1634	10.2118	10.1677	9.94252	10.3018	10.4721	10.17
A0A0G2JJD3;O95870	ABHD16A	4.55556	4.61627	4.57984	4.50659	4.69136	4.43712	4.66989	4.54662	4.42037	4.55647	4.76053	4.62341
A0A0G2JJL1;A0A140T9L0	WDR46	2.62365	2.0513	2.386	2.36511	3.083	2.26162	2.9536	2.78466	2.57987	3.06589	2.51708
A0A0G2JK44;A0A140T9E9;H0Y6K2;P25440	BRD2	3.37153	3.2956	3.39468	3.56904	3.20556	3.2004	3.66635	3.02726	2.83368	3.52645	3.99482	3.539
A0A0G2JL54;A0A0G2JPR0;A0A140TA29;A0A140TA32;A0A140TA44;A0A140TA49;A0A3B3ISA6;F5GXS0;P0C0L4;P0C0L5	C4B_2;C4A;C4B;C4A;C4A;C4A;C4B;C4B;C4A;C4B	3.2252	2.8678	3.74495	3.58037	3.27822	3.51163	3.29195	3.52777	4.13602	2.87414	3.82849
A0A0G2JLB3;A0A0G2JNZ5;P04062	GBA	6.55715	6.27302	6.59774	6.52615	7.11317	6.53861	7.24228	7.34006	6.68141	7.03662	7.62268	7.56332
A0A0G2JMG8;A0A0G2JNC8;A0A0G2JPQ2;Q9NX02	NLRP2	5.13674	5.09957	4.91157	5.15185	5.34354	5.31838	6.17532	5.46994	5.19232	5.51449	5.35272	5.72873
A0A0G2JNW7;Q9Y666	SLC12A7	2.84431	2.59851	2.79996	2.55355	2.686	2.82307	2.55498	2.23571	2.25301	2.75242	3.07183	4.47312
A0A0G2JNZ2;A0A0G2JPP5;A0A669KB89;Q14160	SCRIB	5.39323	5.53874	5.52435	5.35983	5.38174	5.29253	5.79894	5.641	5.39311	5.61682	5.59788	5.97559
A0A0G2JQ41;A0A1C7CYZ0;Q12979	ABR	5.34451	5.09047	5.48224	4.92597	5.39693	5.19647	5.75514	5.62643	5.13639	5.48869	6.02566	5.9758
A0A0G2JR66;B7WPD9;Q2KJY2	KIF26B		-0.340335			1.67474	0.394028	2.10419			2.81783
A0A0G2JRA5;B0QYV1;O43251	RBFOX2	5.13427	5.02681	5.00934	4.93097	5.08671	4.90529	4.72726	4.85901	4.82459	5.28797	5.41156	4.90029
A0A0J9YVP0;A0A3B3IRP6;O95714	HERC2	4.75	2.93509	3.31592	4.76765	4.14132	4.1767	3.63167	2.83732		3.86561	4.56776	1.51592
A0A0J9YVP6	PUF60	7.03158	6.75683	6.85401	6.83342	6.98059	6.90556	7.00315	7.05065	6.79178	6.99869	7.24536	7.10567
A0A0J9YVS6;Q9BT76	UPK3B	3.80967	3.34333	3.44848	3.09397	3.06863	3.16308	4.02416	3.61216	3.56678	3.7264	3.84277	3.69658
A0A0J9YWB6;Q9Y5B0	CTDP1	4.2447	4.18382	4.41328	4.07118	4.44434	4.11025	4.85589	4.36241	4.00044	4.61456	4.6348	4.72287
A0A0J9YWR7;A0A0J9YXE4;Q8N2F6	ARMC10	3.07854	3.23218	3.74992	2.93253	3.34354	3.39214	3.23313	4.29949	3.73544	3.90763	3.19946	3.24844
A0A0J9YWZ5	DVL1	8.34709	2.36302	2.33918			1.29814	1.57802		0.914432	1.47961	2.16038	1.62066
A0A0J9YX88	PHRF1	4.31973	4.24693	4.52485	4.21183	4.43309	4.25702	4.65947	4.77664	4.23707	4.64386	5.0323	4.96422
A0A0J9YXC7	LIMS4	3.52989	3.64616	3.20028	3.41459	3.18588	2.64984	3.67653	3.48797	3.59647	3.08495	3.82489	2.2166
A0A0J9YXF2	PON2	6.13994	6.10111	6.32096	5.8771	6.18434	5.3349	5.11517	5.99288	6.10592	6.1286	5.04681	7.25231
A0A0J9YXJ0;E9PC62	CELF2	6.51182	6.22208	6.12138	5.99901	6.29393	6.31813	6.6854	6.83366	6.32056	6.81371	7.25194	6.79941
A0A0J9YXM6;Q562E7	WDR81	4.21339	4.29932	4.54254	4.15418	4.17882	4.2916	4.13665	4.01932	4.12976	4.39064	4.49616	4.31468
A0A0J9YYF7;Q86T65	DAAM2	4.07277	4.83174	3.40125	3.59726	4.38608	4.48082	3.7439	3.35918	3.82903	4.21487	4.20471	4.79472
A0A0J9YYG8;Q8TDM6	DLG5	1.74866	1.82042	2.69123	2.00273	2.44548	2.25688	2.54775	3.11729	1.49376	2.41065	3.03522	3.52606
A0A0M3HER2	CENPV	5.04023	5.01888	5.16494	4.89142	4.54092	4.80989	4.894	4.88732	4.75438	5.41031	4.98888	5.20546
A0A0R4J2E8;A8MXP9;P43243	MATR3	8.56919	8.59033	8.65144	8.47683	8.69112	8.50802	7.82296	8.2447	8.33845	8.55204	8.74538	8.38576
A0A0R4J2F3;P0DPB6	POLR1D	2.58477	3.53867	2.21013	2.72167	2.5884	2.85591	3.53888	2.84908	2.92166	2.91787	2.82625	3.08165
A0A0S2Z4G6;P09493	TPM1	5.80618	6.81202	5.71167	6.22621	6.2674	5.97779	6.57555	6.16329	6.00746	5.79838	4.56751	6.17472
A0A0U1RQE4;A0A494C1M0;Q5HYK7	SH3D19	4.64607	4.38805	4.69003	4.27947	4.83242	4.34521	4.51348	4.46525	4.37736	4.63382	4.68176	4.7927
A0A0U1RQF0;P49327	FASN	8.84289	8.70112	8.91753	8.5813	8.84514	8.56072	9.18804	8.91886	8.44586	8.82977	9.3642	9.31982
A0A0U1RQK7	EIF4G3	4.09543	3.88686	3.89984	4.29457	4.17294	3.91349	4.58166	3.68801	3.74906	4.03909	2.90768	3.82493
A0A0U1RQQ4;Q9UNN8	PROCR	4.73735	4.42372	4.89393	4.68175	5.80743	4.81457	4.44796	4.9536	4.97605	5.11372	5.54816	4.27515
A0A0U1RQQ9;Q6P3W7	SCYL2	3.99957	4.08455	4.1305	3.79695	4.08236	3.75021	4.23335	4.14547	3.75772	4.06888	4.23357	4.46535
A0A0U1RQT8;Q8TCZ2	CD99L2	5.2181	4.62783	4.90669	5.04375	5.14319	4.58326	5.24359	5.08632	4.66679	5.52145	5.40063	5.24967
A0A0U1RR06;Q9Y484	WDR45	3.76892	3.37227	3.35213	3.27207	3.18567	3.12618	3.34589	3.28237	3.11127	3.58123	4.16579	3.76397
A0A0U1RR32;A0A0U1RRH7;P0C0S8;P20671;Q16777;Q6FI13;Q96KK5;Q99878;Q9BTM1	hCG_2039566;;H2AC11;H2AC7;H2AC20;H2AC18;H2AC12;H2AC14;H2AJ	11.6194	13.6026	11.5405	13.0523	11.0522	12.5711	11.1369	11.0771	12.9823	11.2395	10.3431	10.7904
A0A0U1RR70;G5E9L9;Q8N568	DCLK2	3.2174	2.91331	2.8278	2.59861	2.72816	3.19927	4.07653	3.74027	2.91319	3.62442	4.14298	3.65361
A0A0U1RR85;Q6NUK4	REEP3	2.86219	2.97053	3.01944	2.97601	2.1467	3.02808	2.81812	2.30547	2.43422	2.86952	2.57308
A0A0U1RRB6;Q9Y2D4	EXOC6B	6.3095	6.31462	6.59102	6.38034	6.61064	6.43496	6.64508	6.61062	6.41927	6.49158	5.81256	6.71822
A0A0U1RRH6;B4DG57;O94880	PHF14	4.5958	4.32372	4.29531	4.42732	4.46524	4.61256	4.73666	4.43326	4.27692	4.84303	4.25614	4.25787
A0A0U1RRK1;A0A286YF11;F6XEV2;Q9BPX6	MICU1	5.64059	5.98276	2.89641	5.99741	3.45192	6.04608	5.72468	5.73519	6.0951	5.7027	5.50319	5.71912
A0A0U1RRL5;P32519	ELF1	3.19545	3.25087	3.47847	3.17653	3.44152	3.33501	3.62177	3.41441	3.01369	3.02333	3.81137	3.90732
A0A0U1RRL8;Q8TB22	SPATA20	3.34254	3.32054	3.67997	3.26702	3.15509	3.39584	3.65982	4.38825	3.30111	3.48169	2.95103	3.60305
A0A0U1RRM1;Q8WXI9	GATAD2B	5.7664	5.5148	5.71467	5.4537	5.58146	5.44678	5.82548	5.65779	5.42518	5.85297	5.22877	5.67487
A0A0U1RRM6	ENAH	7.44467	7.40759	7.60237	7.26928	7.55252	7.22666	7.11566	7.44358	7.2428	7.38058	6.90942	7.26011
A0A0X1KG75;A0A590PXD8;Q53SF7	COBLL1	5.49316	5.58322	5.75755	5.51937	5.61775	5.50665	4.86174	5.06697	5.50493	5.21694	5.08659	5.23509
A0A140T913;A0A140T9I0;A0A140T9X5;Q53Z42	HLA-A	5.13389	4.77857	4.70884	4.9064	4.98241	4.85564	4.88793	5.22907	5.05752	5.07737	5.82535	5.0543
A0A140T9M0;A0A140T9U0;A0A140T9W2;Q53YP1	HLA-C	4.30771	3.91851	4.00695	4.33779	4.18164	3.88413	4.00399	3.97019	4.15842	4.10868	4.75704	4.0544
A0A140TA86;Q5XKP0	MICOS13	5.10941	5.39911	5.23212	5.54131	5.34277	5.54718	5.31796	4.4953	5.4783	5.20107	4.72899	4.79311
A0A182DWF2;A0A182DWF3;D3YTF8;Q9NNW7	TXNRD2	2.2188	2.40063	1.96869	1.65873	1.95313	2.7042	2.48538	2.61966	2.02337	3.12588	1.51255	1.68694
A0A182DWI4;E9PN30;Q9BQE4	SELENOS		2.53115		2.63199	2.08077	2.55667	2.20141	2.39438	2.38317	2.35226
A0A1B0GTA8;A0A1B0GTB6;A0A1B0GTM2;A0A1B0GUH1;A0A1B0GVP5;B3KTU4;H0Y695;P48728	AMT;AMT;AMT;;AMT;AMT;AMT;AMT	3.59394	3.02146	3.75927	3.44436	3.61521	3.47361	2.83201	3.63688	3.17643	3.07618		3.68953
A0A1B0GTB0;A0A1B0GTU8;A0A1B0GU12;A0A1B0GUT7;A0A1B0GVB9;A0A1B0GVC7;A0A1B0GVW0;A0A1B0GWJ8;A0A1C7CYW4;B7Z413;H7C3E1;O75787	ATP6AP2	2.77309	4.81332	3.56181	4.54932	3.26836	3.46436	4.05161	3.6676	3.15147	3.10841	3.53462	4.04823
A0A1B0GTG2;A0A1B0GW77;P49419	ALDH7A1	9.48543	9.33014	9.29295	9.205	9.11652	9.23863	9.20923	8.45018	8.44961	8.72076	8.53378	8.58112
A0A1B0GTJ7;A0A1B0GWJ0;P30566	ADSL	5.5245	5.22245	5.10052	5.60513	5.86615	5.4798	5.57757	5.70036	5.87397	5.67021	5.43243	4.89307
A0A1B0GTL5	RAB11FIP5	4.46451	4.37499	4.58664	4.42382	4.46091	4.36	4.31649	4.16649	4.13266	4.28233	4.61495	4.52394
A0A1B0GTM3;A0A1B0GTP7;A0A1B0GTZ5;A0A1B0GUA4;A0A1B0GW68;E7EMM4;Q13510	ASAH1	7.01203	6.83562	7.13466	6.90711	7.65276	6.99338	7.62873	7.67213	7.01289	7.55318	8.1927	7.91232
A0A1B0GTW1;A0A2R8YDH4;A0A3B3ITE1;Q9UDY2	TJP2;;TJP2;TJP2	3.81891	3.36517	3.83948	3.53413	4.48273	3.63468	4.85829	4.7787	3.49914	4.66377	4.68477	4.28476
A0A1B0GU86;Q03154	ACY1	5.698	5.71857	5.79856	5.77759	5.68055	5.75824	5.70954	5.81328	5.56144	5.55131	5.83932	5.82875
A0A1B0GUA3;Q96EK5	KIFBP	4.42841	4.38495	4.65502	4.47797	4.94412	4.86272	5.03972	4.94574	4.6309	4.70784	4.60082	5.1054
A0A1B0GUI1	RALGAPA1	4.32111	4.22579	4.52169	4.1807	4.37583	4.26755	4.06783	4.03426	3.91004	4.24977	4.29078	3.40958
A0A1B0GUK8	RBMXL1	3.93429	3.6035	4.94086	4.53433	2.98373	1.23306	3.999	4.24622	4.19945	4.46174	4.4685	4.92985
A0A1B0GUN5;Q5VTI5;Q9Y2H5	PLEKHA6	3.80455	3.88919	4.0735	3.59005	3.61414	3.60786	3.57071	3.58098	3.60456	3.97534	3.10218	3.84497
A0A1B0GUW5;C9JIJ9;Q6XE24	RBMS3	5.43391	5.37738	5.41529	5.22212	5.35222	5.179	5.67475	5.52514	5.96432	5.37713	5.8134	6.43681
A0A1B0GUZ7;Q14156	EFR3A	3.63684	3.7835	3.77641	3.63591	3.81469	3.70252	4.05531	3.64714	3.78556	4.0238	3.63634	3.81338
A0A1B0GV02;A0A1B0GVV8;A0A1B0GW50;A0JP08;O60315	ZEB2	3.3261	3.12614	3.43864	2.35528	3.07706	2.80259	3.72966	2.86453	2.84744	3.15486	3.77607	3.2426
A0A1B0GV23;A0A1B0GVD5;A0A1B0GWE8;P07339	CTSD	8.38373	8.19651	8.38369	8.18942	8.88026	8.26041	9.28695	9.21537	8.65723	8.93744	9.46607	9.40268
A0A1B0GV47;Q7Z4S6	KIF21A	2.83304	3.08766	3.34649	2.70577	3.09336	2.9135	3.33225	3.31697	2.82162	3.30162	3.2986	3.59786
A0A1B0GV73;Q5T5U3	ARHGAP21	2.26704	1.82106	2.07334	1.98721	2.4035	1.57392	2.07642	1.76991	1.26139	2.44565	2.15482	1.44103
A0A1B0GVD3;Q6ZN17	LIN28B	5.24719	4.97109	4.98256	4.82106	4.54758	4.90702	4.80203	4.48646	4.89178	5.03474	4.02939	4.57663
A0A1B0GVI7;A0A2R8Y7G1;P35869	AHR;AHR	2.94206	2.14154	4.01762	2.31685	3.04042	1.91041	3.02923	2.04396	2.23329	2.08077	2.92876	2.09762
A0A1B0GVV3;Q5EBL4	RILPL1	0.598476		-0.983496	2.15665	2.61805	2.06325	0.210107	1.46395	2.08079	2.01632	0.320972	0.0518234
A0A1B0GVY1;Q96PU5	NEDD4L	3.45667	3.46226	3.38315	2.5015	2.78392	2.73828	3.69767	3.15392	3.06038	3.53506	3.88792	6.41981
A0A1B0GW05;Q2PZI1	DPY19L1	4.0604	3.89896	3.97515	4.20108	4.47448	4.08894	4.25213	4.46879	4.08585	4.35584	4.52402	4.69975
A0A1B0GWI2;O75503	CLN5	3.68415	3.42415	3.80727	4.05476	4.55231	3.9217	4.61113	4.65529	4.03737	4.50735	5.23836	4.91347
A0A1B0GXG3;E5RGA9;E5RGZ0;E5RHC8;E5RHE8;E5RI78;E5RI95;E5RIA5;E5RIG4;E5RIZ1;E5RJJ6	NCALD	3.60891	4.22786	4.30029	4.40568	4.20148	4.12724	4.41261	4.07115	4.46737	3.92418	3.52594	3.26628
A0A1C7CYX9	DPYSL2	9.19542	9.06719	9.191	8.93376	9.00234	8.79908	9.1262	9.04235	9.01971	9.13274	9.23619	8.83319
A0A1C7CYY4;P12829	MYL4	5.17277	6.58202	5.16507	6.41042	5.05188	5.92684	4.93619	4.64783	5.96877	4.81211	2.92217	5.13573
A0A1W2PNH8;A0A1W2PNQ8;A0A1W2PNR0;A0A1W2PNW5;A0A1W2PPB6;A0A1W2PPR7;A0A1W2PQA9;A0A1W2PQP4;A0A1W2PQR8;A0A1W2PQZ1;A0A1W2PR74;A0A1W2PS19;K7ELE1;K7EPJ2;O95427	PIGN	1.63023	1.45999	1.72888	1.76156	1.72236	1.4121	2.47105	1.86238	2.70281	1.81455	2.91104	2.08416
A0A1W2PNP0;A0A1W2PP57;A0A1W2PPC3;A0A1W2PPS0;Q969N2	PIGT	5.70654	5.54188	5.61886	5.43373	5.76232	5.56636	6.03573	5.90462	5.64685	5.98147	6.2285	6.34781
A0A1W2PNR9;Q9Y5U9	IER3IP1	4.32403	3.80057	3.94288	3.38899	4.25011	3.59622	2.91918	3.41358	3.39434	2.83496	2.83196	3.4067
A0A1W2PNW1;A0A494C0T4;H0YJH6;P42226	STAT6	5.50892	5.0046	5.36711	4.99743	5.17826	5.22677	5.02573	5.17581	5.1811	5.27394	4.82913	5.0043
A0A1W2PNX8;Q9H3U1	UNC45A	5.78566	5.86239	5.74023	5.90503	5.98011	5.9178	6.2464	6.0463	5.93589	5.92942	6.22236	6.21826
A0A1W2PNY5;A0A1W2PPP6;A0A1W2PQA7;A0A1W2PQZ6;A0A1W2PR08;A0A1W2PRF0;A0A1W2PRF5;A0A1W2PRJ0;A0A1W2PS93;A0A1X7SBS0;E9PPJ9;G5E9D4;Q96EB1	ELP4	2.9142	3.01689	1.90931	2.96043	3.46166	3.28752	2.69589	2.00078	2.85197	3.09991	2.23087	2.20617
A0A1W2PNZ9;Q15652	JMJD1C	3.21495	2.80337	2.13091	4.56479	3.40285	3.65664	2.98148	4.1322	3.19411	3.71323	2.31558	4.38633
A0A1W2PP04;Q9Y388	RBMX2	3.34217	3.04761	3.3635	3.1623		3.32286	3.4225	3.38859	6.08773	3.12475	4.86894	5.8457
A0A1W2PPG1;A0A1W2PPG5;A0A1W2PPP5;A0A1W2PQM3;A0A1W2PRC2;A0A1W2PS81;E7EQ34;I3L4Z6;I3NI02;O14653	GOSR2;GOSR2;GOSR2;GOSR2;GOSR2;GOSR2;;GOSR2;GOSR2;GOSR2	4.89759	5.10126	4.78973	5.88929	5.90385	5.73099	5.6112	5.51625	5.62144	5.12687	5.3224	5.89176
A0A1W2PPH1;P23368	ME2	5.56449	5.60616	5.57738	5.50064	5.66568	5.4814	6.00448	5.85152	5.69239	5.81866	6.04284	6.05825
A0A1W2PPX5;A0A1W2PQB7;A0A1W2PQR6;A0A1W2PRS1;A0A1W2PS43;Q14108	SCARB2	7.45412	7.30922	7.55575	7.32259	7.66059	7.32979	7.7963	7.55375	7.2635	7.63093	6.85712	7.57465
A0A1W2PPZ5;P23193	TCEA1	6.34222	6.65487	6.39602	6.42716	6.15906	6.44792	6.32364	6.18761	6.43643	6.49166	5.92949	6.27125
A0A1W2PQ75;O15488	GYG2	3.58783	2.49226	3.461	6.01535	3.82452	4.56551	3.51874	2.51334	2.81098	5.65193	2.09586	2.01308
A0A1W2PQJ7;Q7Z5J4	RAI1	3.3339	3.08507	3.21795	3.06627	3.25351	3.41426	3.81828	3.54962	3.10621	3.72323	3.94474	3.81331
A0A1W2PQS6	RPS10-NUDT3	6.84427	8.14018	6.70906	7.95309	6.78435	7.68429	5.06541	5.46049	7.9443	6.39793	5.27134	5.25737
A0A1W2PR09;A0A1W2PRL5;A0A1W2PRM0;F5GYH1;Q8NC96	NECAP1	4.32408	4.22071	4.25543	4.35171	4.39467	4.36806	4.12904	4.95003	4.27933	4.31408	5.68327	4.7851
A0A1W2PRV5;E7EQZ4;Q16637	SMN2;SMN1;SMN1	5.12406	4.92071	5.16803	4.86772	5.11347	4.86542	4.95082	4.60572	4.76799	5.16778	4.8923	4.98999
A0A1W2PS02;Q9Y244	POMP	2.37518	2.75147	2.4508	2.95001	3.20355	3.09332	2.77837	2.93021	3.09502	2.49027	2.69516
A0A1W2PS05;Q8NEB9	PIK3C3	4.52996	4.29616	4.38051	4.63155	4.76862	4.71128	4.41086	4.11679	4.19816	4.5044	4.64771	4.78835
A0A1X7SBS4;Q99594	TEAD3	4.79028	4.58022	4.87322	4.47659	4.92555	4.53045	5.2073	5.23967	4.68335	4.88763	5.2205	5.46205
A0A1X7SBZ2;A0A5H1ZRQ2;Q92841	DDX17	8.69331	8.68441	8.88417	8.42176	8.57171	8.51174	8.82057	8.69992	8.43578	8.79323	8.95702	9.01749
A0A286YEV4;A0A286YEW8;A0A286YF00;A0A286YF51;A0A286YF73;A0A286YFC6;A0A286YFE7;A0A286YFF5;A0A286YFH9;A0A286YFM2;Q8NHS3	MFSD8	3.47643	3.4903	3.47339	2.59019	3.47319	2.64672	3.51624	3.75463	3.57628	3.62191	3.30368	3.62397
A0A286YEX4;P08651	NFIC	2.4881	0.196942	1.56794	2.27025	2.31202	3.222	2.74968	3.7245	2.14244	2.7846	2.10756
A0A286YF22;O43175	PHGDH	10.6049	10.5683	10.7701	10.4235	10.6371	10.4359	10.7027	10.5428	10.5212	10.6171	10.739	10.8453
A0A286YF37;Q9UK22	FBXO2	7.43943	7.20293	7.1119	7.29295	7.15397	7.42576	7.32064	7.2832	7.37177	7.53352	7.7043	7.7003
A0A286YFF7;A0A2C9F2P4;P50897	PPT1	5.63998	5.72804	5.70367	5.66717	5.60656	5.68459	5.49867	5.53835	5.7306	5.98525	5.81067	5.57184
A0A286YFF8;Q7Z3U7	MON2	5.22267	4.82255	5.03817	5.08768	5.36265	5.05107	5.22677	5.31679	5.07172	5.17784	5.70044	5.67494
A0A2Q3DP09;Q7Z3E5	ARMC9	3.04071	3.0618	2.55404	2.80098	3.31192	3.14014	3.38629	3.18271	3.20914	3.17096	2.95673	3.04207
A0A2Q3DQE3;Q13555;Q5SWX3	CAMK2G	4.91712	4.72473	4.46009	5.07835	4.92421	4.97844	4.45738	3.97826	4.81099	4.61452	4.56093	4.69351
A0A2R8Y2F6;P42336	PIK3CA	2.33813	2.28972	1.89191	2.44172	2.92802	2.53846	2.47504	1.89893	2.11186	2.58188	2.48076	2.0297
A0A2R8Y2R1;A0A2R8Y416;A0A2R8Y448;A0A2R8Y4E3;A0A2R8Y4P8;A0A2R8Y4X1;A0A2R8Y504;A0A2R8Y5H7;A0A2R8Y5J3;A0A2R8Y5J6;A0A2R8Y5M2;A0A2R8Y5P8;A0A2R8Y5Q3;A0A2R8Y5R7;A0A2R8Y5X0;A0A2R8Y5X5;A0A2R8Y621;A0A2R8Y628;A0A2R8Y638;A0A2R8Y652;A0A2R8Y6D4;A0A2R8Y6G8;A0A2R8Y6S4;A0A2R8Y6U6;A0A2R8Y6V3;A0A2R8Y6Y5;A0A2R8Y7J1;A0A2R8Y7Q5;A0A2R8Y821;A0A2R8YD68;A0A2R8YE16;A0A2R8YE48;A0A2R8YE99;A0A2R8YEY2;A0A2R8YFA5;A0A2R8YGQ3;A0A…	SGCE	4.02541	4.47578	4.46737	3.99685	3.73227	3.99771	4.04989	3.56972	4.38617	4.16271	2.27986	3.0488
A0A2R8Y3M4;A0A2R8Y4Y7;A0A2R8Y726;A0A2R8Y7B8;A0A2R8Y7E2;A0A2R8YDQ1;A0A2R8YEH4;A0A2R8YFW4;A0A2R8YGZ0;A0A2U3TZH1;J3KRF6;Q9UQ90	SPG7	2.54776	3.11586	3.15673	3.35619	2.99089	2.75629	1.90915	2.03588	2.5778	2.19272	2.29018	3.86185
A0A2R8Y3M9;E7ETH0;G3XAM2;P05156	CFI;CFI;CFI	3.00727	2.68193	3.57349	2.35144	3.64606	4.70183	2.99322	3.29547	3.09289	3.34275	5.38363	3.90379
A0A2R8Y3N3;A0A2R8Y5P7;A0A2R8Y6I1;P49590	HARS2	2.86567	2.75902	2.91402	2.9749	2.80791	3.08606	3.35759	3.085	3.21476	2.99489	2.21172	3.1619
A0A2R8Y438;Q6UB99	ANKRD11	1.07414	1.0585	1.51688	0.386629	1.94308	0.13185	1.7773	2.1799		1.2153	2.12644	1.08925
A0A2R8Y455;A0A2R8Y600;A0A2R8Y620;A0A2R8Y7U2;Q86VX2	COMMD7	3.69256	3.24685	3.65164	3.52611	3.67413	3.23057	3.38733	3.55136	2.51899	2.70978	3.22804	3.67547
A0A2R8Y478;A6NNI4;G8JLH6;P21926	CD9	4.46406	4.02905	3.6242	4.08973	4.36213	3.98771	4.92538	4.99504	4.28624	4.49309	5.09588	5.25428
A0A2R8Y481;A0A2R8Y4I8;A0A2R8Y7K2;A0A2R8YGN6;A0A2U3TZR0;Q9UBP0	SPAST		2.15245		1.37698	2.68501	1.61678	2.07963	2.86819	2.61789	3.45823		2.84257
A0A2R8Y4C2;A0A2R8Y8C4;P56945	BCAR1	3.78564	3.66092	3.80425	3.57519	3.86414	3.51802	3.94013	3.83958	3.32353	3.92821	4.08608	4.07061
A0A2R8Y4J4;Q9NWS8	RMND1	7.96745	2.20494	6.88511	6.84137	6.89157	6.63119	3.01715	6.81655	6.92259	6.74869	5.69141	6.17366
A0A2R8Y4L2	HNRNPA1P48	5.13499	5.49407	5.25191	5.84033	5.77927	5.60035	5.88465	5.77044	5.6978	5.54094	6.14437	6.85438
A0A2R8Y4P4;A0A2R8Y7S2;P51532;Q9HBD4	SMARCA4	6.43668	6.34904	6.57847	6.24073	6.49434	6.33866	6.37724	6.52069	6.00565	6.66198	7.11432	6.55449
A0A2R8Y4T1;A0A494C067	TNS1	6.24581	5.99793	6.27498	6.20548	6.66713	6.17139	6.65547	6.5222	6.14459	6.37791	6.15095	6.8057
A0A2R8Y4W2;A0A2R8YE63;Q12929	EPS8	4.19361	3.95554	4.36953	4.00787	4.62119	3.88359	4.52485	4.31189	3.66484	4.38378	4.73955	4.50237
A0A2R8Y4Z0;A0A2R8Y7W5;Q14004	CDK13	3.55901	2.9034	3.40205	4.37413	3.18557		3.79152	2.94377		2.83873	2.54246	3.12946
A0A2R8Y4Z8	CCDC9	5.75669	5.85702	5.95448	5.53631	5.62141	5.59803	5.6997	5.50498	5.30464	5.71564	4.9162	5.73391
A0A2R8Y543;A0A2R8YCH5;P35222	CTNNB1	8.06588	7.70467	7.69438	8.11426	8.1056	7.77432	7.58377	7.87489	7.93369	7.38413	6.98309	7.52696
A0A2R8Y566	RELCH	5.57788	4.75758	4.27936	5.93288	5.37673	5.66957	4.57297	4.04392	4.83513	5.22608	4.15015	3.5305
A0A2R8Y5A0;A0A2R8YD58;A0A2R8YF43;E7EU96;P68400	CSNK2A1	5.61043	5.94073	5.47883	5.95997	5.89734	5.9079	5.41839	5.51831	5.88173	5.64156	5.53386	5.59585
A0A2R8Y5F1;A0A2R8Y7C8;A0A2R8Y7X5;A0A2R8YDR3;A0A2R8YDZ2;A0A2R8YGD6;A0A2R8YGU4;H3BMQ0;P49815;X5D2U8	TSC2	4.66714	4.64885	4.64174	4.23491	4.54098	4.52277	4.63391	4.50758	4.45273	4.65396	4.58937	4.85597
A0A2R8Y5H9;Q8IVT5	KSR1	3.77522	3.59814	3.74786	3.67911	3.20414	3.64217	2.9756	3.02746	3.63239	3.72454	2.91335	2.92578
A0A2R8Y5K2;A0A2R8Y5U5;A0A5F9ZHW7;Q96LT7	C9orf72	2.86386	2.47416	3.20325	2.59571	3.12776	2.78271	2.8252	2.81429	2.73127	2.76884	2.48914	3.03833
A0A2R8Y5N2;A0A2R8Y5S3;A0A2R8YFV7;Q92574	TSC1	3.34927	3.33822	3.76416	3.66288	3.78431	3.38096	3.43971	3.49273	3.17489	3.51451	3.57758	3.78105
A0A2R8Y5S9;A0A2R8Y7Q9;A0A2R8YEK8;Q9Y5P4	CERT1	4.31823	4.28279	4.16691	4.244	4.00406	4.27533	4.50986	4.39007	4.08362	4.43886	3.87344	4.3355
A0A2R8Y635;A0A2R8YDN7;Q9H7F0	ATP13A3		1.62711	1.83418				3.0742	0.764031			0.4164	0.506957
A0A2R8Y653;Q9BZX2	UCK2	3.17325	3.60992	3.28239	3.54043	3.44388	3.61089	4.01188	3.46787	3.38105	3.24149	3.19596	3.03151
A0A2R8Y661;A0A2R8YGD3;Q9Y4G8	RAPGEF2	3.33586	4.83124	4.86364	3.69997	5.03734	5.14905	5.33449	5.21432	4.99004	5.07379	3.62956	6.87744
A0A2R8Y6J3;P46777	RPL5	8.82973	9.06785	8.83586	8.84299	8.77456	8.86228	8.75598	9.11212	8.9079	8.80684	7.96515	8.63961
A0A2R8Y6L5;Q13627	DYRK1A	5.21199	4.62725	4.53628	5.11727	5.11594	5.01248	5.3425	5.15154	4.84675	5.33595	5.93689	5.47111
A0A2R8Y6S3;C9J167;P54278	PMS2	2.32011	2.30284	2.64309	1.0717	1.51691		3.11014	3.14857	0.140152	2.30344	1.8256
A0A2R8Y6X2;A0A2R8YCT7;Q8TEA8	DTD1	5.71525	4.63341	5.37396	4.80025	5.44977	5.34301	6.44132	5.25574	5.3687	5.66599	6.93304	6.87811
A0A2R8Y7P6;A0A5F9ZHH4;A0A5F9ZHW5;Q99700;V9GY86	ATXN2	4.70809	4.70831	4.95372	4.55884	4.98428	4.64407	5.07586	4.91913	4.50676	4.90365	5.48421	5.44078
A0A2R8Y7Q1;E9PE19	BPTF	3.47675	3.66904	3.5868	3.36087	3.55637	3.18473	4.23609	4.13013	3.52699	4.03462	3.90837	4.48972
A0A2R8Y7R4;B2RUZ4;H3BS66	SMIM1	4.84606	4.87988	4.87669	5.15371	4.69239	5.21878	4.69013	4.31092	5.16768	4.96419	4.18031	4.1778
A0A2R8Y7W8	MEA1	3.15879	3.29022	4.08671	4.28104	1.81432	3.6497		2.77713	3.33472	3.34483	2.48209	3.23921
A0A2R8Y7Y4;Q8N8A2	ANKRD44	3.47381	2.50411	2.1312	2.2243	3.10904	2.28144	2.72504	2.82131	2.39529	2.92861	2.87591	3.03952
A0A2R8Y811;P62263	RPS14	10.4284	10.4127	10.3726	10.2877	10.066	10.3503	10.3629	10.1342	10.2332	10.4579	10.1318	10.2359
A0A2R8Y849;A0A2R8YD14;E7ETK0;P62847	RPS24	7.10378	7.31327	6.97385	7.40932	6.61822	7.3395	6.26984	6.16795	7.17717	7.08158	6.48029	6.58218
A0A2R8Y852	CUX1	5.87538	6.01055	6.01801	5.37097	5.70524	5.7987	5.85487	5.70749	5.65265	5.93062	5.96924	6.12672
A0A2R8Y855;Q969G3	SMARCE1	5.37367	5.07112	5.23527	5.05707	5.06775	5.07737	5.19309	5.21147	5.25115	5.57522	4.3492	5.11978
A0A2R8Y880;Q7Z6E9	RBBP6	3.78884	3.3934	3.4801	2.84157	3.18651	3.09615	3.29508	2.80162	2.74998	3.33904	3.60945	3.46531
A0A2R8Y891;P08237	PFKM	8.5815	8.31255	8.40543	8.31042	8.29688	8.32556	8.1918	8.21939	8.22043	8.44121	8.28807	8.39048
A0A2R8Y8E0;A0A2U3TZI2;H7C560;P15056	BRAF		3.04366	3.53185	2.98435	3.36061	2.88719	3.60602	3.87217		3.56321	3.72863	3.80062
A0A2R8YCL1;Q13322	GRB10	1.87149	3.12478		2.88628	1.00454	2.43006	0.512352	2.53262		2.77714
A0A2R8YCX2;A0A2R8YGP2;Q5TBB1	RNASEH2B	2.35436	2.52421	2.07418	2.63617	2.41729	2.90499	3.22583	4.92972	6.38376	2.73755	5.023	2.75414
A0A2R8YD95;Q9NRW7	VPS45	4.79222	4.74601	4.82204	4.70859	5.0199	4.74626	5.06201	5.10553	4.86282	5.00959	5.04876	5.16247
A0A2R8YDB8;H7BXF5;Q9H0E3	SAP130	3.82626	3.81963	3.46523	3.81584	3.7022	3.82067	4.19289	3.92355	3.77943	4.2043	3.87244	4.17581
A0A2R8YDQ0;Q9H267	VPS33B	5.12513	5.17168	5.22613	4.93518	5.05874	5.09348	5.68639	5.45466	5.14616	5.5642	4.83071	4.8398
A0A2R8YE77;A0A2U3TZM1;A0A2U3TZM4;A0A2U3TZN6;O14936	CASK	6.4263	6.10729	6.26849	6.26415	6.14208	6.15474	6.21794	6.13973	6.27122	6.45718	6.21682	6.34104
A0A2R8YEA7	ACTB	5.26929	4.69252	4.56479	5.39196	5.66112	5.26623	4.98046	5.54972	5.42801	3.47686	5.84152	5.53361
A0A2R8YEL6;B4E2I4;P48506	GCLC	4.03803	4.15355	4.21941	3.94583	4.13561	4.01947	3.97173	3.97026	3.98434	4.17766	3.72898	3.66689
A0A2R8YF49;A0A2R8YFR7;Q12774	ARHGEF5;;ARHGEF5	2.74455	2.20068	2.28206	2.00989	2.31295	2.07802	2.29157	3.88591	3.79885	2.44131	2.41664	2.20255
A0A2R8YF87;Q96AX1	VPS33A	5.70671	6.11806	6.21467	6.13284	5.46286	6.12706	6.71355	6.32667	6.29838	6.12465	4.59963	5.92879
A0A2R8YFA9;O94851	MICAL2	4.1785	3.99605	3.47567	3.21684	4.12659	3.89445	3.58621	4.60341	3.20152	2.75568	3.0142	4.44123
A0A2R8YFH5;Q15437	SEC23B	7.72684	7.36323	7.4646	7.68526	7.84432	7.66532	7.37387	7.40888	7.59208	7.64972	7.8863	7.63816
A0A2R8YFL0;P49711	CTCF	3.67274	4.14777	3.9227	3.48311	3.45176	3.399	3.35692	2.8181	2.98257	3.60171	3.59907	4.44051
A0A2R8YFN3;A1Z1Q3	MACROD2	4.25441	4.02228	4.2863	3.58429	3.917	3.56984	3.40402	3.76782	3.54931	4.19665	3.42069	3.79188
A0A2R8YFX5;Q8IVL0	NAV3	0.731405	0.922845	0.609081	0.387125	1.03433	0.59926	0.959725	0.970669	0.909935	0.913728	1.68851	1.34169
A0A2R8YGD1;O14773	TPP1	6.82605	6.51939	6.10559	6.68889	6.80703	6.71019	5.24704	6.00529	7.05607	6.66232	6.51774	4.85121
A0A2R8YGH5;H7C1E4;P61966	AP1S1	4.44555	4.72161	4.80566	5.46608	5.46344	5.19091	5.37586	5.37938	5.6439	4.99974	5.14065	5.12211
A0A2U3TZH3;Q05639	EEF1A2	10.7178	10.5636	10.3667	10.8527	10.8815	10.8669	6.78328	6.6603	10.6893	10.2797	6.03877	10.3872
A0A2U3TZJ5;Q9H165	BCL11A	0.774595	0.881173	1.09312	0.709268	0.534934	0.769203	0.424061	0.74001	0.562019	1.86772	1.31541	3.11443
A0A2U3TZL5;E9PNW4;P13987	CD59;;CD59	7.63129	7.12172	7.27894	7.4309	7.36212	7.30423	7.23507	7.60367	7.48294	7.87045	6.74003	7.49089
A0A2U3TZL8;H7BYN4;Q02241	KIF23	0.349775	0.662161	1.08292	0.636724	4.87248	0.30268	1.94864	1.28844	-0.260322	0.892045	1.41287	-0.287406
A0A2U3TZV8;Q4KWH8	PLCH1	5.06069	3.83182	4.36346	4.69222	6.34851	5.02881	4.80502	6.39617	5.51181	4.6981	5.31255	6.25378
A0A384DVU0;Q8IY17	PNPLA6	3.54092	3.26129	3.63649	3.36945	3.63069	3.34663	3.25185	3.884	3.07358	3.57414	3.679	3.53147
A0A384N5Y3;F5H2F4;P11586;V9GYY3	MTHFD1	8.23387	8.03145	8.16184	8.11497	8.09723	8.05832	8.65769	8.35407	7.93114	8.35157	8.33606	8.68935
A0A3B3IRI2;P17812	CTPS1	6.28501	6.13524	6.30332	6.15427	6.49626	6.18674	6.76186	6.66624	6.23902	6.51946	6.65368	6.37709
A0A3B3IRI9;A0A3B3IRV1;A0A3B3IRZ0;A0A3B3IS68;A0A3B3ISJ4;A0A3B3IT04;A0A3B3IT30;A0A3B3ITZ3;A6NGJ7;Q9BY41	HDAC8;;HDAC8;HDAC8;HDAC8;HDAC8;HDAC8;HDAC8;HDAC8;HDAC8	3.38939	3.24049	3.54645	3.08997	3.30386	3.26641	3.49894	3.65284	3.15386	3.30571	4.5543	1.88919
A0A3B3IRJ9;Q9Y2H2	INPP5F	4.78242	4.88236	5.02778	4.98645	5.04572	4.57077	5.33651	5.21733	4.7291	5.41992	5.55725	5.40163
A0A3B3IRR1;A0A3F2YNY7;F5H345;P08397	HMBS	5.14113	4.69051	4.58355	4.55353	5.06222	4.96015	4.92264	5.04427	4.87334	4.66145	4.90984	4.71826
A0A3B3IRS7;A0A3B3IT31;A0A3B3ITP2;A0A3B3IU68;A0A3F2YP66;Q9NUN5	LMBRD1	3.04984	3.21582	3.43735	2.84746	3.08232	3.08309	3.00662	2.29334	2.48117	3.24205	3.50459	3.03547
A0A3B3IRT8;P43307	SSR1	8.1677	8.6847	7.91487	8.0169	8.01303	7.853	7.43817	7.60903	7.95515	7.75829	8.14767	8.61613
A0A3B3IS24;C9JIR6;O75688	PPM1B;PPM1B	5.02576	4.78725	4.90959	4.73163	5.0384	4.74132	4.95841	4.91916	4.73052	4.90795	5.53985	5.12777
A0A3B3IS40;A0A3B3IT25;A0A3B3ITA8;A0A3B3ITE7;Q9UGL1	KDM5B	2.2353	2.57979	2.90397	3.05441	3.77613	3.24799	3.38081	2.26064	2.43466	2.68876	1.82456	2.44954
A0A3B3IS55;O14639	ABLIM1	4.46374	4.14046	4.28135	4.38331	4.76691	4.65453	3.80098	4.39975	4.73841	4.89554	3.8846	4.36498
A0A3B3ISF6	KLHDC7B	4.67591	3.33348	2.87532	4.92557	4.51904	4.64034	5.09636	4.37137	4.84492	5.87953	6.06026	6.49917
A0A3B3ISF9;P42892	ECE1	4.83513	4.74462	4.85617	4.76011	4.60505	4.71973	4.90336	4.59684	4.53186	4.84535	4.69214	4.79565
A0A3B3ISG5;P14735	IDE	5.4843	5.36493	5.3935	5.56271	5.84947	5.48394	4.99819	4.56035	5.4512	5.3883	5.66556	5.24742
A0A3B3ISP1;Q92625	ANKS1A	4.77508	4.59944	4.65603	4.57176	4.46191	4.64067	4.56135	4.36478	4.24429	4.7584	4.00973	4.28635
A0A3B3ISR7;E9PIF2;Q13206	DDX10	3.45976	3.48037	3.26407	3.21092	3.64789	3.27507	3.78044	3.19006	3.02531	3.48651	5.26054	3.73758
A0A3B3ISS6;Q14956	GPNMB	6.66255	6.94744	7.02986	6.50957	7.06471	6.60114	7.9632	7.67505	6.90318	7.54896	8.07521	7.91739
A0A3B3IST1;B5MD23;O75954	TSPAN9	4.47573	4.27073	3.86285	4.35921	4.23262	4.12605	2.82522		5.04507	3.98965	4.381
A0A3B3ISU0;Q02487	DSC2	5.06513	5.09441	5.02575	5.16579	5.10357	5.12312	3.35429	4.31766	4.89833	4.88795	5.01992	3.721
A0A3B3ISV4	VKORC1L1	3.72223	3.67612	3.86476	3.84011	4.18684	4.54501	4.60365	4.56755	4.50402	4.1574	4.50258	3.92717
A0A3B3ISV5;H3BSW0;Q8N9N7	LRRC57;LRRC57	5.02166	5.26518	5.42442	5.45996	5.73967	5.48131	5.80653	5.47772	5.47429	5.28911	5.56353	5.36964
A0A3B3IT47;Q9Y2I8	WDR37	5.40702	5.24275	5.34398	5.28642	5.23689	5.1642	5.42351	5.46511	5.37827	5.36353	5.50823	5.1031
A0A3B3IT54;Q9H7E9	C8orf33	3.90258	4.76446	4.22697	4.95447	4.45471	4.71955	4.69887	4.23322	4.64709	4.45299	4.19179	4.17088
A0A3B3IT57;E7EWZ0;E9PF49;Q9Y6M9	NDUFB9	3.62639	3.64653	3.99991	5.08193	5.39685	5.14734	5.66626	5.309	5.36947	4.75529	5.29799	5.05522
A0A3B3ITG3;H0Y3A3;Q5VWQ8	DAB2IP	3.66227	3.50479	3.2865	3.21034	3.13171	3.03753	3.82723	3.01961	3.22036	3.67104	3.87237	3.71766
A0A3B3ITH3;Q9P2X3	IMPACT	5.29401	4.92309	5.01118	5.26088	5.16166	5.10065	5.17861	5.11769	4.84872	5.38968	4.52378	4.53147
A0A3B3ITJ4	HNRNPL	8.98766	8.79705	8.87317	8.61134	8.76604	8.63562	9.27998	9.1405	8.68107	9.24578	9.4111	9.29823
A0A3B3ITT1	RAB12	3.91605	3.96633	3.85549	3.78812	4.10465	4.26774	3.93142	3.90507	3.98427	3.75555	4.01698	3.85229
A0A3B3ITT5;P47914	RPL29	8.4958	8.27582	8.47427	8.31382	8.26978	8.04504	7.529	7.52319	8.1031	8.56686	6.76697	6.64334
A0A3B3ITU8;A0A3B3IU04;A0A3F2YNW8;Q14643	ITPR1	4.95842	4.38011	4.25825	4.77877	5.08362	4.68157	4.46133	4.47775	4.5973	4.70254	4.62955	4.28853
A0A3B3ITW3;P28288	ABCD3	4.19337	3.71679	3.80556	4.41487	4.63531	4.25254	4.91272	4.54976	4.35401	4.31899	4.35935	4.81995
A0A3B3ITX4;E9PN17;O75964	ATP5MG;ATP5MG	5.45769	5.93268	5.4451	6.07443	5.72857	6.03015	6.07781	5.89326	5.84121	5.37781	4.21559	5.34223
A0A3B3ITZ9;Q9Y2W1	THRAP3	7.64426	7.40379	7.63686	7.294	7.52338	7.37869	7.65697	7.63553	7.16924	7.62037	7.75775	7.98458
A0A3B3IU31;B4E3M2;M0QX43;M0R253;P49366;Q5J8M5	DHPS;DHPS;DHPS;DHPS;DHPS	3.25408	3.38966	3.68893	3.28443	3.02217	3.46987	3.73002	3.4982	3.26954	2.54441	3.87386	4.1604
A0A3B3IU42;H0YDP6;H0YEL0;O14893	GEMIN2	1.50919	3.46264	3.60871	3.28059	3.70776	2.66216	3.06554	3.54723	3.62156	2.45258		2.64365
A0A3B3IU69;F8W717;O00423	EML1	3.86123	4.48727	4.86977	4.0843	4.20424	4.76457	3.66178	3.96043	3.75252	3.67418	3.31742	4.1343
A0A3B3IUA2	SNU13	6.56835	7.09867	6.89275	7.66775	7.7812	7.84585	8.18127	7.87917	7.99628	7.4501	7.91145	7.62015
A0A3B3IUB1;Q13144	EIF2B5	5.29842	5.27996	5.44995	5.04579	5.3629	5.23149	5.5101	5.41532	5.11	5.4642	5.80704	5.66278
A0A3B3IUB5;Q8TCT9	HM13	7.23938	7.1209	7.44793	7.30619	7.6348	7.34256	7.09769	7.41096	7.27373	7.39786	7.00029	7.19616
A0A3B3IUC1	NEDD4	4.1325	3.76956	3.78076	3.76475	4.26569	3.90207	3.9294	3.473	3.6366	4.00805	4.49184	3.62317
A0A3B3IUC5;Q8N8U9	BMPER	3.3557	2.63839	3.25934	3.27847	3.77178	3.40328	5.43376	4.77932	3.47528	4.33344	5.09639	4.89449
A0A3B3IUD7;Q14690	PDCD11	5.43889	5.0337	5.33413	5.29452	5.5157	5.33443	6.06675	5.69605	5.23119	5.66027	5.82502	5.97134
A0A3F2YNW7	ARID1B	4.0818	3.7134	3.935	3.6974	3.93009	3.84403	4.41192	4.24918	3.70547	4.18243	3.89076	4.51517
A0A3F2YNX7;Q7L5Y1	ENOSF1	2.68019	2.66335	1.14542	2.40641	2.43681	2.86234	3.28848	2.65147	2.41246	2.96419	3.16744	2.57576
A0A494BZT8;Q9Y6A5	TACC3	0.251014	2.34683	2.64149	1.89945	2.57093	2.13676	3.14979	3.12442	1.90513	2.49603	2.82053	3.47871
A0A494BZY7;Q5JPI9	EEF1AKMT2	3.72388	3.54468	3.57671	3.63649	3.43365	3.43007	3.41359	3.23509	3.51911	3.60072	3.02498	2.40464
A0A494BZZ8;Q96K49	TMEM87B	6.59469	4.64204	6.3706	3.97779	6.78286	5.52295	6.15384	5.55675	4.9194	4.16054	6.05308	6.30856
A0A494C028;H0Y993;P35659	DEK	7.67434	7.61458	7.67623	7.34308	7.48106	7.43055	7.81251	7.80729	7.40371	7.79451	8.16175	8.02755
A0A494C039	HYOU1	8.47719	8.33564	8.45041	8.34112	8.68058	8.46114	8.54143	8.55506	8.3517	8.59634	8.9486	8.80402
A0A494C070;A0A494C0Z6;A0A494C1G8;H0Y6K5;H0Y7L6;Q02447	SP3	1.94479	1.55403	1.02847	1.15751	1.42707	0.840367	1.35598	2.05219	1.73926	0.305803	0.864302	1.80292
A0A494C0D8;Q75N90	FBN3		0.852434	-1.99846	-3.78528	0.682314	0.652641	1.98903	-12.6427		1.17924
A0A494C0F3;C9J719;C9JJ78;Q15125	EBP;EBP;EBP	4.8087	4.61812	3.81839	4.81209	5.0739	4.85718	4.26566	4.45181	4.87289	4.22228	4.14371	4.9098
A0A494C0G5	AGRN	7.19641	7.01597	7.03944	6.48479	6.85042	6.67574	7.62846	7.3783	6.76781	7.23678	7.51121	7.70811
A0A494C0K5;A0A494C0W0;O95453	PARN	3.33163	3.66389	3.69054	3.60078	3.80474	3.57483	4.26211	4.01752	3.86604	3.80648	4.07692	4.30173
A0A494C0N4;Q7Z4L5	TTC21B	3.17977	3.22007	3.25387	3.16446	3.45369	3.32306	3.61377	4.74977	3.16586	3.41763	3.36453	3.47561
A0A494C0R8	CLUH	4.2346	4.31912	4.54321	4.52063	4.70005	4.38878	4.79536	4.56633	4.39775	4.68025	4.45485	4.90647
A0A494C0V9;B8ZZ87;Q6NZ67;Q6P582	MZT2B;MZT2B;MZT2B;MZT2A	2.96383	3.47241	2.82905	3.5008	2.78707	3.17768	3.19775		3.70597	1.32133
A0A494C0W5;Q86WV6	STING1	3.07252	2.50111	2.73687	3.31155	3.96469	2.86401	3.64131	3.67159	3.47774	3.30031	4.04628	3.71758
A0A494C0X0;Q99426	TBCB	7.58442	7.29745	7.56461	7.42416	7.60624	7.39571	7.56388	7.56883	7.36888	7.60308	6.62124	6.95425
A0A494C0X2;A0A494C167;Q9UHD2	TBK1	3.58352	3.83833	4.02741	3.78349	4.04546	3.90371	5.29874	4.18216	3.76678	3.99001	4.36184	4.34503
A0A494C0Z5;Q9H082	RAB33B	4.25305	4.57725	4.58163	4.28093	4.62503	4.64571	4.63518	4.66767	5.05703	4.55315	4.93907	4.90393
A0A494C108;Q8N9T8	KRI1	3.60948	3.2942	3.46061	3.22508	3.42296	3.36818	3.00042	2.50759	3.12664	3.50566	3.76074	2.83313
A0A494C143;Q14689	DIP2A	8.45026	7.84169	7.88646	8.92457	6.21938	7.78867	8.8463	7.89994	9.14466	7.95218	6.48222	5.21306
A0A494C146;P50336	PPOX	4.67354	4.44029	4.45794	4.35959	4.42932	4.08077	4.60505	4.37593	4.44052	4.60817	4.21978	4.41793
A0A494C164;P52630	STAT2	5.83359	5.81595	5.95942	5.78552	6.0399	5.8994	5.5704	5.73871	5.81779	6.38461	6.12781	6.11282
A0A494C1F2;P35658	NUP214	6.3141	6.19793	6.40742	6.03319	6.3184	6.16349	6.7032	6.62549	5.99047	6.50107	7.01861	6.8225
A0A494C1J1;Q69YQ0	SPECC1L	4.18969	4.29183	4.49939	4.06588	4.84382	4.48864	4.73218	4.38655	4.24592	4.67498	4.63469	4.87799
A0A494C1L5	LRBA	5.79081	5.84808	6.00254	5.4061	5.69202	5.64532	6.04115	5.91775	5.59764	5.94229	6.33762	6.39966
A0A494C1M4;Q3SY69	ALDH1L2	6.50366	6.40883	6.70679	6.52817	6.46408	6.77598	6.19376	6.0551	6.42251	6.23885	6.18528	6.26014
A0A494C1N0;P26885	FKBP2	7.25612	7.71455	7.59018	7.53728	7.21252	7.47726	6.47214	6.71665	7.46139	7.27037	6.68451	6.7024
A0A494C1T9;Q6ZRV2	FAM83H	-0.0812683			3.78213	1.86336	1.92398			2.33881			3.55961
A0A499FI31;Q15020	SART3	6.82162	6.76043	6.90554	6.59416	6.80231	6.6019	6.92349	6.82231	6.65174	6.86726	6.78251	6.76318
A0A499FIY8;C9JC07;C9JZL8;Q96S97	MYADM	8.23495	8.07571	8.43443	8.07534	8.34542	8.19773	8.09448	8.52595	8.10498	8.15634	8.33046	8.60139
A0A499FIZ0	WDR26	3.6567	3.86643	3.89034	3.46894	3.93633	3.74097	3.44644	3.53875	3.24238	3.86556	4.37211	4.72676
A0A499FJD3	WDR24		2.86171	3.22611	-1.65715		2.26527	5.70301	4.62251			-0.245557	3.73618
A0A499FJI4;O75592	MYCBP2	4.17901	3.87248	2.32391	4.10956	3.77167	4.33697	4.71702	4.00601	3.93353	4.2258	4.04222	4.24743
A0A499FJK2;P01137	TGFB1	4.36002	4.34578	4.43519	4.50689	4.64798	4.91042	4.19812	4.07424	4.37063	3.66661	4.78369	4.76873
A0A499FJN5;P22830	FECH	5.24125	5.6289	5.33936	5.74921	5.3863	5.53071	5.50115	5.17628	5.47625	5.33229	4.71051	5.20111
A0A499FJS7;O14920	IKBKB	5.85755	5.81421	6.36397	5.31778	5.86288	5.93073	6.1286	6.0745	5.90488	5.91463	6.66424	6.31779
A0A590UJ21;Q13616	CUL1	7.10518	6.44657	6.51747	7.11669	7.2879	7.22365	7.45789	7.41378	7.11337	7.54265	6.68279	6.5465
A0A590UJ43;P48729;U3KPX3	CSNK1A1	5.59411	5.47789	5.47158	5.63102	5.76359	5.59125	5.70259	5.66089	5.58115	5.68863	5.69944	5.77406
A0A590UJ53;Q9P2N6	KANSL3	1.10399	1.36015	1.64341	1.58839	2.2912	1.63612	1.1757	0.909197	0.593089	1.83312	2.12336
A0A590UJ58;B0AZR9;P63092;Q5JWF2	GNAS	7.37362	7.2135	7.05266	7.34843	7.45161	7.36402	7.43801	7.40516	7.42561	7.1649	7.20222	7.31681
A0A590UJB6;A0A5F9UN28;Q13303	KCNAB2	4.01208	3.93471	2.44286	3.65886	3.62431	3.97014	2.49809		3.81659	2.94036	2.68807
A0A590UJK3;Q14BN4	SLMAP	5.25898	5.51129	4.8142	6.30933	5.37469	5.72435	5.99811	5.49439	5.27669	5.9053	5.12354	5.03256
A0A590UJK4;A0A590UJP7;A0A590UK01;A0A590UK80;Q13247	SRSF6;SRSF6;SRSF6;;SRSF6	7.31154	7.02903	7.21846	7.05244	7.20034	7.08387	7.93606	7.3971	6.97904	7.44344	7.54756	7.7193
A0A590UJQ1;A0A590UJW8;A0A590UK44;Q96J02	ITCH	4.71218	4.42545	4.37434	4.6713	4.86789	4.5468	4.55497	4.47588	4.48667	4.68423	4.96623	4.79077
A0A590UK09;B1AKN5;B1AKN7;B1AKN8;Q12857	NFIA	4.67501	3.59038	3.69344	4.09705	4.80576	4.01828	4.95703	5.05264	4.67007	5.0543	4.62406	5.26975
A0A5F9UK94;Q01433	AMPD2	7.41734	7.64057	7.52221	7.62743	7.65822	7.64765	7.02279	7.59442	7.78201	7.54766	7.4451	7.65962
A0A5F9UP49;Q9BRK5	SDF4	5.57703	5.10237	5.44223	5.34232	4.98189	5.36009	4.5487	4.7958	5.56354	5.33641	3.78925	5.35684
A0A5F9UY30;A0A5H1ZRP2;O43493	TGOLN2	3.79824	2.80576	3.51159	3.1321	3.11741	2.8885	3.11585	3.2061	3.9363	3.33313	2.57733	2.68785
A0A5F9YFS9	SPCS1	5.64165	5.4006	5.40368	5.64058	5.56971	5.76131	4.5706	5.10342	5.60991	5.25232	3.9034	3.86969
A0A5F9ZGS5;A0A5F9ZGZ1;A0A5F9ZGZ5;A0A5F9ZH30;A0A5F9ZH38;A0A5F9ZH70;A0A5F9ZHC9;A0A5F9ZHE4;A0A5F9ZHG3;A0A5F9ZI18;D6RHE1	ANK2	3.5074	3.36197	3.34437	3.41315	3.87081	3.33549	3.51853	3.12033	3.25046	3.22109	3.76112	3.58101
A0A5F9ZH07;A0A5F9ZHN8;A0A5F9ZI39;P23458	JAK1	5.78085	4.21392	3.69511	3.83794	3.89773	4.29371	3.85784	3.93492	3.53749	3.78421	4.10266	3.95346
A0A5F9ZH78;P05089	ARG1		-0.829987	2.20654	0.200877	1.90523	2.48178	1.15532	2.20886	-0.0809871	2.21555	3.59314	2.86724
A0A5F9ZH79;A0A5F9ZHP1;Q8N9N2	ASCC1	4.12077	3.886	3.97796	4.11759	4.21785	4.08552	3.84228	3.96021	3.93615	4.05287	4.05907	3.91262
A0A5F9ZHI5;A0A5F9ZHN9;J3QRD1;P51648	ALDH3A2	7.069	7.06746	7.15826	6.79597	7.0016	7.1562	6.87589	6.91415	7.11261	7.07285	6.54612	7.13318
A0A5F9ZHM4;P07195	LDHB	10.3078	10.1392	10.4349	10.0695	10.389	10.1708	10.4124	10.389	10.0873	10.2565	10.6307	10.31
A0A5F9ZHN7;Q9NTJ5	SACM1L	6.14504	6.27268	6.11798	6.73023	6.20129	6.68642	6.8195	6.85637	6.12636	6.94097	6.13595	6.29526
A0A5F9ZHR7;E9PHY0;P11117	ACP2	5.28179	5.41575	5.40231	5.23101	5.67551	5.3807	5.37168	5.64991	5.3757	5.72857	6.06064	5.66038
A0A5F9ZHS3;E7EN32;O00255	MEN1	5.6425	4.27551	5.75178	3.34435	3.66943	5.3321	5.16767	5.23502	2.97234	5.65107		2.83715
A0A5F9ZHU3;A0A5K1VW74;Q9Y243	AKT3	3.0979	3.80227	3.42258	3.10287	3.36126	3.57633	3.61715	3.72755	3.41851	3.49699	4.4884	4.06266
A0A5F9ZHU7;P49643	PRIM2	1.69432	1.71344	0.932259	2.00937	2.2968	2.30467	1.84004	0.83158	2.3901	1.31115	1.41606	1.0916
A0A5F9ZI21;Q92974;V9GYM8	ARHGEF2	6.17497	5.90534	5.99589	5.82586	5.93651	5.78232	5.5776	6.1531	5.99709	5.96272	5.72466	5.87917
A0A5F9ZI63;E9PJK2;O75530	EED	4.99199	5.28598	4.99925	5.77312	5.69782	5.5847	5.62166	5.46417	5.69608	3.686	5.70377	5.42291
A0A5H1ZRP4	NELFB	4.19099	4.36693	4.32311	4.46704	4.59455	4.58782	4.90497	4.78378	4.68448	4.38365	4.25736	4.40547
A0A5H1ZRP9;A0A5H1ZRQ8;H0Y304	DMD	7.41137	6.9401	6.7685	7.0892	7.15375	7.10753	7.12406	6.80787	7.22892	7.30244	7.3593	7.0723
A0A5H1ZRS1;Q15154	PCM1	3.47457	3.5007	3.53529	2.95801	3.84122	3.56813	3.98933	3.9056	3.83888	4.02424	4.0439	3.59058
A0A5K1VW66;P35240	NF2	3.1963	3.1241	2.85629	3.11984	3.11422	3.11247	3.33799	3.14193	3.22032	3.43103	3.63307	3.8109
A0A5S6STF9;Q6I9Y2	THOC7			0.247383	1.49991	0.813545	1.14247	1.4297	1.17068	2.05808	1.9778	0.388282	0.842634
A0A669KA35;Q92824	PCSK5	3.49881	3.95724	4.22891	3.85123	3.56935	6.04104	3.16024	3.45087	4.34505	3.33281	2.03389	2.12501
A0A669KAV7;A0A669KBH9;M0QXA7	WIZ	6.99806	7.20845	6.67617	6.81426	6.0265	6.79731	6.34338	5.33503	6.77333	6.46204	4.42525	3.85562
A0A669KAX3;O76024	WFS1	4.1299	4.32981	4.84196	4.3698	4.61172	4.29046	3.86559	4.22687	4.33541	4.18996	4.73533	3.99329
A0A669KAX4	CUL4B	5.2689	4.98218	4.877	5.29814	5.38076	5.39695	5.43187	5.57903	5.26713	5.64744	4.99721	5.19451
A0A669KAY5;A0A669KB27;A0A669KBH7;C9JTE9;H7C5E2;Q9UHQ4	DUS4L-BCAP29;DUS4L-BCAP29;DUS4L-BCAP29;BCAP29;BCAP29;BCAP29	1.49259	1.84617	1.38272	2.03543	1.82637	1.71023	2.24735	2.08381	1.84311	2.19424	-0.39892	-0.345678
A0A669KB05	CTNND1	7.53817	7.41051	7.49543	7.33936	7.41049	7.26732	7.0597	7.3695	7.30028	7.36338	7.40171	7.1126
A0A669KB10;A0A669KBG8;Q92538	GBF1	7.00769	6.74982	7.0414	6.80698	6.9777	6.86946	6.81546	6.80462	6.81035	6.87631	7.0156	7.0464
A0A669KB12;Q09472	EP300	3.11218	2.78244	2.77531	3.03149	3.35912	3.1237	3.52213	3.25098	3.0112	3.17133	3.48808	3.34266
A0A669KB29;Q9P0U4	CXXC1	6.26652	6.33003	6.05896	6.08574	6.16338	7.11877	6.60504	5.83202	6.28438	6.61687	7.78718	6.71355
A0A669KB41;A0A669KBH5;E7EPV7;P37840	SNCA	4.70384	4.5354	4.38554	4.26428	4.53275	4.13694	5.0155	4.58621	4.25347	4.82791	4.75919	4.24351
A0A669KB68;P42224	STAT1	6.54236	6.4992	6.71383	6.54444	6.84741	6.57492	6.42365	6.65289	6.31054	6.6957	7.03095	6.57511
A0A669KB88;B7ZLR4;E7ET55;F5H748;P35670	ATP7B	7.02144	6.94521	7.04303	6.75434	6.64761	6.87315	6.52414	6.60579	6.7739	7.00789	6.96706	6.85273
A0A669KBB4;A0A669KBK2;P40692	MLH1	3.76978	3.50721	3.7113	3.44021	3.88128	3.31178	4.40078	4.26197	3.84947	4.01764	5.11107	4.64006
A0A669KBE6;Q9NV96	TMEM30A	5.64684	5.41901	5.47175	5.62757	5.48923	5.65213	5.80023	5.69245	5.64713	5.92631	5.99102	6.07426
A0A669KBJ2;A2RRD8;M0QX96;M0QZA2;M0R1K6;M0R2L4;Q96IR2	ZNF320;ZNF320;ZNF320;ZNF320;ZNF320;ZNF320;ZNF845	3.48555	3.57004	3.54656	3.57656	3.65572	3.46053	3.99063	3.86348	3.62815	3.73038	4.13355	4.10036
A0A669KBL1;Q93009	USP7	6.83803	6.39819	6.61684	6.63969	6.72544	6.65361	7.04909	6.83102	6.55033	7.02581	7.10199	6.96951
A0A6E1WJ75;Q86U70	LDB1	5.35162	5.04042	5.09511	5.05612	5.13712	5.19073	5.42685	5.38499	5.08244	5.62831	4.887	4.60347
A0A6I8PIV1;Q9P2J5	LARS1	8.05798	7.9887	8.07249	7.90027	8.12543	7.94561	8.12706	8.07652	7.85967	8.18427	8.4261	8.25712
A0A6I8PLD9;A0A6I8PRU6;Q8N6L1	KRTCAP2	5.45768	5.49248	5.62097	4.12141	5.46616	4.28917	4.68503	5.20255	5.24836	4.77913	4.62216	5.12663
A0A6I8PRJ0;A0A6I8PRM6;A0A6I8PTT2;B1ALU1;B1ALU3;O95490	ADGRL2	4.51472	4.45777	4.31368	4.53386	4.64616	4.57085	5.2846	4.83009	4.36337	5.06293	5.25611	5.13718
A0A6I8PS19;Q9NVN8	GNL3L		2.31082	2.46127	2.43983	2.35393	2.39093	4.22393	2.13106	2.32582	2.63086
A0A6I8PTZ8;Q9UL18	AGO1	4.15596	4.33522	4.28845	3.56971	4.29967	4.11696	4.32395	4.16033	3.9207	4.34623	4.71844	3.87046
A0A6I8PU73;Q99615	DNAJC7	4.93252	5.34488	4.55892	5.63102	5.59509	5.54508	5.99617	5.63868	5.49351	5.31226	5.56812	5.6976
A0AV96	RBM47	3.44208	3.13947	2.76518	3.56238	3.40159	3.64302	3.35283	3.11434	3.52293	3.3753	3.45564	3.72986
A0AVT1	UBA6	6.53631	6.43653	6.66821	6.30217	6.58673	6.40421	6.6806	6.62477	6.37039	6.57273	6.59406	6.79582
A0JLT2;J3KR33	MED19	4.12706	3.63724	2.4438	4.43112	4.20381	4.20732	6.45797	4.7649	4.57136	1.19626	6.91822	2.76121
A0MZ66	SHTN1	6.11618	5.92815	5.92279	5.64924	5.67318	5.90325	6.05032	5.87204	5.80748	6.21277	6.12275	6.06713
A0PJW6	TMEM223	5.7908	5.51173	4.68795	4.92099	4.75528	5.62423	2.98611		6.13445	6.22599	4.70119
A0PJZ3	GXYLT2	2.69951	2.10404	1.49541	2.25462	1.75345	2.15562	-1.34907	-1.86358	1.98046	2.02999	0.676069	0.171098
A1A4S6	ARHGAP10	2.05069	1.66329	1.59597	1.99852	3.64387	1.61879			1.70043		1.75551
A1L020	MEX3A	4.557	4.65606	4.69486	4.49995	4.66192	4.54781	4.90627	4.79908	4.74555	4.77594	5.1793	5.00515
A1L0T0	ILVBL	6.62144	6.35368	6.40598	6.61013	6.76905	6.60569	6.19168	6.39107	6.31489	6.648	6.52719	6.58184
A1L390	PLEKHG3	4.83611	5.03084	4.96025	4.42796	4.6294	4.95613	4.96134	5.00241	4.73466	4.892	4.91452	5.34527
A1X283	SH3PXD2B	6.48775	6.3761	6.72861	6.42647	6.56288	6.27436	6.56571	6.5241	6.30341	6.43676	6.39626	7.05374
A2A274;Q99798	ACO2	7.47818	7.3466	7.45377	7.18751	7.29387	7.2992	7.29233	7.30247	7.218	7.44382	7.56503	7.54307
A2A2D0;P16949	STMN1	6.35011	7.77677	5.76122	7.32722	7.15911	7.11438	6.86328	6.98475	7.07238	6.56937	5.51838	6.07009
A2A2Q9;Q9Y312	AAR2	4.74408	4.47264	4.36784	4.93722	4.71448	4.91757	5.16114	4.81638	4.55405	4.95743	5.14374	5.10494
A2AE48;Q12899	TRIM26	2.16624	1.99461	2.41513	2.58379	2.69608	2.46612	1.48395	2.46892	2.98032	2.28051	2.52809
A2IDA3;P29372	MPG	3.52739	3.26519	3.13188	3.4938	3.38661	3.38948	2.81126	2.77954	3.39368	3.49079	2.91746	3.42248
A2RQR6;D6RCE9;D6RD44;D6RHZ1;D6RIH3;J3KQY4;Q96EI5	TCEAL4	2.71666	2.63981	2.09209	2.57145	2.18978	3.26123	2.36439	2.40383	2.84389	3.20034
A2RRP1	NBAS	5.72929	4.59001	4.76248	4.60058	4.69382	4.59694	4.57529	4.78283	4.729	4.75966	5.58101	5.07027
A2RTX5;B7ZLP8	TARS3	3.66197	4.24567	4.05709	4.48171	3.73443	3.92146	4.4076	5.40557	3.86544	4.17056	5.21367	5.15337
A2RU48	SMCO3	2.69776	3.18054	2.66969	3.35435	3.34132	3.40499	3.47604	3.9903	3.00933	2.60252	2.84343	4.09514
A3KMH1	VWA8	2.67629	2.70209	3.82474	2.63782	2.85889	2.53004	2.6653	2.69879	2.4948	2.93638	3.01474	2.38654
A3KN83	SBNO1	3.17218	2.94731	3.26287	2.03131	2.47684	2.06768	2.33554	2.70893	2.38642	2.41467	2.2853	2.05299
A4D1P6;C9J1X0	WDR91	4.83197	4.96468	4.83131	4.6182	4.65304	4.87547	4.70808	4.71549	4.65438	4.9661	5.00773	5.23335
A5A3E0	POTEF	12.6706	12.4899	12.7359	12.7477	12.8209	12.74	12.9318	12.8349	12.6635	12.759	13.1079	13.0394
A5PLN9	TRAPPC13	3.53049	2.33102	3.29456	3.00953	3.57469	3.4894	3.52075	3.79285	3.39374	3.39433	3.07091	3.61965
A5YKK6	CNOT1	6.33721	6.33898	6.42389	6.29039	6.46119	6.36332	6.5861	6.30806	6.31782	6.51774	6.34394	6.12004
A5YM72	CARNS1	3.26294	3.37592	2.86613	3.28483	3.16344	3.4023	3.82537	3.50764	3.52392	3.77986	4.12279	3.89519
A6NC48;Q10588	BST1	5.17131	4.79471	5.03056	5.18497	5.20632	4.87098	4.41395	4.80105	4.95829	4.72004	4.30318	3.8377
A6NCE7;H3BTL1;Q9GZQ8	MAP1LC3B2;MAP1LC3B;MAP1LC3B	6.07692	6.36735	6.04524	6.26116	6.39896	6.26852	6.50551	6.8354	6.28393	5.807	6.34481	6.39273
A6NDG6	PGP	5.44898	5.87469	5.47444	6.0717	5.69044	5.69007	5.84104	5.6974	5.73766	5.60555	5.48721	5.58818
A6NFX8;Q9UKK9	NUDT5	6.26772	6.33989	6.24765	6.2772	6.40466	6.34349	6.12824	6.10927	6.37688	6.20898	6.43318	6.18616
A6NG10;K7EIJ0;K7EMC9;K7ENL2;Q969T9	WBP2	4.95022	4.38838	4.49183	2.06246	4.76791	4.3769	4.75055	4.84638	5.44464	4.79804	4.70679	3.8543
A6NGJ0;P51808	DYNLT3	3.49931	3.1099	2.45613	3.31513	3.78637	3.72574	3.27828	3.36552	3.44127	3.65267	4.05298	4.27507
A6NGN9	IGLON5	5.14489	4.83722	5.17975	4.91061	5.14399	4.78582	4.83976	5.09222	4.36349	4.80653	4.02043	4.65468
A6NHB5;Q14202	ZMYM3	3.61943	3.30954	3.46018	3.15557	3.43759	3.18508	3.93076	3.46876	3.18948	3.64229	3.57883	3.90669
A6NHL2	TUBAL3	7.89123	5.75593	5.71417	7.4989	7.88056	7.53834	6.05607	8.22728	7.63648	7.32584	8.2222	5.43492
A6NHR9	SMCHD1	4.82078	4.65428	4.81291	4.55498	4.75506	4.67575	5.08826	4.94657	4.75438	5.22365	3.91895	5.39331
A6NHX0	CASTOR2	4.94517	4.12097	4.28993	3.12111	3.23722	5.05769	5.62215	5.49938	4.47335	4.9849	5.25468	5.12393
A6NI28;E9PJK4	ARHGAP42	2.93764	2.77102	2.99645	2.6875	2.84215	2.72766	2.76054	2.92736	2.58293	2.90822	3.10648	2.78743
A6NIH7	UNC119B	4.67479	4.57988	4.72998	4.33217	4.50857	4.4831	4.61992	4.48389	4.31039	4.39893	4.95394	4.67188
A6NIT2;A6NMN0;P46020	PHKA1	2.28845	1.6785	1.17255	2.20025	2.48424	2.08921	1.84666	1.26672	2.15824	0.850549	2.23729	1.96902
A6NIW2;Q5JSL3	DOCK11	6.25637	5.50115	5.59628	6.09211	6.44604	6.4086	5.86315	6.30036	6.53699	6.58248	6.53776	6.33778
A6NJD9;A8MVT4;A8MYK1;Q16540	MRPL23	5.10929	4.12643	5.36792	4.60014	5.45208	5.00588	6.15406	5.07222	4.58109	5.30853	3.73838	4.02312
A6NKD9	CCDC85C	3.82981	4.1475	4.53856	4.09522	3.82892	4.53137		2.87056	4.34567	3.78668	4.62454	3.6059
A6NKG5	RTL1	2.52523	2.88339	3.51766	3.17581	3.79794	3.40457	2.6772	2.09653	3.25455	2.10475	2.6264	3.50634
A6NL76	ACTA1	9.23279	8.89615	9.52629	8.73057	9.15144	8.8624	12.4475	11.9677	9.40669	8.99243	11.4758	11.3975
A6NMH8;E9PIF1;E9PJK1;E9PRJ8;H0YDJ9;H0YDL9;P60033	CD81	6.97833	6.16671	6.53546	7.0006	7.55253	7.04585	7.71444	7.57398	7.06948	7.17428	7.51692	7.24061
A6NML8;C9J6U3;K4DI95;O60879	DIAPH2	2.58586	2.85527	2.87105	10.0055	2.89615	3.21712	3.00641	2.98926	3.16975	3.20074		2.34218
A6NMQ3;O43768;Q5T5H1	ENSA	3.86042	4.58217	3.73106	4.05766	-0.126584	5.14859	1.82584	3.66179	4.80885	2.04633	2.68703	3.37066
A6NMU8;B4DHI3;Q8NFZ3	NLGN4Y	4.23271	3.63979	4.09254	4.0729	4.44791	3.74399	4.10087	3.83169	3.63515	3.83614	4.36478	4.25493
A6NMZ7	COL6A6	5.03162	4.82222	5.15123	4.58782	4.62706	4.71784	5.3496	4.67424	4.72274	4.93193	5.43522	4.96471
A6NN50;O75147	OBSL1	5.03751	4.60073	4.73668	5.01339	5.20337	5.04143	5.15126	5.17319	4.84806	5.13005	5.20426	5.46296
A6NP16;E7ERM3;Q4VCS5	AMOT	3.12212	3.14987	3.1346	2.75508	2.74457	2.71242	3.22058	2.67094	2.63528	2.88053	3.1777	3.0096
A6PVN5;Q15257	PTPA	5.67301	5.85168	5.35534	6.00958	6.30955	6.03378	6.22949	6.08522	6.18239	5.97922	5.81996	5.55712
A6PW57	PIP5K1A	4.79254	4.57948	4.70614	4.71412	4.86065	4.67851	4.73634	4.6194	4.69001	4.90024	4.84365	4.72858
A6XGL2;P01308	INS	5.93585	6.11218	6.21344	6.20784	6.17203	6.14038	6.84378	6.32285	6.2294	5.6191	6.2856	5.70357
A6XND0;A6XND1;P17936	IGFBP3	7.80854	7.77116	7.683	7.0985	6.78793	7.26635	6.60719	6.64124	7.67532	7.36308	6.48495	6.67233
A6ZKI3	RTL8C	4.47191	4.60444	3.92986	5.02139	5.60694	4.88619		2.64341	4.72303	3.42296	2.72459
A7E2V4;S4R393;S4R410	ZSWIM8	3.25614	3.26884	3.27171	3.13138	3.33134	3.08268	3.07913	3.22525	3.26047	3.24023	3.6545	4.46821
A7KAX9;G3V174	ARHGAP32	2.80733	2.92633	2.67349	3.08509	3.26914	3.10522	3.28112	3.3364	3.08043	3.30388	1.71674	3.47912
A7XZE4	TPM2	4.55894	4.19059	3.43317	3.9136	4.18191	3.75651	4.84443	4.00677	4.41473	3.71915	1.48947	3.40579
A8CG34	POM121C	4.70486	4.17773	4.53722	4.26182	4.53773	4.56386	4.95128	4.88996	4.13187	4.89154	4.19364	4.45731
A8K968	EPB41L3	6.3553	6.2295	6.76546	6.85585	6.69569	6.7981	7.16701	6.77656	6.42915	6.57323	7.12069	6.27127
A8MQB8;G3V0J0	FMR1	7.47908	7.36975	7.54214	7.28216	7.38759	7.31272	7.8438	7.70966	7.2598	7.72214	8.06318	8.13063
A8MTY9;O14972	VPS26C	3.32132	2.51427	3.20251	3.01207	3.6305	3.18786	3.73038	3.6121	2.89367	3.89663	3.52007	3.7676
A8MU21;Q9BVK8	TMEM147	4.06151	2.56175	2.13099	3.92825	4.61165	3.44004	3.03468	3.97415	4.01198	3.61789	3.6776	3.48673
A8MU27;A8MUA9;P55854	SUMO3	9.43325	8.11625	8.27459	7.89419	7.95997	8.0428	8.20577	8.02649	8.0213	8.11808	7.46853	8.79182
A8MUM1;Q53HC9	EIPR1	4.91394	4.93745	4.89506	4.60929	4.80233	4.84769	4.93671	4.98048	4.85151	4.92267	4.43354	5.03695
A8MV23	SERPINE3	4.90924	4.71768	4.58969	4.14543	3.41633	4.4396	4.36455	3.73305	4.58518	4.16874	4.13555	3.99782
A8MVW0	FAM171A2	4.69038	4.83833	4.99466	4.52807	4.85854	4.72425	5.19747	4.95221	4.87899	5.0647	5.33279	4.86243
A8MWD9;F5H013;P62308;Q49AN9	SNRPGP15;SNRPG;SNRPG;SNRPG	4.97084	4.74922	3.93518	5.16873	5.30797	5.12589	3.62082	3.97521	5.52008	4.11915	4.52891	2.44459
A8MX75;P18074	ERCC2	3.79627	3.43845	3.56568	3.66604	3.77658	3.53113	3.71348	3.5709	3.23399	3.64966	3.86438	3.4883
A8MXF6;B7ZBD5;Q9UBK7;Q9UNT1	RABL2B;RABL2A;RABL2A;RABL2B	4.67252	4.26086	4.14287	4.41595	4.08311	3.90333	4.61298	4.20824	4.65701	4.47627	4.12294	5.05055
A8MXQ1;A8MZH8;P53801	PTTG1IP	7.24069	5.46847	5.89678	7.20107	8.0883	7.40416	7.84443	7.463	6.952	7.52859	7.93935	8.19046
A9X3U0;Q96GF1	RNF185	3.31436	3.9356	3.83059	3.92871	4.10841	3.84349	-1.17178	3.52156	3.67037	-0.565286	2.97874	-1.89125
A9Z1X7;Q8IYB3	SRRM1	5.73554	5.72826	5.95155	5.64906	5.93542	5.67314	6.20759	5.94764	5.55655	5.82251	6.08433	5.98907
B0QYK0;Q01844	EWSR1	8.85106	8.63047	8.90296	8.6007	8.84147	8.66172	8.92255	8.87837	8.62232	9.03996	8.36153	9.42139
B0QYN7;H3BPC4;H3BQQ9;P63279	UBE2I	4.74899	5.34673	5.203	5.98612	6.27667	6.14705	5.90414	5.80368	5.78094	5.47852	5.93999	5.05078
B0QZ18;Q99829	CPNE1	7.63018	7.39279	7.46354	7.33346	7.32486	7.45978	7.46673	7.60304	7.53276	7.74161	6.60283	7.21333
B0QZ35;E9PC49;Q96EB6	SIRT1	1.59622	2.2531	2.28486	2.60378	2.4719	1.4745	2.6598	1.94765	0.605679	1.67662	1.93891	0.930932
B1AH77;B1AH80	RAC2	5.44906	4.77399	5.51116	5.40181	5.41425	5.10345	4.86878	5.18373	5.22165	5.58703	5.21071	5.18835
B1AH87;P30536	TSPO	4.55336	3.73145	3.92512	5.07713	4.92237	4.81239	2.32475	3.81308	5.64061	3.73271	2.73324	4.7995
B1AHL2	FBLN1	5.86499	5.19764	4.91091	5.25132	5.34184	5.2891	5.15825	4.7813	5.46993	5.32597	5.31696	4.47215
B1AJY7;O75832	PSMD10	3.57872	4.11068	3.86517	4.40592	4.6047	4.45745	4.02297	4.2102	4.64059	3.92789	3.82717	3.89567
B1AK87;B1AK88	CAPZB	5.54694	6.01583	5.5007	5.7561	5.59903	5.73568	5.50229	5.54424	5.73958	5.52625	5.24884	5.25715
B1AKL4;Q9NRA8	EIF4ENIF1	2.6158	2.29684	2.45454	2.30876	2.52691	2.54418	2.77991	2.29684	1.81468	2.34614	3.25153	3.23551
B1AKM6;B1AKM8;H0Y7P7;Q9UG56	PISD	6.81208	6.24869	6.3656	6.85831	6.80451	6.80489	6.17802	5.59254	6.90813	6.30018	6.26278	5.44485
B1AKV3;B1AKV6;F6UTR7;Q9NVA1	UQCC1	1.23066	1.56993	1.93618	2.00685	2.27388	1.89787	2.67781	2.72276	2.04578	2.0767	2.56304	2.50644
B1AKZ5;Q15121	PEA15	3.52849	3.13168	3.29901	4.3002	4.22754	3.78546	3.74446	3.58525	4.35162	1.74167	3.03197	3.53032
B1AL05;H0Y6Y8;Q8N983	MRPL43	4.62062	5.87765	3.91297	5.72476	5.5515	5.33782	5.28748	4.60885	5.58993	4.84688	4.74186	4.91902
B1ALA9;P60891	PRPS1	8.10926	7.83892	7.71314	8.03661	8.28914	8.11271	8.2501	8.33967	8.19438	8.25803	8.32802	8.37396
B1ALD9	POSTN	9.57239	9.43104	9.31957	9.47904	7.86536	9.32496	8.4656	7.5281	9.34145	8.8048	8.34916	7.47941
B1ALK7	ARHGEF7	7.15796	6.86092	6.72576	7.13127	6.88058	6.92884	6.45271	5.99536	6.13365	6.19537	6.28985	5.36771
B1ALY0	PALM2AKAP2	4.43132	4.37115	4.3037	4.25552	4.01761	4.24444	4.00488	3.68795	4.04446	4.21601	3.98673	3.92639
B1AMS2;Q14141	SEPTIN6	4.36703	4.14119	4.4869	4.38806	4.8947	4.47399	5.13674	5.11046	4.34484	4.60609	5.30723	5.32176
B1AMU7;Q9Y3B2	EXOSC1	4.85934	4.69641	4.84368	4.56127	4.98884	4.91729	5.46176	5.29905	4.69654	5.11768	5.07069	5.40983
B1ANH5;Q16774	GUK1	4.31314	4.37753	4.282	4.86778	4.90886	4.66189	4.87227	4.80336	4.84624	4.86323	3.33301	4.44296
B1ANR0;Q13310	PABPC4	7.80404	7.58084	7.6348	7.61494	7.8118	7.77841	7.79827	7.77607	7.67066	7.79311	8.05068	8.07176
B1AP13;H3BLV0;H7BY55;P08174	CD55	5.24059	4.63903	5.54192	5.37978	5.63537	5.44944	5.66102	5.69025	5.44077	4.47985	4.32483	5.45699
B1APH0;Q6ZN30	BNC2	4.22966	4.10074	4.33814	4.01499	4.43271	4.22989	4.64242	4.40306	4.27002	4.48184	4.3862	4.40071
B1APM4;P35610	SOAT1	2.44381	1.56298	2.02972	2.37744	3.03692	2.86064			2.7316	2.38357	2.66654
B2RTY4;H3BRD5	MYO9A	4.71712	6.38141	6.17427	5.53838	5.05255	6.74124	6.89971	4.64974	5.61821	4.25032	7.18316	6.04502
B2WTI3;B2WTI4;K7EJU9;Q6NYC1	JMJD6	3.12092	2.2745	2.22769	2.42194	2.71055	2.29389				2.10575	2.34876	-12.7624
B3KS98;O15372	EIF3H	6.81428	6.48745	6.7532	6.5764	6.76908	6.64809	6.67122	6.72638	6.63681	6.79283	5.67925	6.66773
B3KTM8;H0YLJ3;H0YMJ0;H0YNE0;Q9UBU8	MORF4L1	2.68265	3.01818	3.57861	2.3518	1.58252	3.72598	1.67036	2.13921	2.43646	1.89838	1.35905	1.36473
B3KY94;O14735	CDIPT	5.55678	5.54794	6.04301	5.95134	6.32757	6.10165	6.33273	6.45151	5.99437	5.99405	5.28876	6.32023
B4DDF4;B4DUT8;Q99439	CNN2	9.17702	9.30313	9.50152	9.05394	9.37437	9.07954	9.36717	9.41375	8.97224	9.2911	9.09254	9.56901
B4DDH2;F8WAK5;Q9BYT3	STK33	2.52063	2.05647	1.96993		2.43518			1.52124	1.25148	1.90797	2.3776	1.18587
B4DDL8;E9PKE0;P78524	DENND2B	3.70667	3.36945	3.486	3.43523	3.46535	3.86456	3.67467	3.54419	3.97541	3.69226	3.33317	3.35036
B4DEE8;P16455	MGMT	4.85706	5.42196	5.06139	5.06604	5.16245	5.26906	5.33933	5.0827	5.31648	5.17035	4.81986	5.07892
B4DEH8;G3V4T2	PABPN1	2.14828	3.03602	2.97378	3.15783	2.59071	3.21275	2.50826		1.97244	3.18657	1.94017	2.2806
B4DGW9;Q9UM19	HPCAL4	2.08599	3.02944	2.35869	3.28567	3.97764	3.23117		3.01855	3.26487	2.4268
B4DJ62;C9JM82;G3XAH0;Q99719	hCG_2002594;SEPTIN5;SEPTIN5;SEPTIN5	3.58678	3.64902	3.42162	3.91587	4.23872	3.87662	4.85289	4.15311	3.955	3.56901	3.68858	4.14904
B4DJL6;B4DVT3;H3BRY6;Q96SY0	INTS14	3.48151	3.1082	3.09276	3.46614	3.57766	3.49335		1.9847	2.92612	3.46353	3.45745	3.37667
B4DJV2;O75390	CS	7.84608	8.09785	8.25381	8.02811	8.1901	8.10382	8.48142	7.95175	8.1553	7.81371	7.87079	7.95963
B4DK47;Q5SZL3;Q5SZL4;Q5SZL5;Q5SZL6;Q9P0N9;U3KPS8	TBC1D7	2.74863	1.19336	1.73646	2.88252	3.09077	3.11534	3.03734	3.01868	3.25259	2.87526	3.10723	3.08512
B4DLR8;H3BRK3;P15559	NQO1	4.50633	4.31081	4.34601	4.44795	4.8577	4.40257	5.23516	4.96368	4.51351	4.54229	3.62402	4.83871
B4DR61;P61619	SEC61A1	7.89827	7.37429	7.79503	7.49283	7.82511	7.56234	7.66777	7.84974	7.69482	7.76574	6.68745	7.91064
B4DR80	STK24	6.93884	7.20537	6.77864	6.79009	6.46576	6.92277	6.53034	6.69907	6.83815	6.90012	6.81804	6.35963
B4DUA7;Q9NX70	MED29	1.79487	1.74435	1.69296	1.69981	1.61396	1.79102	1.29574	1.10211	1.17835	1.84848	1.14163	0.199517
B4DUD2;C9IYT2;C9IZ27;C9JEN3;C9JW19;C9JWV9;F8WDY4;Q969X1	TMBIM1	5.40633	5.0572	5.35489	4.56471	5.3359	4.35161	5.71545	5.6422	5.11773	5.49917	6.05647	5.89211
B4DY08	HNRNPC	11.3156	11.0725	11.3044	10.8096	10.9941	10.811	10.9388	10.9627	10.8987	11.1728	10.0211	10.8788
B4DY09;Q12905	ILF2	9.39	9.21643	9.42098	9.26686	9.45073	9.33112	9.1104	9.34857	9.24748	9.43577	9.74068	9.57952
B4DYU2;Q96MW5	COG8	3.57307	3.72914	3.55055	3.8446	4.23573	3.9807	3.98564	4.20019	4.0578	2.98513	3.58175	3.77181
B4E0T2;P50542	PEX5	4.67801	5.01907	4.87735	4.64839	4.61585	4.73269	4.44193	4.44015	4.73245	4.65089	4.84924	4.40686
B4E0Y9;Q8NBY1;Q9P289	STK26	8.07814	8.06724	7.87068	7.69289	7.45119	7.86266	7.81266	7.76033	7.92451	8.0247	7.77641	8.08063
B4E1G1;Q9BUN8	DERL1	4.56854	4.66305	4.1422	4.97126	5.23409	4.76474	3.27055	3.9535	5.0573	4.33348	4.31173	3.4902
B4E1Q4;O14730	RIOK3	3.18175	2.90786	2.78716	3.65197	3.38721	3.61825	3.22234	2.98501	3.69312	3.69976	3.79122	3.47168
B4E2Q0;P98194	ATP2C1	4.32052	4.13452	4.22018	4.16952	4.42794	4.2119	4.48482	4.33784	4.23097	4.46975	4.63259	4.49137
B4E3T4;Q93062	RBPMS	6.84511	6.70975	6.16094	6.99692	6.47465	6.96797	6.71398	6.94711	7.14206	7.53664	6.08997	7.2199
B5MBX5	LBH	4.41665	5.45796	5.04705	6.01544	5.23967	5.79034	4.67863	4.38222	5.78966	4.40155	4.40906	3.83806
B5MC51;P53671	LIMK2	6.78703	6.7438	6.90248	6.64468	6.82123	6.8023	2.4571	7.0991	7.39446	6.97838	2.31493	7.29577
B5MCB4	MECP2	6.06679	5.90897	5.8609	5.8834	5.86142	5.96952	6.16924	5.93417	5.88927	6.2545	6.1916	6.37969
B5MCF9;O00541	PES1	4.87924	4.98168	4.75251	5.24203	5.17179	5.25863	5.19364	4.84671	5.11465	5.07563	4.53572	4.59016
B5MCN7;Q15788	NCOA1	2.67672	2.4621	2.44448	2.00528	2.38804	2.57253	2.44116	2.51229	2.13567	2.46041	2.35319	2.83976
B5MCR8;Q6NXT4	SLC30A6	3.9041	3.56258	3.4421		3.733	3.12335	4.28013		3.51604	3.71657	2.55202	4.25192
B5MCW3;Q9H0E9	BRD8	3.4473	3.0534	3.30903	3.45864	3.52681	3.04513	3.42134	3.79271	3.51367	3.6025	4.09229	4.18913
B5MD17;J3KS05;P83916	CBX1	6.21815	5.89797	5.9276	6.10456	5.52579	6.01177	5.00057	5.21056	6.48746	5.66212	3.30735	4.96133
B5MDE0;Q96AA3	RFT1	4.92239	4.8959	5.23164	4.69632	4.93172	4.8769	5.08082	5.55554	5.32542	5.5648	5.04895	5.28924
B5MDF5;P62826	RAN	10.1523	10.1841	10.2278	10.1525	10.2253	10.1424	10.5321	10.3464	10.1989	10.3106	10.19	10.4984
B5MDU6;Q9H6V9	LDAH	2.14126	2.64906	2.65539	3.22433	2.7617	2.50895	3.60111	3.03844	2.61572	2.67657	2.05523	2.69402
B5ME19;Q99613	EIF3CL;EIF3C	8.12873	8.06532	8.24424	8.0874	8.17397	8.02875	8.11528	8.20299	7.87773	8.48223	8.15544	7.83549
B5ME97;E7EW69;E7EX04;Q9P0V9	SEPTIN10	7.02899	6.86343	6.83218	6.91883	7.11523	6.96339	7.00469	7.04868	6.99168	7.01783	7.43549	7.22843
B7WP74;Q9HCG8	CWC22	2.39005	2.35645	2.46922	0.692526	2.1301	2.37618	2.32379	2.55833	2.36935	2.42139	2.99881	2.47039
B7WPE2;Q32P44	EML3	4.37306	4.03247	4.2964	5.33821	4.43257	4.15859	4.35662	4.48462	4.33815	4.54373	4.17245	4.26883
B7Z2R7;Q5T8D3	ACBD5	3.26676	3.2019	3.18704	3.27296	3.23036	2.99059	3.25117	3.03876	2.40131	3.1674	2.69827	3.35816
B7Z2Y2;Q14746	COG2	4.76075	5.25519	4.6669	5.41517	5.49544	4.91388	5.06273	4.84113	4.89234	5.36795	4.40961	5.0928
B7Z3B5;F2Z2J1;Q15349	RPS6KA2	3.87218	4.05007	4.48669	4.8165	4.49322	3.6249	4.26482	4.00197	3.64892	3.77522	4.65734	4.32163
B7Z493;E9PJX4;F8VWL3;F8W1R0;Q96M96	FGD4	3.56013	2.56239	2.36854	2.74214	3.71511	3.46264	3.16673	2.57783	1.47398	2.52714	0.0176115	3.15167
B7Z596;F5H7S3;H7BYY1	TPM1	5.67935	6.01617	6.5839	6.5725	5.61943	6.48314	5.66946	6.04566	7.23598	5.34045	4.49137	5.34154
B7Z645	SYNCRIP	6.56424	6.72035	5.96943	5.44071	5.58587	5.31476	5.87177	6.11407	6.12396	5.48174	6.72827	6.67023
B7Z6D5;Q96GQ7	DDX27	4.95212	4.95969	5.17186	4.85924	5.0667	4.92701	5.24995	4.93663	4.71945	5.12426	5.36092	5.27433
B7Z7F3;Q9H6Z4	RANBP3	6.30008	5.97642	6.10777	6.19546	6.22724	6.12598	6.24331	6.23806	6.17786	6.45395	6.08873	6.54285
B7Z9I1;P11310;Q5T4U5	ACADM	6.6719	6.81486	7.02618	6.52451	6.79346	6.55643	6.75681	6.74466	6.50669	6.85283	6.89192	7.07793
B7ZAP0;F5H8L0	RABGAP1L	4.35095	4.40986	4.50766	4.16929	4.27426	4.25237	5.06905	4.39483	4.06621	4.90752	5.31476	4.75676
B7ZAQ6;P0CG08	GPR89A;GPR89B	4.60315	4.34766	4.73609	4.46347	4.55726	4.61394	4.44104	4.4619	4.3572	4.61684	4.96562	6.02716
B7ZAX5;Q01415	GALK2	4.11045	3.57122	4.26166	4.07571	4.11794	4.04726	3.49584	3.74277	3.92927	4.05224	4.13367	4.05503
B7ZC38;Q9NR46	SH3GLB2	4.37481	4.46579	4.16214	4.77972	4.82579	4.6993	5.03748	4.83854	4.65935	4.03611	4.02455	3.9739
B7ZKJ3;B7ZKW7;F8VP57;F8W9W0;P54756	EPHA5	2.92286	1.07439	0.754054	2.03477	3.39546		3.62772	3.27668	2.61126	3.87518	3.67634	4.34354
B7ZKJ8;Q14624	ITIH4	3.79831	3.3103	3.77405	4.16112	4.39193	3.54933	4.54151	4.16931	3.6422	3.37105	3.86931	4.41581
B7ZL14;Q96RU3	FNBP1	3.91835	3.83638	3.92635	3.86495	3.63404	3.76762	4.13376	3.77624	3.80815	3.90311	4.01691	3.8386
B7ZL31	CLK4	4.14	4.56361	4.7008	4.71207	4.80643	4.16665	5.13034	5.52845	4.49242	5.15966	5.8294	5.72098
B7ZLQ5;P28370	SMARCA1	6.72567	6.77945	6.73144	6.71975	6.68576	6.76321	7.13252	6.93491	6.71059	7.04793	6.86328	6.89169
B7ZM87;O75044	SRGAP2	4.25501	4.46514	4.49427	4.11971	4.17271	3.90821	4.43914	4.03848	3.9954	4.03397	4.05608	3.8975
B8ZZ50;B9A044;C9JEL3;O60573	EIF4E2		1.97453	2.5654	2.22413	2.01478	0.972454	1.34893	1.81513	2.33114	2.28705	2.21418
B8ZZ84;Q4KMX1;Q86VH4	LRRTM4	7.92245	8.16622	8.27527	7.92624	7.99838	8.01859	8.27623	8.06895	8.01775	8.20996	7.00918	8.25179
B8ZZC5	GLS	5.10598	4.75919	4.75178	5.18631	5.21919	5.09425	5.22929	5.94964	5.19941	5.02794	5.05282	4.96901
B8ZZC8;B8ZZE3;B8ZZY8;H7C0M7;Q9NRN9	METTL5	3.74503	2.92674	2.9523					4.40435			0.729842	1.65441
B8ZZD4;Q86VP1	TAX1BP1	2.59034	2.56637	3.2784	3.00122	4.39181	3.93687	2.60761	3.22065	3.22564	4.66014	3.038	4.08704
B8ZZI5;B8ZZN3;O75716	STK16	-2.55041	-0.970266	-1.03107	-0.518043	-0.535713	-1.35943		-0.654185			-1.80505
B8ZZN6;P63165	SUMO1	6.91079	7.00023	6.74994	6.7169	6.91877	6.94348	6.77447	6.63064	6.75356	6.93454	6.51023	7.17308
B8ZZQ6;P06454	PTMA	10.4579	10.6577	10.4304	10.3685	8.93817	10.562	8.42228	8.60146	10.3381	10.9041	8.41916	9.22581
B8ZZS4;Q9H8Y5	ANKZF1	3.07562	3.12866	3.07562	2.86069	3.10103	3.08744	3.31177	2.88737	2.33445	3.24831	3.45004	3.149
B8ZZU6;P15336	ATF2	2.50192	2.75964	2.59435		2.31407		3.29783	3.63328	6.11657	5.87842	2.63496	3.80829
B8ZZU8;Q15370	ELOB	6.35883	6.75327	6.60425	6.68017	6.34353	6.63422	6.17208	6.03611	6.72805	6.38674	5.24713	5.86133
B8ZZW5;Q8NBF6	AVL9	2.27375	3.02313	3.17391	2.63417	2.31739	2.41729	1.95345	2.56673	2.72099	2.71563	3.3353	2.96925
B9A018;Q53GS9	USP39	5.80546	5.79132	5.7354	5.58562	5.58311	5.68887	5.614	5.42411	5.65886	5.82428	6.00817	5.71303
B9A054;Q8TEB9	RHBDD1	3.65762	3.53988	3.04188	3.96021	2.90934	3.8326	1.76895	2.24789	4.02206	2.89389	1.80187	1.77422
B9EGA3;J3KMX2;Q92925	SMARCD2	2.84205	3.93307	3.05201	3.8282	3.12354	4.21531	4.06571	3.3536	3.80849	3.20078	3.4394	2.93321
B9TX33;M0QZQ2;Q71SY5	MED25	3.94266	3.50587	4.0902	3.19812	4.20369	4.11149	4.05068	3.99488	4.04062	4.46085	4.24047	5.12329
B9ZVN9;O95602	POLR1A	3.99994	3.91696	4.08569	2.96222	4.19011	4.03754	4.75593	4.69448	3.33852	3.79833	3.8978	4.66163
B9ZVT1;Q8IXT5	RBM12B	4.72483	4.2414	4.38687	4.39345	4.68532	4.66139	4.87715	4.55655	4.31817	4.81683	5.12599	5.33278
C0MHM2;E6ZCI6;Q86VZ5	SGMS1	2.31343	2.31685	2.0261	2.99131	3.00578	2.90444	1.77837	1.55264		2.3847	2.41083
C4AMC7;Q6VEQ5	WASH3P;WASH2P	5.67228	5.66461	5.61865	5.78049	5.17207	5.70389	5.05966	5.53945	5.50382	5.74889	5.53662	5.46986
C4B7M2;Q96JI7	SPG11	3.24473	3.41298	3.2676	3.28887	3.33012	2.91871	3.48058	3.11846	2.60962	3.54575	3.91789	3.85567
C6ZRJ7;C6ZRK5;Q9NQB0	TCF7L2	4.17283	3.71405	3.89936	3.84717	3.3918	3.96414	4.17501	4.12559	3.90148	4.36003	3.74256	4.32598
C9IYN3;Q8WVV9;V9GYK2	HNRNPLL	5.64911	5.53995	5.68913	5.3391	5.70767	5.41524	5.32723	5.34778	5.13563	5.67656	5.52096	5.66732
C9IZL5;C9JC87;C9JWL4;H7BZV3;O00189	AP4M1	4.81686	4.90178	4.92957	4.5374	5.20204	4.97067	4.90539	5.29305	5.67177	5.17441	4.7416	4.7244
C9J050;C9JEJ2;P49585	PCYT1A	5.83885	5.71757	5.6881	5.73143	5.769	5.66785	5.94669	5.7443	5.61762	5.80833	5.67518	5.89222
C9J0A7;Q9UQN3	CHMP2B	3.14966	3.237	2.99519	3.22978	3.48764	4.65112	4.2113	3.67855	3.33389	3.44121	1.71714	4.26474
C9J0G0;Q99424	ACOX2	3.76628	3.66936	3.5953	3.92211	3.73327	3.48564	3.21497	3.7044	2.52535	3.16103	3.50112	3.63524
C9J0I9;Q86WB0	ZC3HC1	4.98916	4.95761	5.06015	4.79736	5.02097	4.88441	4.94595	4.94842	4.70979	5.10188	5.31059	5.07762
C9J0K6;P30626	SRI	6.58586	7.58047	7.10716	7.29913	7.03954	7.23854	7.16929	7.04179	7.53115	6.88033	6.36485	6.79645
C9J0Q5;Q9Y618	NCOR2	5.03029	4.73721	5.00253	4.7495	5.09734	4.82938	4.88617	5.05193	4.95891	5.10803	5.21124	5.27383
C9J0V5;G3V0G1;H7C0J2;Q9BQQ3	GORASP1	3.29375	2.81783	2.71978	3.21027	3.33184	3.1972	2.92446	2.08485	2.87944	3.16881	3.29952	3.0556
C9J1V9;D6RBD7;O43324	EEF1E1-BLOC1S5;EEF1E1;EEF1E1	4.56362	5.14368	4.89406	5.6744	5.70681	5.5234	6.06654	5.59027	5.64851	5.64783	5.31578	5.69182
C9J2P9;Q75N03	CBLL1	3.26715	2.37209	2.79246	2.96072	3.15824	2.94585	3.25727	3.53199	3.23582	3.77793	2.2268	2.02731
C9J2Q2;Q8N5M1	ATPAF2	1.94548	1.68038	1.98107	2.04288	1.91317	1.72642	2.86545	2.16584	1.63789	2.29067	2.72429	3.71012
C9J2Y9;P30876	POLR2B	6.4938	6.30303	6.44996	6.43573	6.56644	6.48685	6.88732	6.73324	6.4027	6.72469	6.35235	7.06936
C9J306;Q9UJ83	HACL1	2.57358	2.48388	2.75953	2.63109	2.7493	2.56704	3.06356	2.51239		2.62545	2.95251	2.192
C9J372;C9J4Z9;C9J9D3;C9JG84;C9JN77;C9JWC3;C9JZ60	SORBS2	1.81619	2.1377	3.08616			2.92043	1.34202			2.89397	2.16415	3.27203
C9J384;Q9BQ75	CMSS1	2.54124	3.09627	2.5694	5.63207	2.46189	5.30426	3.27063	2.81847	5.68979	5.50248	2.97612	2.78842
C9J3G2;Q8IUF1;Q9BRT8	CBWD2;CBWD2;CBWD1	4.69364	4.55659	5.06976	4.57414	3.76615	4.49918	4.58091	4.54866	4.51447	4.6344	4.70771	4.86494
C9J494;Q9H000	MKRN2	4.0966	3.70658	3.36208	5.7813	3.61762	3.89556	2.89971	5.44869	3.9112	3.54047	3.69133	5.49603
C9J4K0;Q9BVC5	C2orf49	3.43446	3.29526	3.27387	3.45505	1.98928	2.78222			3.20025	1.18147	3.23798	4.51057
C9J4Z3;P61513	RPL37A	7.70383	7.83447	7.62007	7.9861	7.61717	7.69874	7.33891	7.70606	7.80467	7.95699	7.98151	6.98144
C9J5C3;C9J6F3;C9JND6;C9JSA3;H7C5M9;Q9BUL8	PDCD10	4.54957	4.74803	4.21232	4.58956	5.04105	4.79238	4.96253	4.9006	4.78316	4.40596	2.71744	4.45535
C9J5D1;E7EQ69;Q9GZZ1	NAA50	3.63744	3.98715	3.30665	4.08332	4.24426	4.18262	4.53789	4.39179	4.10768	4.09519	4.01124	4.10203
C9J5N1;Q9BTE6	PTGES3L-AARSD1;AARSD1	5.53225	5.4726	5.26308	5.33837	5.40548	5.35264	5.24502	5.2446	5.3507	5.51028	5.48453	5.14567
C9J5X1;P08069	IGF1R	2.55789	2.95475	2.80616	2.3194	3.12786	2.18285	2.50292	2.99303	2.74675	2.92883	3.01455	2.57779
C9J6G3;C9J7M1;O95749	GGPS1	2.95857	3.10244	3.00607	3.5149	3.77131	3.77014	3.7063	3.07515	3.68409	2.97219	3.10332	2.68674
C9J979;Q5TA45	INTS11	3.98003	3.57948	4.17833	3.20865	3.32117	3.86889	3.88971	-0.128686	2.95441	3.79675	3.29215	4.80869
C9JA08;Q96D46	NMD3	4.39919	3.89656	3.93528	4.33398	4.38436	4.18243	4.58172	4.33715	4.25091	4.36362	3.99124	4.70054
C9JA28;Q9UNL2	SSR3	6.2978	6.17669	6.07095	6.63165	6.98474	6.68382	6.58909	6.61109	6.43607	6.38167	5.68227	6.29315
C9JA69;Q8WY36	BBX	3.51929	3.45836	3.65162	3.30868	3.01676	3.45268	3.78106	3.49273	1.48979	3.77533	4.1551	3.05851
C9JA93	TBC1D15	2.71337	2.28906	2.63287	2.73196	2.94868	2.74799		-0.821139	2.63228	1.78256	0.201465	1.91375
C9JAK5	ARF4	9.07834	8.74741	9.23306	9.1494	9.55521	9.13662	9.28244	9.3288	9.23996	9.10501	8.9601	9.20759
C9JB30;Q9UPY8	MAPRE3	5.43827	5.96086	5.57217	5.85848	5.86513	5.94562	5.87076	5.65093	5.95699	5.73549	5.73299	5.91515
C9JB55	TF	5.23067	5.32271	5.62753	4.95165	4.69853	4.37374	5.19545	4.94559	4.10867	4.77353	3.96417	5.26288
C9JBI3;P78330	PSPH	5.87341	5.96188	5.68777	6.06269	6.38313	5.93422	6.3759	5.98549	6.29236	5.95987	6.16334	5.64114
C9JC84;C9JEU5;P02679	FGG	4.08065	4.60849	4.49169	4.80331	4.85959	4.57887	4.87432	5.02388	4.31895	4.43215	4.28171	4.84937
C9JCB7;Q8NBZ7	UXS1	3.20866	3.14864	2.90773	3.36704	3.27474	3.43787	3.4153	2.22108	3.16566	3.16269	3.23577	2.95168
C9JCC6;Q14919	DRAP1	6.05057	6.01657	5.92713	5.94979	5.78289	5.89976	5.81699	5.75267	6.25702	5.8647	6.10752	6.67936
C9JCD9;P41223	BUD31	3.83176	4.65489	4.22042	4.82449	4.66041	4.75113	4.72448	4.44611	4.52874	4.55729	4.28547	4.52029
C9JE82;C9JVC9;Q9NY47	CACNA2D2	6.32852	5.1299	5.621	2.14599	7.38674	5.50013	7.13186	7.39494	4.36547	1.58584		6.42384
C9JEH3;C9JG97;Q13685	AAMP	4.8275	4.63169	5.17884	4.95859	5.36917	5.1607	5.3322	5.47934	4.74614	5.50014	4.30501	4.97381
C9JEH7;P22090	RPS4Y1	6.58128	6.35688	6.70934	6.43069	6.76011	6.54884	6.89834	6.78001	6.63394	6.29618	6.19198	6.83007
C9JEX3	MTMR2	4.24775	4.27763	4.41819	4.40137	4.76095	4.45905	4.28038	4.47958	4.22795	4.45867	4.45635	4.35005
C9JFL5	ACTG2	7.69355	6.8979	7.35712	7.73964	8.16292	7.28	8.87028	8.09285	7.17431	8.12839	8.53795	8.35376
C9JFR7;P99999	CYCS	4.49691	4.96448	3.73386	5.31829	4.13462	4.86842	2.61337	3.15689	5.26802	3.71486	3.31191	4.92043
C9JG41;Q9NQX7	ITM2C	4.30286	4.72566	4.68223	4.37999	4.19019	4.18728	4.5099	4.58718	4.42727	4.23466	4.46303	4.78486
C9JG87;Q9NYK5	MRPL39	4.27131	4.10766	3.75923	4.45228	4.43185	4.39705	4.39531	4.0507	4.45167	4.41651	4.81679	3.9583
C9JIF9;P13798	APEH	7.41612	7.47683	7.55969	7.10211	7.24479	7.21869	7.65132	7.50203	7.09683	7.58429	8.09424	7.93149
C9JIZ6;P07602	PSAP	5.15366	3.55823	3.77314	5.46408	4.63427	5.9314	4.55238	4.41852	6.74555	5.01598	4.00526	4.30975
C9JJ19;P82930	MRPS34	6.77053	3.16371	2.88702	3.65777	5.36765	3.77378	2.29801	2.6488	3.1565	2.57282	2.28595	6.74563
C9JJN9;Q8N3P4	VPS8	4.33001	4.52281	4.48636	4.31185	4.39116	4.35455	4.68164	4.45497	4.34493	4.56939	4.19772	4.79498
C9JJV1;Q9Y5U2	TSSC4	4.52168	4.53181	4.57763	4.22163	4.35529	4.35416	4.05262	4.27117	4.24904	4.42807	3.8504	3.98695
C9JJX6;E9PDC3;O00192	ARVCF	3.56456	3.64896	4.12361	3.28285	3.8042	3.81476	4.03918	4.15362	3.45259	5.41609	6.09925	4.19283
C9JKA9;Q9NS87	KIF15		2.444	3.99745			2.07191	2.28362	2.37646	2.52213	3.96575	2.96255
C9JLU1;P52434	POLR2H	3.73698	4.26547	3.49938	3.40599	4.52227	4.32404	4.12569	4.15639	4.07363	3.76458	3.99119	4.07142
C9JLV4;O14727	APAF1	5.93087	5.4013	5.53622	5.76302	5.8364	5.59491	5.04248	5.42489	5.75709	5.64423	5.38715	5.3295
C9JLW8;I3L2L5;I3L4Q0	MCRIP1	3.03907	4.39484	3.2816	3.96871		3.49558		3.66424	3.85575	3.00936
C9JME2;Q9Y4F1	FARP1	6.90326	6.69356	6.88955	6.60364	6.67948	6.63242	6.91546	6.73381	6.65637	6.91273	6.7765	6.72353
C9JNE2;Q9Y530	OARD1	4.06508	3.23496	3.04495	3.40322	3.7426	4.57103	3.57896	3.16899	2.80875	2.50298	1.86264	3.42183
C9JNG9	COL6A3	2.04768	1.40362	2.29199	2.05967	2.26192	2.05842	0.166093	-0.159117	1.73214	0.136297	-0.563549	0.0177709
C9JNW5;C9JXB8;P83731	RPL24	9.19737	9.01749	8.96147	9.12757	9.03884	9.09864	8.83444	8.70711	8.72182	9.24263	9.12624	9.23438
C9JNZ0;C9JRY4;Q96IW7	SEC22A	4.36588	4.05027	4.25265	4.40956	4.48402	4.2436	4.74111	4.11703	3.89176	4.4802	4.79013	5.38165
C9JQS9;E7EUY3;E7EX59;E9PDR0;P05166	PCCB	4.87224	4.74189	4.93778	4.64116	4.76874	4.78138	4.87899	4.8773	4.82926	5.06754	4.86622	4.772
C9JQV0;Q9BRJ6	C7orf50	4.33814	5.38596	4.56347	5.22495	4.252	5.15511	4.55326	4.06165	4.99161	4.47241	4.38887	4.14736
C9JR52;P21246	PTN	5.41968	4.80154	5.01894	4.9014	5.23493	4.76948	5.22122	5.50333	5.15966	5.0047	5.28584	4.732
C9JRD2;C9JXB9;P25686	DNAJB2	4.36755	4.09592	4.2974	4.14207	4.30249	4.12969	4.0789	4.10475	4.08487	4.3149	4.34071	4.38815
C9JRJ5;Q9UGP4	LIMD1	4.58524	4.528	4.3969	4.02728	3.75841	4.20736	3.77614	3.49678	4.2864	4.51021	3.91907	3.91995
C9JRZ6;Q9NX63	CHCHD3	5.91226	5.93395	5.75231	6.14298	6.14308	6.12445	6.3299	6.2548	6.32265	6.30549	4.91624	6.34966
C9JS27;Q7L592	NDUFAF7	1.78768	2.39749	2.637	2.27314	1.70204	1.46308	2.81253	1.26608	2.89467	1.99415	2.79643	2.57264
C9JSZ1	FUBP1	6.6682	7.05133	7.08552	7.36299	6.50302	6.59866	8.14426	7.14973	6.29856	7.15301	8.60964	8.43529
C9JVE2;Q96GG9	DCUN1D1	3.15023	3.31031	2.2132	3.63165	3.96165	3.96113	4.22944	3.87598	4.14218	3.76104	3.27886	3.46883
C9JVP0;Q9UPW0	FOXJ3	2.8498	2.62956	2.34973	3.06682	3.34259	2.7545	2.91008	3.631	3.13023	3.24322		3.39354
C9JVY5	PALM2AKAP2	7.13231	6.94444	7.00199	6.73526	6.99071	6.79243	6.89152	6.84964	6.88733	7.05105	7.11825	6.82921
C9JW74;Q5EB52	MEST	7.46891	7.46925	7.54917	7.67193	7.89554	7.68988	7.72208	7.64496	7.77811	7.34162	7.27685	7.45289
C9JYJ8;C9JZE3;E7EVL6;Q9BWE0	REPIN1	2.01358	2.01908	1.81658	1.38098	1.63196	1.17915	2.46352	1.84226	0.661813	1.95117	1.00342	2.04954
C9JYN0	SYPL1	2.72773	0.633472	1.51622	2.28537	1.66251	2.57443	2.14113	2.40764	3.43462	3.19424	2.92889	4.33673
C9JYQ9;H0Y8C2;Q6P5R6	RPL22L1	1.00195	2.21745	0.355536	1.73354	1.34152	1.70402		1.15906	1.89676	0.36017	-0.752692	-0.648459
C9JZR2;O60716	CTNND1	7.06224	6.96033	6.84033	7.0745	6.88055	7.0085	7.76815	7.13797	6.75722	7.13524	7.08394	7.78864
C9K0J5	RAPH1	12.0163	12.8432	12.0313	12.6055	12.1536	12.735	12.0955	12.1903	12.7084	12.1486	10.3178	11.6777
D3DPN2;O75056	SDC3	3.93167	4.16068	4.35259	3.79795	4.2102	4.01543	4.27346	4.00181	4.04702	3.99182	4.49983	4.0378
D3DRR9;Q86WR7	PROSER2	1.23138	2.03699	2.59148		1.4721					-0.317916
D3DUJ3;K7EQG9;P17706	PTPN2	3.38442	3.73059	4.40339	3.63864	3.87375	3.36395	3.87226	3.75715	3.66532	3.91142	4.18458	4.31137
D3YTA9;F6U1T9;H7BYZ3;P63098	PPP3R1;PPP3R1;;PPP3R1	2.78376	3.31245	2.01114	3.46925	3.71217	3.3855	3.87277	4.03734	3.8267	3.09052	3.26329	4.24712
D3YTB1;F8W727;P62910	RPL32	7.301	8.24075	6.63173	8.25093	7.21616	8.01842	7.08489	6.80452	7.88565	7.01241	5.10369	5.26288
D6R938;E9PBG7;E9PF82;Q13557	CAMK2D	7.33876	7.76911	7.70267	7.5336	7.44451	7.57308	7.51025	7.3703	7.50914	7.22064	7.51406	7.41486
D6R9G1;D6RAD4;D6REC6;P50613	CDK7	3.37157	3.14216	3.24264	3.57538	3.77762	3.64522	4.00046	2.67467	2.47867	4.11712	4.22247
D6R9P3;D6RBZ0;D6RD18	HNRNPAB	8.66925	8.63697	8.73931	8.36996	8.74811	8.45767	8.9092	9.0255	8.40612	8.90974	9.30148	9.16552
D6RAA6;P57088	TMEM33	4.99343	5.30976	5.4184	5.7313	6.02744	6.17439	5.89541	4.64702	5.95548	5.58334	5.59272	5.30394
D6RB92;Q5JS54	PSMG4	3.37614	2.98274	3.18825	3.50644	3.93494	3.35328	4.04908	3.42538	3.23223	3.39106
D6RBB6;Q6UWI2	PARM1	5.66666	5.2637	5.89368	5.18334	5.30607	5.12108	2.64591	4.70905	4.95714	5.26821	3.7462	2.62923
D6RBS5;Q8IZ81	ELMOD2	4.19724	4.25595	2.65797	4.8402	5.04421	4.78715	4.67442	4.67721	4.94059	4.47873	4.57042	4.28403
D6RC52;D6RCB9;Q9NX24	NHP2	4.27812	5.19697	4.70019	5.41506	5.5054	5.49563	5.69252	5.26879	5.47283	4.94253	5.09986	4.82867
D6RCD0;Q8NBQ5	HSD17B11	4.42736	4.22447	4.61427	4.55672	4.81556	4.71797	4.64749	4.68798	4.673	4.64362	4.85845	4.6237
D6RD46;E7EPK0;E9PDJ9;G5EA03;H0Y8P3;Q9UPQ0	LIMCH1	3.68528	3.62136	3.29399	2.91489	3.06941	3.02022	3.33679	3.04569	3.26197	3.67521	3.30552	3.18035
D6RDG3	BTF3	4.25486	3.79779	3.98564	3.84148	4.12535	3.64212	3.64697	4.23396	4.29348	3.98985	2.95435	3.1311
D6RDN9;D6RGV8;D6RHG2;D6RJH7	PDK2	2.45886	2.8638	2.42387	2.87193	3.3438	2.69363	2.74124	3.47493	2.90973	2.54689	2.74272	3.61904
D6REA0;O75879	GATB	3.14603	3.06408	2.79554	2.88446	2.14484	2.20791	3.18667	2.59186	3.084	2.96208		0.662393
D6REL8;P02675	FGB	4.52125	5.2394	5.2877	4.72954	4.80864	4.81285	5.66615	5.3819	4.29626	4.94941	5.641	5.42426
D6RER5;D6RGI3;Q9NVA2	SEPTIN11	8.76075	8.49541	8.67902	8.72318	8.89849	8.63006	9.1925	8.78478	8.68855	8.68268	7.9272	8.66132
D6REX3	SEC31A	9.18202	8.94372	9.15377	9.10014	9.36117	9.10466	9.26926	9.31171	9.17405	9.306	9.61516	9.59123
D6RF48;Q9P2W9	STX18	4.79542	4.75803	4.40531	5.02662	4.7775	4.87245	3.82694	5.15066	5.04059	4.55731	3.40692	4.8248
D6RFE8;E7EM50;E7EWV1;Q5H8A4	PIGG	2.35113	2.45737	2.63998	2.88698	2.37739	3.27728	2.69048	1.83324	1.6939	2.74964	3.05263	2.57138
D6RFG8;P27707	DCK	3.98874	3.74457	3.71582	4.01096	4.24653	4.16198	4.56669	4.41905	4.32118	4.22047	4.28234	4.39278
D6RFW1;Q96EQ0	SGTB	3.46075	5.24116	4.26146	5.11967	3.9825	4.63617	4.12959	3.25075	4.58348	3.3989	3.88236
D6RGG3;Q99715	COL12A1	5.03468	4.37446	4.40993	7.12213	5.69198	5.00405	6.49676	6.51563	7.05776	5.70104	6.52873	6.49798
D6RGV5;D6RIE3;H0UI06;P14406	COX7A2	2.64262	4.23474	2.1646	4.31798	4.31609	4.66835	3.58411	2.54976	3.53538	3.66311	2.07174	2.9117
D6RID8;D6RJD3;Q13888;Q6P1K8;R4GMS9	GTF2H2C;GTF2H2C;GTF2H2;GTF2H2C;GTF2H2	2.3708	2.22074	2.48702	2.70013	5.23473	2.61723	5.37648	1.83309	1.95458	2.42209
D6RJ07;Q9UL40	ZNF346	4.19553	4.69406	4.45567	4.39519	4.33188	4.44334	4.632	4.2775	4.44904	4.75129	4.1666	4.69519
D6RJF2	PAIP1	4.34818	5.21603	4.48276	5.25481	4.52537	5.07399	4.81186	4.25959	4.8552	4.63993	4.52075	4.39364
D6RJG9;Q9Y5W7	SNX14	1.90328	2.69857	2.43977	1.89403	2.13268	1.80421	2.89032	2.54416	2.56681	1.97392	2.38574	2.69386
E3W994	CLASP2	1.68757	2.25211	3.10798	1.86167	2.0903	1.93926	2.97099		0.584625	1.4737	0.113982
E5RFF3;Q9UHF7	TRPS1	1.76273	1.43121	1.26305	1.39987	0.939307	1.68764	2.18822	1.82818	1.96042	2.30565	2.2747	1.4615
E5RGS2;Q9H6H4	REEP4	2.92633	2.84522	2.58457	2.47518	3.20207	2.83718	3.24025	2.79066	2.90335	3.41063	2.98391	3.79967
E5RGS4;O60925	PFDN1	2.133	3.24554		4.80817	3.94153	4.30226	2.92858	3.81759	4.35044	3.30374		2.2408
E5RGT2;Q96MH6	TMEM68	2.71786	2.6662	2.6149	3.05937	2.44659	2.71393			3.26718	2.28157	2.33865
E5RGZ4	ENO3	1.47014	2.62362	0.823607			2.86513
E5RHG8;Q15369	ELOC	6.20982	6.01782	5.95835	6.4668	6.50845	6.46675	6.12601	6.13079	6.54173	6.18227	6.28646	5.25905
E5RHU3;E5RJB8;E7ESK6;E9PBI9;P34741	SDC2	5.62433	4.92885	5.49791	5.1392	5.23454	4.95656	5.34241	5.13972	5.28823	5.22957	3.84903	4.32851
E5RI99;P62888	RPL30	8.33655	8.73799	8.17786	9.08484	9.05091	8.91281	7.73599	8.41342	9.22055	8.36339	8.78688	8.43269
E5RIA4;E7ETB3;Q9ULA0	DNPEP	6.49854	6.34655	6.39932	6.38329	6.3867	6.4423	6.35426	6.15779	6.24411	6.54551	6.87026	6.71027
E5RIJ0;E7EW18;H0YBJ0;P06746	POLB	2.45506	2.58266	2.53028	2.89451	2.35577	2.74086			1.77779	2.57235	2.37591	1.98164
E5RIM7;O00244	ATOX1	5.86728	6.35397	6.28146	6.73295	6.8086	6.77205	6.82213	6.62151	6.73637	6.30374	6.31048	6.43257
E5RIP4;Q15043	SLC39A14	2.8785	2.64491	2.98505	2.912	3.19578	2.84397	2.84859	2.74136	3.1897	3.02069	2.96453	3.87001
E5RIW3;E5RJD8;O75347	TBCA	6.5073	6.24559	6.13126	6.61785	6.54713	6.72388	6.47492	6.34437	6.43272	5.848	4.81229	6.31504
E5RJR5;P63208	SKP1	7.08063	7.32205	7.14486	7.73858	7.74268	7.86599	7.40235	7.36654	7.65931	7.24896	6.76016	6.53796
E5RK69	ANXA6	5.73853	6.37292	6.14129	6.19607	6.0844	6.17281	5.96723	6.05831	6.07885	5.98581	4.47589	5.99412
E7EM64;Q7L5N1	COPS6	6.39963	6.20048	6.15869	6.32659	6.58735	6.425	5.98737	6.39208	6.45372	6.42327	6.65144	6.06782
E7EMA9;Q32M88	PGGHG	4.47233	4.01397	4.04672	4.21781	4.22052	4.21052	3.7718	3.72616	4.22959	4.27164	4.61762	4.10229
E7EMD6;O43572	AKAP10	2.07176	1.67327	1.91871	1.82911	2.27977			2.11924	2.00198	2.35211	1.26229	1.03182
E7EMK3;J3QLD9;Q14254	FLOT2	6.4821	6.10543	6.18894	6.37192	6.48386	6.38443	6.61881	6.42496	6.46529	6.68898	6.40717	6.43071
E7EMP6;Q96FZ2	HMCES	3.22142	2.764	3.02463	2.87793	3.28187	2.62602	3.52749	3.07202	3.03089	3.13454	3.2443	3.71698
E7EMR3;E7EN28;E7ENK1;E7ES20;E7ESV6;E7ETE3;E7EUP0;E7EUW2;E7EVD6;E7EW95;E7EX52;E9PBG4;Q9HAR2	ADGRL3	3.39733	3.45736	3.49658	3.37516	3.5584	3.25962	2.63908	2.77401	3.19069	2.54884	3.45282	3.16162
E7EMS2;G3V3D1;G3V3E8;J3KMY5;P61916	NPC2	6.15837	5.22979	5.47743	5.66029	6.66858	5.82002	7.23044	7.01458	6.00963	7.02988	6.52441	6.64209
E7EN73;Q8IZA0	KIAA0319L	3.71639	3.16631	3.52421	3.14222	3.13125	2.77604	3.00047	3.07328	2.82301	3.37882	3.40922	2.69525
E7END7	RAB1A	4.82921	4.78066	5.04464	5.06639	5.13661	5.78635	5.58467	5.38079	5.60024	4.82122	5.19729	6.48472
E7ENF1;F5H7W8;F5H8B7;Q96C57	C12orf43;C12orf43;C12orf43;CUSTOS	4.31732	3.32178	3.46131	3.46773	4.03293	3.19331	2.52061	1.37097	3.18306	3.54295	3.62174	1.85828
E7ENR5;H0Y714;Q96G21	IMP4	3.24064	3.50764	3.84841	3.5335	3.74629	3.0403	4.04209		2.48736	2.82694	3.01334	2.78067
E7EP60;P13612	ITGA4							2.79121	2.09601	1.28149	2.68042	2.36133
E7EPA1;O60256	PRPSAP2	6.43964	6.495	6.51108	6.37977	6.68355	6.33709	6.63145	6.44383	6.61984	6.44707	6.0626	6.00792
E7EPD8;G3V2F4;G3V2J6;G3V2U6;G3V3Q0;G3V4W8;G3V554;G3V5B8;G3V5F9;G3V5H9;Q9BRS7;Q9NUW8	TDP1	0.769064	0.356794	0.63559	-0.210348	0.343251	0.415007		0.298918	0.427695	0.557358	0.213931	0.711161
E7EPN9;Q9Y520	PRRC2C	5.90598	5.68058	5.86804	5.65639	5.881	5.58425	6.23248	6.02322	6.24177	6.12038	5.85487	5.72131
E7EPP7;Q6ZWJ1	STXBP4	2.62119	1.42989	1.61696	1.69681	1.47484	2.32159	2.40003	2.54599	2.81385	3.25116
E7EPS8;P28827	PTPRM	2.8972	3.60929	3.76702	3.78487	3.60015	3.85805	3.67632	3.72181	3.85611	3.29539	4.13358	3.69663
E7EPT4;P19404	NDUFV2	6.23361	7.09227	6.67469	7.00344	6.8488	6.9007	7.02374	6.66344	6.96569	6.64532	6.71388	6.67022
E7EPW2;P82663	MRPS25	3.3939	4.19611	3.64865	3.94379	3.83565	3.77188	5.15962	3.69197	4.03741	3.61344	4.48513	3.69742
E7EQG2;Q14240	EIF4A2	6.78291	6.38409	6.47036	6.23934	6.7818	6.59444	6.89166	6.75055	6.65957	6.54845	6.85406	6.8157
E7EQL5	DYNC1I2	7.00379	7.0667	6.86165	7.36153	7.48255	7.33264	7.5276	7.12262	7.34927	7.37095	7.69734	8.16026
E7EQR4;P15311	EZR	10.628	11.1213	10.6957	10.7117	10.696	10.8974	10.6867	10.5251	10.8513	10.7343	10.6092	10.8345
E7EQR8;Q9GZM5	YIPF3	5.14441	4.91651	5.22295	5.18549	5.30812	5.14847	4.92561	5.317	5.21778	5.35297	4.96872	5.07402
E7EQU1;E7ES08;O15347	HMGB3	6.42656	6.45528	6.57137	6.10425	5.30073	5.96866	5.18555	4.8377	6.09621	6.4571	5.18997	5.60172
E7EQY1;Q96C01	FAM136A	3.89813	4.12969	3.94737	4.32899	4.05528	4.24101	4.58197	4.1051	5.16873	5.3094	4.41094	4.32202
E7EQY4;E7EV10;Q9BTC8	MTA3	4.43041	4.2329	4.42992	4.36395	4.51699	4.40922	4.69485	4.59105	4.21449	4.50114	4.81757	4.49371
E7ERI8;E7EW49	CLASP2	4.90411	4.87296	4.88521	4.92549	5.03088	5.03989	4.66774	4.7525	5.00355	4.89806	5.2764	4.82717
E7ERK8;Q17R89	ARHGAP44	2.92716	2.81998	2.71208	2.67878	2.53226	2.71322	2.28126	0.780124	3.0379	2.67154	2.90308	2.71013
E7ERS3;Q86VM9	ZC3H18	3.69555	3.92342	3.83303	3.43477	3.65307	3.54993	4.13526	4.30245	3.92491	4.20311	4.15346	4.70708
E7ESC7;Q7L5Y9	MAEA	3.35315	3.31718	3.21342	3.24215	3.47566	3.26193	2.75369	3.0034	4.00071	3.07457	3.72015	3.3094
E7ESD2;Q641Q2	WASHC2A	4.7574	4.66538	4.93395	4.7516	4.97663	4.6656	4.71899	4.89103	4.31915	4.97912	4.88931	4.53072
E7ESI2;G3V5T9;P24941	CDK2	3.40758	3.21743	2.88588	2.34634	3.62519	3.68408	0.0533211	0.492929	4.80796	2.95594
E7ESU0;O94966	USP19	7.18832	7.50802	7.36241	7.5942	6.9785	7.35266	7.12476	7.75924	7.66895	6.9354	7.16468	7.3347
E7ET49;Q8NCG7	DAGLB	2.98548	2.26932	6.42605	2.31545	2.87437	3.0513	3.04324	2.27349	0.937247	2.81042	2.59301	3.40249
E7ET87;E7EVI4;H0YAY0;O75410	TACC1	4.05502	3.15946	3.06938	2.96389	2.94839	2.96238	3.25985	2.96611	3.45264	3.10302	2.62998	3.22754
E7ETU7;H0Y9G6;P09001	MRPL3	4.11059	4.06393	4.12585	5.0001	4.01985	4.73262	3.6804	3.74369	3.72968	3.56345	3.61251	2.95257
E7ETU9	PLOD2	8.15613	7.8557	8.064	7.90824	7.83367	8.04985	7.69515	7.66053	7.90554	8.04379	8.07781	7.98746
E7ETZ4;Q9Y6E2	BZW2	4.83334	5.27281	4.75442	5.32964	5.26539	5.23759	4.84978	4.84019	5.34465	4.66029	4.39935	4.25949
E7EUN9;Q9NX74	DUS2	2.52833	2.60931	2.61373	3.0868	2.96654	2.90967	2.44813	2.5909	2.88293	2.66653	1.14589	2.81389
E7EV01;O15484	CAPN5	3.95912	3.52801	3.60657	3.96602	4.2314	4.11347	3.79113	3.77226	3.99952	3.96759	3.47095	3.93974
E7EV84;K7ELY9;Q14457	BECN1	3.06361		2.53485	2.45206	3.00354		3.32928		2.69082	2.74318		2.61227
E7EVA0;P27816	MAP4	9.55865	9.39302	9.69023	9.36004	9.5627	9.34331	9.50923	9.49364	9.2386	9.46703	9.67271	9.31455
E7EVK2;Q9BT17;U3KQ69	MTG1	1.56594	1.59528	0.901398	2.23175	1.90396	2.12484	3.31821	-1.18258	2.12103	3.27764		3.1472
E7EVZ1	ZFHX4	5.86884	6.36538	6.14622	5.86748	5.5731	5.5208	5.7568	5.77992	5.80176	5.88648	4.96141	5.82712
E7EW05;Q9NVU7	SDAD1	2.87085	3.20809	3.66339	3.0332	3.35132	3.43133	3.54279	3.37324	3.62816	3.40806	3.27937	3.70237
E7EW33	CYFIP2	3.8289	3.62366	3.23895	2.76437	4.05509	3.63838	4.55591	4.33838	3.62423	4.38143	4.79725	4.78754
E7EWC2;F5H7S7;Q13576	IQGAP2	2.65381	2.95449	3.26162	2.43431	3.37357	2.89229	3.19082	2.87359	2.52591	2.6212	2.19477	3.39194
E7EWR4;P33240	CSTF2	7.01874	6.90684	7.0693	6.79354	6.90123	6.88054	6.81144	6.86377	6.8241	7.14223	7.18362	7.09681
E7EX17;P23588	EIF4B	7.7326	7.68645	7.8107	7.48716	7.59896	7.64689	7.83505	7.80445	7.43993	7.78848	7.36206	7.98939
E7EX48;P51957	NEK4								4.29244				1.44213
E7EX90	DCTN1	7.12443	7.0693	7.12127	6.9341	7.21001	6.97213	7.128	7.05074	6.97344	7.16179	7.44123	7.20186
E9PAV3;F8VZJ2;H0YHX9;Q13765	NACA	8.15319	8.01353	8.07409	7.96432	7.7853	7.99688	7.53786	7.56294	7.82879	8.15016	8.48616	7.66491
E9PC15;Q53H12	AGK	5.67911	5.97822	6.17979	5.71701	5.99197	5.83387	6.16898	6.01713	5.82392	6.02331	6.42527	6.31942
E9PC66;P17029	ZKSCAN1	4.09841	3.68916	3.92154	3.60285	3.8194	3.81675	3.16927	3.92553	3.53212	3.91679	4.18022	3.97384
E9PC69	MARK2	4.74376	4.52147	4.73322	4.57187	4.83308	4.67562	5.18236	4.89268	4.65826	5.05982	3.6597	5.23235
E9PCD7;H0YA68;Q9Y2E5	MAN2B2	3.71681	3.58607	3.92138	3.74002	4.24444	3.07147	4.68382	4.381	3.28084	4.3236	5.03566	4.83506
E9PCJ7;Q8N806	UBR7	3.06078	2.91667	3.60445	3.0275	3.40417	2.95392	3.52987	3.05217	2.82401	3.28889	3.07743	3.34572
E9PCN2;Q02153	GUCY1B1	5.54865	5.23948	5.33107	5.27258	5.57587	5.32803	5.20171	5.07581	5.29354	5.53947	5.63283	5.0138
E9PCW1;K7EJC8;O95249	GOSR1	4.9342	4.88238	4.64873	5.15962	5.22888	5.10716	5.04948	4.97118	4.61334	5.04042	5.02788	6.33811
E9PD53;Q9NTJ3	SMC4	5.25284	5.17503	5.0028	5.29445	5.56886	5.11351	5.75211	5.65985	5.08309	5.40267	5.13154	5.48283
E9PDF6;O43795	MYO1B	5.56243	5.59772	5.41696	5.37991	5.51611	5.53677	5.5587	5.46326	5.33473	5.43585	5.71122	5.6843
E9PEJ6;H0Y547;P98196	ATP11A	4.16869	3.94016	4.13132	3.82932	3.96395	3.96147	3.52102	3.69815	3.70336	4.1324	3.82575	4.11907
E9PEP6;O14786	NRP1	5.87055	5.40169	5.5258	5.45171	5.61171	5.35792	6.3924	5.70514	5.65582	5.9737	5.49894	5.86688
E9PEQ6;E9PKY5;Q9UNP9	PPIE	5.2608	5.24971	5.12486	5.25437	5.07031	5.23754	5.44826	5.30514	5.13442	5.41585	5.52557	5.34723
E9PER6;O15530	PDPK1	3.83532	3.28733	3.44236	3.78402	3.72086	3.65539	3.59327	3.76032	3.69842	3.90377	3.4378	3.64097
E9PF19;Q9Y4P3	TBL2	6.48239	6.31562	6.49791	6.47539	6.72358	6.57031	6.49571	6.4677	6.57197	6.51571	6.65336	6.73425
E9PFD7;P00533;Q504U8	EGFR	2.92751	2.5015	2.47774	3.22442	3.36326	3.21521	2.87128	1.67403	2.36804	2.99775	3.89187	1.93317
E9PFI4;G5E9Y7;O43679	LDB2	1.79944	1.46477	1.30689	0.854798	1.10666	1.70133	0.357545		1.53893	1.60529	3.54311	4.35439
E9PFK9;Q9UJ41	RABGEF1	4.06622	4.21983	4.22697	4.25577	4.11891	4.27735	3.86439	3.97817	4.16446	4.12223	4.20707	3.85039
E9PFU9;Q8WV99	ZFAND2B	2.02306	2.86864	2.44112	5.05278	3.78985	3.37294	4.12962	1.31745	1.46718	4.59418	7.49239	1.3098
E9PGC5;Q5TG12	PTPRK	3.3531	3.28023	3.64456	3.12189	3.43353	3.05539	3.46887	3.45677	3.12946	3.51103	4.05448	3.98897
E9PGC8;P78559	MAP1A	6.80245	6.84364	6.41319	6.49518	6.74157	6.73425	6.62825	6.30469	6.59233	7.06976	7.35222	7.12987
E9PGI0;Q6UWY0	ARSK								2.27539	2.23061	4.83083		5.48516
E9PGM1	EIF4G1	7.4964	7.47073	7.55554	7.39174	7.58164	7.44537	7.4571	7.55999	7.27801	7.6139	7.4512	7.66039
E9PGN7;P05155	SERPING1	4.12491	3.57961	3.45751	3.49428	3.66098	3.06346	3.18095	2.98549	2.98475	4.1277	4.41078	3.00493
E9PGT1;H7C1D4;Q15631	TSN	5.33638	4.94008	4.62196	6.07489	6.29533	6.23035	6.03269	6.05581	6.25944	5.71334	4.76274	4.86522
E9PGT3;Q15418	RPS6KA1	4.25737	3.7219	3.79586	3.97602	4.19371	4.06168	3.47136	3.8376	4.2905	3.91894	3.24066	3.61579
E9PGT6;Q99627	COPS8	6.30094	6.27208	6.47458	6.55891	6.78415	6.56838	6.41384	6.4256	6.5005	6.26945	6.59889	6.40721
E9PGZ1	CALD1	5.10101	6.09692	6.07794	6.47222	5.94374	6.06987	5.99807	4.9732	4.85554	4.73783	5.1686	5.0879
E9PH99;Q9Y4E5	ZNF451	1.79168	1.77606	1.63274	1.17979	2.23972	1.82281	1.68941	1.37613	1.57413	2.23686	2.91717	1.34885
E9PHA2;Q15003	NCAPH	3.56563	3.34223	3.42007	2.88054	3.59457	3.34799	4.07799	3.95309	2.98918	3.38381	4.45108	4.20519
E9PHF7;Q96RQ3	MCCC1	4.31324	4.32882	4.44799	4.10045	4.19635	4.13627	4.74601	4.52951	4.2844	4.7569	4.38689	4.4423
E9PHH9;Q9BUI4	POLR3C	2.09488	2.6427	2.09659	1.46913	2.04139	2.69395	3.07028	3.1647	3.43434	2.31575	2.1549	1.83962
E9PHI4;O94901	SUN1	5.95185	5.52597	5.70924	5.69773	5.85724	5.79035	6.01571	5.98855	5.81009	6.21765	5.07011	5.54193
E9PHY8;Q8NDA8	MROH1	3.05242	3.20417	3.02025	2.81921	3.04289	3.04566	3.18004	3.3667	3.05944	3.41897	3.09776	3.44175
E9PI99;Q13952;Q5T6K5;Q5T6K7	NFYC	6.20596	5.74839	5.9201	5.04141	5.8237	5.58438	5.8556	5.67579	5.59312	5.1475	5.7992	5.97785
E9PIE3;Q969G5	CAVIN3	3.53903	2.93118	2.4763	2.52188	1.73271	2.46906			3.15371	2.14874	2.15925	4.07795
E9PIM6;E9PNQ8;P04216	THY1	8.73469	8.81115	8.76078	9.12264	9.245	9.02759	8.77341	8.81149	8.50552	9.13789	9.45632	7.94529
E9PIQ7;O00165	HAX1	2.09708	4.20563	4.04068	3.86188	4.88244	4.65412			4.68785	2.07035	3.91921
E9PIW9;Q6SPF0	SAMD1	2.96946	2.94324	2.95694	3.33788	3.29806	2.95955	3.29914	3.64746	2.86493	3.16766	3.46202	3.82365
E9PJ55;Q9NUJ3	TCP11L1	3.63646	3.17018	3.31373	3.69075	3.86685	3.96151	3.7927	3.85218	3.42193	3.88019	3.65493	3.85342
E9PJ81;E9PRQ7;Q04323	UBXN1	4.12324	6.12799	4.86149	5.52456	5.14121	5.34238	5.41638	5.22966	5.86245	4.7715	5.12938	5.11221
E9PJD7;Q6ZMK1	CYHR1	2.74813	2.54969	1.87283	3.04031	2.4261	2.57039	2.59908	2.68426	2.28314	3.0117	2.58636	2.59838
E9PJM3;G3V1E0;Q9UK99	FBXO3	3.60425	3.39494	3.6007	3.64265	3.64052	3.74714	3.90562	3.76623	3.45113	3.85052	4.25124	4.20924
E9PJN1;O75676	RPS6KA4	4.38868	4.33619	4.41517	4.24655	4.23266	4.44172	4.19057	4.12465	4.15477	4.35333	4.29062	4.41835
E9PKC0	PLEKHA7	2.06709	2.66983	3.07014	2.43552	3.37249	2.54124	3.34255	3.49083	2.63453	3.49961	3.13133	3.58515
E9PKF6;H7BXH2;Q5H9R7	PPP6R3	6.00859	5.83202	5.86278	5.82687	5.86965	5.93728	5.86212	5.82023	5.69037	5.86255	5.20794	6.20421
E9PKG1;Q99873	PRMT1	7.78977	7.21445	7.45194	7.35929	7.91704	7.41811	7.43741	7.68187	7.33105	7.7065	8.17042	7.3908
E9PKG6;P80303	NUCB2	3.09528	5.08719	2.86112	4.7601	3.15275	4.22466	2.22824	2.69672	4.44758	2.86059	0.601407	1.89877
E9PKT4;Q8N131	TMEM123	6.69016	6.39671	6.71357	6.27281	6.63422	6.28914	6.78244	6.62353	6.22999	6.74237	7.20563	7.02471
E9PKT9;O96033	MOCS2	3.64212	3.54707	3.35217	4.299	4.18335	4.36654	3.74176	3.80066	4.32956	3.40946	3.7705	4.35243
E9PKV2;Q9NRX2	MRPL17		3.59833	3.88245	3.81777	4.89061	3.9565	4.19322	3.16171	3.38015	2.53365		4.50743
E9PL17;Q92989	CLP1	4.11909	3.48167	4.0063	3.75909	3.9264	4.02344	4.57542	4.4863	3.61798	4.50309	4.22924	4.42438
E9PL40;H0YB98;Q96SJ8	TSPAN18	5.40635	5.09304	5.13119	5.6715	5.77248	5.31286	5.5806	6.00176	5.64354	5.96314	5.07095	5.30748
E9PL57	NEDD8-MDP1	6.33556	6.53945	6.01608	6.61781	6.34426	6.57483	5.82208	6.62378	7.61448	6.2424	5.64978	3.95935
E9PL71	EEF1D	2.26334	3.25625	2.98031	3.578	3.19126	3.3358	3.08924	3.47986	4.11381	3.09158	1.81419	1.97786
E9PLE4;E9PS47;Q9BVG9	PTDSS2	4.71222	4.11196	4.20443	4.17102	4.44964	4.32722	4.52576	4.4683	4.16075	4.6989	3.46814	5.06471
E9PLI6;E9PS76;Q8N9N8	EIF1AD	3.77791	3.84392	3.79151	4.12239	3.9017	3.98641	3.4064	3.32657	3.92112	3.85394	3.80102	3.26603
E9PLM6;E9PPJ5;P21741	MDK	7.60349	7.23352	6.99029	7.51171	7.22763	7.38848	7.33445	7.41305	7.54979	7.57996	6.67189	6.871
E9PLN8;F8W9H0;I3L3B4;Q9BQB6	VKORC1;;VKORC1	6.2741	5.82628	6.48679	6.49439	6.604	6.59142	6.6515	6.38791	6.56426	6.31727	6.439	6.46835
E9PM19;P29597	TYK2	4.83896	4.06891	4.42776		4.9024	4.71241	4.26881	4.60854	4.3057	4.57459	5.74241	4.50598
E9PM75;Q9NTG7	SIRT3	2.98764	3.48619	3.24054	3.36301	3.41135	3.62012	3.16672	-1.06173	3.78081	3.37898	3.08888	3.45017
E9PM92;O00193	C11orf58;SMAP	5.18077	5.35814	5.33675	5.07048	4.96523	5.21821	5.11956	5.31955	5.37423	5.43969	6.42257	5.85013
E9PM95;J3KQL8;Q9BQE5	APOL2	3.13767	1.91678	2.70482	2.67248	3.67033	2.43241	3.27033	2.24485	2.54825	3.01079	2.38944	2.91996
E9PMC9;Q7Z589	EMSY	4.69312	4.56548	1.75451	1.29799	1.28298	4.23231	4.76778	2.87282	2.53129		4.71599	3.6021
E9PMI6;J3KN38;P54105	CLNS1A	4.88877	6.69027	6.41962	5.35402	6.08349	5.11116	5.91013	5.5905	5.13414	5.45468	5.33496	6.42004
E9PMQ6;Q00613	HSF1	3.59385	3.41948	3.30122	3.51935	3.36433	3.88187	3.55741	3.48632	3.04241	3.56359	3.7758	3.20864
E9PMQ9;E9PSI1;O15321	TM9SF1;;TM9SF1	4.80229	4.72933	4.89979	4.85507	5.11475	4.88423	4.86507	5.12177	4.8605	4.93907	5.43573	5.23787
E9PMR4;K4DIA7;P48509	CD151	5.63798	5.33578	5.25686	5.98001	6.39348	6.05728	6.70669	5.83257	6.24768	6.29653	4.87798	6.36646
E9PN10;E9PND3;O00559	EBAG9	3.59544	3.32497	3.96888	2.5118	3.327	3.50369	3.99529	3.83699		3.30442	2.38104	4.50543
E9PN81;Q8TDP1	RNASEH2C	3.90253	4.08254	3.34665	4.2182	3.94712	4.40666	4.8231	3.72868	4.0508	4.41965	4.33676	3.37539
E9PNK6;E9PPQ1;J3KNE7;Q16890	TPD52L1	3.05159	3.28731	3.0587	2.83849	2.83149	2.75433	2.52575	2.84169	2.97872	3.02548	2.47145	2.23756
E9PNN3;Q03393	PTS	3.61287	3.10854	2.77499	3.1759	3.09308	2.97049	2.06818	2.13983	2.67034	1.39656	2.28381	2.31806
E9PNR2;Q13671	RIN1	2.41937	1.98066	2.01136	2.1132	1.98119	2.17713	2.25286	1.85398	2.12933	4.3862		2.40017
E9PNW8;Q8WVX9	FAR1	2.37879	2.32418	1.67981		3.22408	2.96574	3.15242			1.77797
E9PPW7;O00217	NDUFS8	4.93342	5.25838	4.87208	5.42292	5.7993	5.6004	5.86577	5.67769	5.60048	5.60514	5.48415	5.20364
E9PQG4	PDE4DIP	3.41714	3.21493	3.30475	3.35589	3.43949	3.15247	3.19898	3.12265	3.04102	3.26228	3.60094	3.79871
E9PQM0;Q8WUK0	PTPMT1	1.72427	2.3542	1.53902	2.25235	2.46165	2.48664	2.8288	1.87374	3.24088	1.7562	5.17049	2.40221
E9PR30;P62861	FAU	7.74485	8.32136	8.01654	8.148	4.58011	7.90313	3.9061	3.47054	7.96975	6.78902	3.3491	4.54
E9PRG8	C11orf98		3.70708		4.18021					4.15807
E9PRR5;O43903	GAS2		3.81305	3.67112	3.55573	3.92004		3.95848	3.75909	3.60279	4.60648	4.78904	4.28502
E9PRR7;Q14331	FRG1	3.46271	3.84217	3.92952	4.20294	4.42374	4.47299	3.85361	3.39501	4.30901	4.33257	5.0709	2.90288
E9PRU1;O95967	EFEMP2	7.04098	6.54943	6.3097	6.61817	6.91025	6.55157	7.42196	6.94852	6.66516	7.24699	7.80102	7.23451
E9PS17;Q96KG9	SCYL1	6.89089	6.74022	6.90314	6.79897	6.84509	6.79631	6.48692	6.73657	6.71316	6.94672	6.13999	6.24185
E9PS41;Q6RFH5	WDR74	2.38065	2.32447	2.5747		2.84621	3.10463	3.15473			2.79268	5.04322	3.29966
E9PSG1	CAST	2.67969	2.25855	1.77116	1.82692	1.94608	1.58016	2.69977	3.03174	3.112	1.73717	2.13755	2.39708
F1T0E5;Q9ULU8	CADPS	3.82721	6.19202	4.48917	6.39488	6.2107	6.5757	5.83797	3.47404	6.42851	6.12059	5.73888	3.46046
F2Z2E2;Q86VI3	IQGAP3	6.70234	6.49119	6.75834	6.72152	7.01168	6.77321	7.04906	6.87866	6.77934	6.79166	6.93255	7.28787
F2Z2T2;P23025	XPA	3.44271	3.86701	3.71883	4.11281	4.12938	3.85793	4.72166	4.33466	3.82753	3.90807	4.50978	4.65552
F2Z2U4;Q9Y4A5	TRRAP	2.86559	2.82716	2.96739	3.038	3.33557	3.18168	3.563	3.30153	3.30568	3.21204	3.6046	3.13338
F2Z2W7;Q8IZ69	TRMT2A	2.56455	3.08332	2.98991		2.49703	2.4619	2.82842	3.35792	2.04567	2.96398	2.77973	3.70382
F2Z2X0;O00746;Q4TT34	NME4	5.60114	5.26056	5.17829	5.19982	5.35519	5.05041	5.18104	5.2208	5.3471	5.67472	4.29512	5.34187
F2Z2X4;Q9C0E2	XPO4	5.54321	5.5241	5.76457	5.44281	5.59189	5.60289	6.09312	5.92204	5.64937	5.75389	5.26157	6.06365
F2Z3A6;F8W8C2;Q9HBM0	VEZT	2.43996	3.18431	2.58032	2.23877	2.69752	2.36521	3.45249		1.95094	2.34808
F2Z3J9;Q14914	PTGR1	8.01756	7.52469	7.60011	7.64223	7.9298	7.64161	7.23465	7.46293	7.84903	7.74428	7.48379	7.40418
F5GWA4;Q9H3F6	KCTD10	5.80256	4.87576	4.59786	5.67089	4.90668	5.28733	5.91443		-0.0933198	4.28523	4.33832	4.75706
F5GWF8	ATL3	5.36978	5.36084	5.45715	5.16973	5.38689	5.31529	5.54095	5.50601	5.28721	5.46841	5.90091	5.84136
F5GWH5;P61165	TMEM258	6.13627	5.71703	5.8997	5.91104	5.58226	5.99294	5.85701	5.18678	5.5121	5.37727	5.35269	5.85236
F5GWN5;O00750	PIK3C2B	3.19894	3.29124	3.17043	3.38351	3.32851	3.32826	3.61808	3.43444	2.94726	3.37355	3.10749	3.60125
F5GWT4;Q9H4A3	WNK1	4.44262	4.16708	4.38705	4.23006	4.44934	4.23516	5.0391	4.92334	4.25641	4.67555	5.37095	5.2887
F5GX09;Q5HYJ3	FAM76B	2.59266	2.02773	2.25732	2.92657	2.70075	2.99233	2.99334	2.63161	3.08194	2.82912	3.28682	2.9216
F5GX29;H0YKE7;H0YNG9;Q99653	CHP1	3.72923	3.99239	3.71792	4.45638	4.40833	3.88513	4.26191	3.85591	3.56287	3.22376	2.72763	2.61176
F5GXA0;Q8NBK3	SUMF1	4.71769	4.39826	4.58412	4.21967	4.80467	4.23278	4.75492	4.57809	4.40988	4.99154	4.58614	4.21817
F5GXC5;Q8TB96	ITFG1	4.32591	3.95822	4.12014	4.22552	3.72436	4.03072	3.70096	4.01591	4.10649	4.3836	4.52236	4.16073
F5GXJ1;F5H5N1;O75251	NDUFS7	5.83269	6.22548	6.21813	5.82735	6.08835	6.09873	5.97063	5.8542	6.08162	5.77313	5.65854	5.98594
F5GXR3;F5H7R9;P20962	PTMS	4.79927	6.64756	5.1203	5.80007	3.29853	5.24405	3.48228	4.26208	6.001	4.18187	1.86306	3.33994
F5GXX5;P61803	DAD1	7.91099	7.9147	8.08319	7.88057	8.24401	8.06051	8.09957	8.14955	8.02421	7.76084	7.52783	8.29179
F5GY04;Q01954	BNC1	6.3477	6.52212	6.60585	6.23562	6.56475	6.5432	5.3632	5.90695	6.43237	6.25052	6.48795	6.29724
F5GYG5;H0YGR4;Q9Y3B8	REXO2	6.1287	6.37681	6.06298	6.40953	6.43871	6.46698	6.55284	6.40293	6.57363	6.26464	5.97139	6.16153
F5GYQ1;P61421	ATP6V0D1	5.26541	5.49511	5.55475	6.1115	6.45293	6.21716	6.52448	6.40926	6.27608	5.8475	6.27693	6.32858
F5GZ78	PXN	5.15079	5.22137	5.49374	5.10592	4.64465	5.12883	4.7661	4.49253	4.8433	5.1615	3.58015	4.35021
F5GZ97;Q9Y3C0	WASHC3	5.78852	5.55388	5.86593	5.59764	5.89227	5.63522	5.89368	5.81546	5.59606	5.83227	6.27249	5.54826
F5GZG6;F8VRJ6;F8WCM7;Q9H3S4	TPK1	3.99674	3.821	3.84211	3.9043	3.70103	4.02776	3.27933	3.04368	3.66207	3.51868	2.85113	3.68699
F5GZK2;Q96P44	COL21A1	6.04086	7.18897	6.02909	5.66627	5.65349	5.57322	6.00997	5.15867	5.63486	5.49896	5.12005	5.7203
F5GZS6;J3KPF3;P08195	SLC3A2	9.4361	9.15384	9.30982	9.33797	9.59435	9.24876	7.94272	8.97026	9.18972	9.22517	9.54607	8.56282
F5H039;Q9NQX3	GPHN	5.24328	5.04773	5.17253	5.21777	5.2603	5.29937	5.04868	5.13206	5.13141	5.28345	5.67049	5.43336
F5H0E2	SLC3A2	4.3007	4.27865	3.46342	4.68809	5.05264	4.67168		3.35339	4.48477	4.91317	1.11485	5.10118
F5H0F9;Q9UJX4	ANAPC5	5.90691	4.60974	3.95428	5.68281	4.59547	5.61177	5.24681	4.33252	5.63449	5.2212	4.88039	5.17159
F5H0N8;P29350	PTPN6	1.72215	1.50711	1.51012	1.1548	1.60347	1.19611	1.21509	1.58486	1.35038	1.40146	1.53675	2.81895
F5H199;F5H7C4	MSRB3	4.63315	4.14006	4.29183	4.60797	4.50682	4.45145	4.35726	3.99007	4.46039	4.69589	3.9924	4.4281
F5H1M8;Q96MG8	PCMTD1	5.83634	5.70757	4.2339	4.20224	3.98851	4.64361	4.14022	5.00162	5.971	3.48524	4.13005	4.28825
F5H1N7;Q6ZU35	CRACD	3.59817	3.3516	4.06752	3.41903	3.80958	3.21359	4.87142	3.42155	3.12615	2.72726	2.09267	3.3361
F5H1S8;Q14165	MLEC	7.56595	7.41828	7.47734	7.46951	7.61919	7.60021	7.24672	7.36588	7.65404	7.49339	7.61503	7.57332
F5H1S9;G8JLB3;Q9Y606	PUS1	3.46811	3.55172	3.55835	3.40671	3.48331	3.40966	3.49385	3.31212	3.62772	3.60765	3.54139
F5H1Z6;F5H8H3;Q9Y365	STARD10	5.08782	5.54709	5.1736	5.34736	4.95707	5.29983	4.96586	4.65633	5.30389	5.0416	4.2097	4.96837
F5H269;Q9Y485	DMXL1	2.55202	2.39472	2.64171	2.09619	2.43696	2.33578	3.037	2.79936	2.17724	2.39158	2.65858	3.35249
F5H2A4;F5H2U8;P52926	HMGA2	7.58829	6.82496	7.44971	6.79673	6.87963	7.01043	7.3181	7.58186	7.413	7.1711	7.01569	6.32886
F5H2X7;H0Y5D5;Q9ULV3	CIZ1	2.73573	2.52474	2.64708	2.39787	2.44039	2.27725	2.81848	2.79096	2.30224	2.79391	1.95736	3.73483
F5H365;Q15436	SEC23A	8.85351	8.45431	8.46991	8.66191	8.95917	8.73187	8.41834	8.53297	8.75081	8.7376	8.90128	8.54905
F5H433;Q9Y467	SALL2	7.84417	7.43368	7.60669	8.6663	8.20938	8.43808	5.4069	6.90868	7.82174	7.57404	7.89917	4.73007
F5H442;Q99816	TSG101	4.99439	5.81902	5.42122	5.74034	5.39065	5.65921	4.98975	5.18945	5.72981	5.15504	4.61261	5.12126
F5H4R1;F5H538;J3KNB8;Q9Y6R4	MAP3K4	2.89686	2.88249	3.04679	2.53998	2.63209	2.7065	2.98531	2.42709	2.51052	2.70998	3.00181	2.76136
F5H4R6;F8VY35;F8W0J6;P55209	NAP1L1	8.25311	8.67001	8.55703	8.51523	8.35817	8.6008	7.99257	7.7797	8.20186	8.31807	8.22254	8.08915
F5H4S8;O95644	NFATC1	4.16537	4.38065	4.28516	3.81276	3.56489	4.02285	4.02022	4.01119	4.36982	4.29676	4.92249	3.19181
F5H5A3;Q8IVH8	MAP4K3	3.75963	3.43102	3.76257	3.28776	3.41127	3.22907	4.48505	3.64568	3.56667	4.07012	3.614	4.54656
F5H5D3;Q9BQE3	TUBA1C	7.08551	6.08944	8.48362	7.09716	6.75826	6.86059	4.03992	5.47119	8.15605	9.06488	8.35188	4.05617
F5H5I6;Q12849	GRSF1	4.4366	4.32427	4.54057	4.61535	4.73848	4.49822	4.95123	4.60792	4.41296	4.62832	3.65358	4.68685
F5H5P2;P12694	BCKDHA	6.71605	7.00147	6.58275	6.67631	6.32213	6.82423	6.37599	6.32514	6.81337	6.80617	6.5328	6.58676
F5H619;Q86XA9	HEATR5A	2.67568	2.08704	2.49028	2.73958	3.13664	2.84814	2.22575	3.53059	2.84089	2.94972	2.00804	3.14839
F5H658;Q14562	DHX8	3.20376	2.65967	3.17665	2.82254	3.40723	2.89602	3.12324	3.00316	2.95797	3.30005	3.41241	3.28822
F5H669;Q8N684	CPSF7	6.74212	6.82908	6.91529	6.56793	6.7161	6.68494	6.99417	6.8341	6.56455	7.01803	6.7428	7.12197
F5H6I3;J3KNC5;Q92832	NELL1	1.84058	2.44119	2.90045	1.75212	2.71786	2.94101	3.38357	3.57263	2.8216	3.27575	4.4048	2.91284
F5H6I7	ATL3	5.31602	5.56802	5.45046	5.45082	5.90973	5.68887	6.03008	5.44357	5.40294	5.20422	5.70918	5.55122
F5H7N8;P78380	OLR1	4.74975	4.51742	3.69915	4.25168	4.50084	4.87443	5.03888	4.53557	5.32076	4.43821	5.62823	4.72765
F5H8H2;Q03426	MVK	5.6473	5.47694	5.77604	5.89879	5.66894	5.03416	5.90913	5.59886	5.21742	5.59831	5.7743	4.78115
F6PQP6	EPN2	4.93008	4.73027	4.94339	4.73036	4.98106	4.73092	4.8409	4.54817	4.71302	4.84851	5.12507	4.98809
F6RGN5	SLC25A10	5.98113	11.7186	6.9069	10.9998	6.11579	11.5398	9.87936	4.65512	4.87305	3.8418	3.63462	3.88866
F6S8M0;H7C3P4;P15586	GNS	7.77864	7.80351	8.09611	7.75363	8.27517	7.81065	8.44318	8.47117	7.73734	8.32919	8.83369	8.72848
F6T1Q0;Q6L8Q7	PDE12	4.26193	3.92997	4.29129	4.10491	4.63653	4.19692	4.49911	4.2754	4.08121	4.43739	4.61411	5.05428
F6TLX2	GLOD4	7.04841	7.19503	7.18866	6.9545	6.99197	7.0838	7.15292	6.97719	6.94212	7.03492	7.02939	7.01907
F6V2D4;O00214	LGALS8	3.8931	3.59524	3.92153	3.7386	4.35279	3.70417	4.04858	4.17241	3.65192	4.30828	4.24565	4.06341
F6VDE0	SMARCA2	5.2147	5.27575	5.49963	4.97639	5.18929	5.0383	5.56418	5.45394	4.97793	5.26944	5.84602	5.77773
F6WFR7;F8W8Y1;Q9P121	NTM	4.17318	4.47427	4.96624	4.57649	4.79355	4.39825	3.38339	4.31396	4.02998	3.99683	3.71371	4.16125
F6Y5H0;P29558	RBMS1	6.3587	6.30022	6.54726	6.07032	6.40499	6.08252	6.29666	6.33339	6.10146	6.36939	6.74116	6.66825
F8VNT9;F8VV56;F8VWK8;F8W022;P08962	CD63	6.91296	6.63659	6.74213	6.85873	7.27324	7.01215	7.29235	7.89567	6.94184	7.62437	8.29253	8.96476
F8VP97;F8VUB4;F8VV52;Q9NZN8	CNOT2	5.46767	5.46788	5.60994	5.33265	5.50528	5.38622	5.56918	5.40621	5.32369	5.6125	5.84446	5.80561
F8VPD4;P27708	CAD	8.02379	7.90096	8.11896	7.98372	8.09431	7.9326	8.28282	8.02427	7.62206	8.03872	8.49955	8.40016
F8VPI1;F8VQQ5;F8VQW0;F8VR05;F8VSI7;F8VVJ4;F8VX73;F8W086;F8W1G3;F8W201;P55061	TMBIM6	3.78145	3.03139	3.51154	3.8223	3.53499	3.88615	3.34042	3.23256	3.68408	3.70158	3.81446	2.88331
F8VQD4;Q8TAD7	C12orf75;OCC1	3.73448	3.85449	3.91169	3.75981	4.24579	4.22746	3.2668	3.49189	4.06684	3.65635	3.76214	3.90072
F8VQX6;H0YI09;Q9H8H3	METTL7A	7.00952	6.85794	6.84989	7.36012	7.81811	7.49981	7.66334	7.59754	7.55611	7.46899	7.43469	7.32999
F8VQX7;F8VUA7;Q9BZF1	OSBPL8	4.45752	4.07488	4.24338	4.24959	4.46915	4.27685	4.11489	3.79664	4.23068	4.40374	4.46741	4.51316
F8VRD2;F8VS54;F8VUW9;F8VV39;F8VV47;F8VVE5;F8VVY0;F8VWX0;F8VWY4;F8VXH1;F8VZ66;F8W0L1;Q9H0H5	RACGAP1	1.42733	0.87629	-0.00431737	0.107868	1.76773	1.47443	2.16076	1.71892	0.265803	1.1786	1.91502	1.66857
F8VRH0	PCBP2	6.95697	6.3132	5.42454	6.80994	6.87135	6.72769	6.12182	7.67048	6.50709	6.25781	7.47755	6.82058
F8VS78;F8VWE0;Q12999	TSPAN31	5.26318	5.10125	5.25109	5.00409	5.25695	4.62322	5.00511	5.39413	4.80409	5.26149	5.61956	5.73457
F8VU11;Q6NWY9	PRPF40B	2.95705	2.39302	2.68197	2.66437	2.77478	2.90278	2.64437	2.11774	2.99404	2.83519	2.64425	2.67498
F8VU39;J3KPG5;Q9UIF9	BAZ2A	3.37913	3.39018	2.99787	3.17848	2.77651	3.2314	3.17859	2.77385	3.11611	3.3907	3.70623	3.15084
F8VU90;Q9NYL4	FKBP11	5.50713	6.60972	6.10753	6.33806	5.82953	6.16793	4.99367	5.36521	6.49688	5.41422	4.27266	5.05324
F8VUA2;Q9HD42	CHMP1A	4.91887	4.95292	4.49545	5.13782	5.46632	4.86575	5.53564	5.382	5.07778	5.04061	4.17644	4.45409
F8VV64;Q63HR2	TNS2	3.47928	3.31409	3.83603	3.37014	2.97199	3.07026	2.72617	3.06374	3.61186	3.89927	3.8069	4.13615
F8VVA7;P61923	COPZ1	6.46164	6.46469	6.55847	7.00279	7.20671	7.13037	5.74509	6.23898	6.7104	6.77123	6.23483	6.23801
F8VVM2	SLC25A3	9.14803	9.09016	9.26628	9.06302	9.33676	9.08582	9.21986	9.37716	9.28094	9.203	8.07883	10.1449
F8VVX6;Q5HYK3	COQ5	3.02008	3.16319	1.93458	2.51914	2.80206	2.60035	2.88977	3.0126	2.56815	2.52027	3.52012	2.85114
F8VW41;Q86VP3	PACS2	3.23132	2.89958	3.38494	2.90797	3.12696	3.11073	3.17908	2.46376	2.53054	3.1945	3.57429	3.51951
F8VXG7;Q99590	SCAF11	3.15552	2.56559	2.55715	2.32111	2.55011	2.29765	2.99994	3.13899	2.59278	3.06752	2.55219	3.2135
F8VXU5;Q9UBQ0	VPS29	7.58865	7.44635	7.50479	7.44897	7.40379	7.55977	7.40549	7.37777	7.44182	7.47067	6.82876	7.21637
F8VYN9;P40616	ARL1	4.45794	4.08962	4.49579	4.68624	4.75777	4.58959	4.42791	4.42573	4.67674	4.12202	4.86184	3.61643
F8VZX2	PCBP2	10.1868	9.917	10.1473	10.0135	10.2125	9.99682	10.4425	10.2865	9.92631	10.3122	10.2585	10.4153
F8W038;Q8IXM2	C17orf49;BAP18	4.32027	5.62168	4.74908	5.25419	3.84982	4.99188	4.22171	3.20793	5.1048	4.24805	4.37786	3.14817
F8W0Q9	PPHLN1	3.76249	3.34997	3.04346	2.57453	3.16634	3.43829	3.84276	3.86331	3.34502	3.81933	3.84533	3.92768
F8W1A4;P54819	AK2	7.03152	7.2649	6.9871	7.03665	7.14794	7.20253	7.28611	7.23782	7.20402	7.22029	6.89696	7.27494
F8W1I9;Q6JQN1	ACAD10	2.26687	2.4331	1.86117	2.14594	2.33286	2.52185	3.16069	2.6372	2.88622	2.42967	2.79961	5.0464
F8W1R7;G3V1V0;P60660	MYL6	9.50606	9.64212	9.2648	9.91136	9.96098	9.87572	9.9482	9.79799	10.1114	9.36021	9.49575	9.3077
F8W6I7;P09651	HNRNPA1	10.8175	10.5834	10.7677	10.5642	10.7782	10.5945	10.7971	10.9629	10.5764	10.8139	10.2179	11.0416
F8W7C6	RPL10	3.91158	4.91731	4.57118	4.26341	4.18936	4.39538	4.84288	3.9836	3.88084	3.89265	4.33268	3.12106
F8W7R3;Q9NVI1	FANCI		0.118582	0.569814		0.721412		2.60229	1.4913	0.458628	2.7446	2.40606	1.79594
F8W8I6;P31483	TIA1	7.39446	7.15626	7.13064	7.10218	7.42153	7.19317	6.94324	7.35697	7.18647	7.36211	8.00554	7.40429
F8W8L6	EIF2B4	5.71188	4.32989	3.71363	4.07385	4.12953	4.10692	3.7108	3.89467	3.83807	4.26871	2.83952	5.72954
F8W8R3;P49005	POLD2	4.18596	3.90823	3.94628	4.09765	4.15034	3.99178	4.45504	4.13024	3.85302	4.30323	4.65133	4.3265
F8W922;Q9H7P6	MVB12B	3.08029	2.52622	6.03368	3.32951	5.65053	2.78892	4.42074	3.56923	3.29893	4.78755	5.41637	3.44661
F8W930;Q9Y6M1	IGF2BP2	8.64176	8.48751	8.61815	8.29728	8.28762	8.26927	8.5619	8.39496	8.39542	8.69394	8.19534	8.26114
F8W9X7;Q567U6	CCDC93	4.28582	4.90159	4.57614	4.73287	4.833	4.83435	5.18563	4.99912	4.88629	4.8413	4.90136	5.08491
F8WA11	CLASP1	4.75671	4.16923	4.42469	4.40034	4.46132	4.19017	4.54744	4.46122	3.85535	4.71961	4.71486	4.60253
F8WA39;Q13613	MTMR1	3.69091	3.85005	4.25241	2.94291	4.25156	3.34876	4.26916	4.00591	3.59689	4.29717	4.36513	4.44272
F8WAJ0;Q9H8H2	DDX31	6.22508	5.93251	5.57002	6.04045	6.36962	6.13672	5.71469	6.28566	6.24919	6.3959	6.65624	4.86695
F8WDV0;Q9UI26	IPO11	3.59643	2.85765	2.98084	3.23999	3.73722	3.36369	3.90689	3.65927	3.74605	3.65883	2.78632	3.39394
F8WEF8;Q96DF8	ESS2	1.74163	3.00671	1.32726	3.05388	1.61102	3.02663	2.6458	2.63055		2.65293	2.42784
F8WJN3;Q16630	CPSF6	6.83726	6.65268	6.81873	6.54323	6.77053	6.65551	7.02275	7.04187	6.72949	7.05028	7.46907	7.02348
G0XQ39;Q13586	STIM1	6.2149	6.15488	6.20799	6.03555	6.22745	6.0663	6.19998	6.22536	6.06733	6.3104	6.48159	6.53937
G3V0I5;P49821	NDUFV1	6.0531	6.25733	6.04966	6.02258	6.12186	6.18614	5.80459	6.31495	6.25703	6.42013	6.10924	6.26997
G3V150;O94766	B3GAT3	4.2873	3.92087	4.16076	4.08834	4.31588	4.07935	4.30917	3.45333	3.92812	4.06505	3.61813	3.78305
G3V1A6;P57764	GSDMD	6.13069	6.00759	6.10861	5.76638	5.92507	5.89197	6.43379	5.87276	5.76389	6.30011	6.63991	6.29597
G3V1B6;H7C1U8;Q9BUR5	APOO	4.50892	5.48111	4.63451	5.24322	4.87608	5.07684	4.83364	4.63658	5.03615	4.54662	3.59446	4.377
G3V1C3;Q9BZZ5	API5	6.65584	7.23008	6.9407	6.95885	6.80958	7.03952	7.26466	7.06858	6.94799	6.98035	6.69745	7.17027
G3V1D4;Q9NUP9	LIN7C	5.18539	6.13535	5.23799	5.72976	5.41967	5.85875	5.46694	5.18891	6.14059	5.12212	5.05	5.21517
G3V1J5;Q9Y2L1	DIS3	6.31038	6.20414	5.9667	6.55291	6.15115	6.46748	7.1581	6.63993	6.11981	6.83356	6.78228	7.17898
G3V1L9;Q07157	TJP1	6.49324	6.25937	6.42356	6.09029	6.33322	6.08508	6.86716	6.7202	6.10322	6.6302	7.34013	7.07076
G3V1P3;Q969J3	BORCS5	3.51061	3.73254	3.79075	3.70157	4.31033	4.31123	3.77142	4.06985	4.15988	3.60644	4.1053	3.30257
G3V1R2;Q8WWV3	RTN4IP1	2.84867	2.28654	2.55824	2.50227	2.93083	2.91337	3.05917	2.49767	3.11321	2.92142	3.52021	3.18203
G3V1S3;Q6ZUT9	DENND5B	4.86852	5.41065	6.23804	6.22557	4.85441	4.74311	4.8837	5.27266	5.61462	5.89825	5.41858	4.578
G3V2A3	TUBB3	7.20653	6.65389	7.15884	7.52274	7.95509	7.59524	8.16286	7.86058	7.01461	7.67495	8.25656	8.09138
G3V2D5;G3V2P5;G3V515;Q07352	ZFP36L1	4.05684	4.96056	5.13912	3.54722	3.91455	4.1821	4.00534	3.72246	3.65983	4.11796	2.97604	4.81464
G3V325	ATP5MF-PTCD1	6.45891	6.5957	6.22375	6.73607	6.63471	6.83079	6.5474	6.38141	6.70154	6.43951	5.90857	6.14646
G3V3F7;Q96KN7	RPGRIP1	8.82299	8.05565	8.53459	7.61329	6.71911	7.88668	7.14893	6.57607	7.96382	8.49401	5.80671	6.79235
G3V3H3;G3V5R9	KLC1	7.0842	7.13126	7.17045	7.29767	7.05089	7.00511	7.16268	6.90699	6.90033	7.08603	7.3268	7.00596
G3V4G1;Q8NEJ9	NGDN	3.64878	3.22464	3.58907	3.58083	2.52081	4.13756	3.00588	2.70132	3.97857	2.96254	1.54362	2.67386
G3V4I0;O75356	ENTPD5	4.34119						3.33524				0.230713
G3V4K3;Q9H9C1	VIPAS39	3.12776	3.43508	3.6266	3.1839	3.03834	3.25632	3.27766	2.86701	2.85029	3.4195	2.98486	3.14393
G3V4M9;Q13572	ITPK1	1.7336	1.61777	1.71102	1.98187	2.02574	1.61537	4.5572	4.84062	0.988459	1.76168	4.34127	4.40266
G3V4U0;G3XA98;Q9UBX5	FBLN5	3.97001	3.67418	3.56052	3.40661	4.9581	3.32609	4.78142	4.49256	3.68671	4.42749	5.46829	4.1446
G3V529;Q9GZR7	DDX24	3.5244	3.48896	3.85063	3.47715	3.45643	3.43308	3.69182	3.56289	3.12842	3.6116	3.81919	3.97179
G3V533;Q6ZMZ3	SYNE3	3.48334	3.35523	3.70687	3.76016	3.43047	3.88568	2.65714	2.15667	3.78851	3.65259	3.77199	6.10615
G3V555;G3V575	HNRNPC	4.86457	4.70737		4.74003	3.99793	4.71986	1.5088	2.78301	4.87299	2.3427		2.56787
G3V599;Q96PC5	MIA2	2.56721	3.02785	2.53383	3.42954	2.84022	3.07318	2.55331	2.38699	3.40594	2.22964	1.39216	2.12709
G3V5N8;Q9HBF4	ZFYVE1	2.5881	2.37281	2.569	2.34135	2.8068	2.63662	3.05819	2.93101	1.797	2.63942	3.28915	3.06996
G3V5Z7;P60900	PSMA6	9.35548	8.99035	9.04445	8.88034	9.29251	9.09675	9.18835	9.12249	8.98706	9.19978	9.69965	9.4163
G3XAG1;Q96ME7	ZNF512	6.28375	6.03745	6.17543	5.84652	5.90544	6.05177	6.15955	5.69461	5.76959	6.14446	6.492	6.28869
G3XAH6;P51003	PAPOLA	4.79996	4.86155	4.94822	4.58233	5.05193	4.84861	5.38214	5.2125	4.70291	5.20788	5.40455	5.507
G3XAI2;P07942	LAMB1	8.23588	8.16946	8.34832	8.03211	8.4023	8.12426	8.69965	8.58015	7.8361	8.37377	8.5102	8.64481
G3XAN4;Q15629	TRAM1	5.45256	5.45893	5.42826	5.49576	5.43176	5.41322	4.77512	5.34487	5.44942	4.97139	4.12205	4.07566
G5E9A6	USP11	5.41396	5.26486	5.40546	5.6347	5.74932	5.67768	5.34719	5.18628	5.49195	5.62007	5.82089	5.19063
G5E9C2;I3L4X3;Q15653	NFKBIB	3.88449	4.33026	3.38642	3.8627	3.87013	3.96966	3.39512	2.47616	3.55712	3.29119	2.89957
G5E9C5;O76074	PDE5A	4.2281	4.32667	4.14401	3.90868	4.18158	4.35933	4.77487	4.25202	4.56329	4.66484	4.69685	4.49195
G5E9C8;Q07889	SOS1	3.07581	3.24607	3.67212	2.8413	3.27057	3.05335	3.31749	2.94765	2.40919	3.45291	3.23173	2.87414
G5E9L0;Q8N6H7	ARFGAP2	6.14353	6.02794	6.10663	5.22221	6.13834	6.06229	6.13241	6.2896	5.98956	6.28712	6.47733	6.41493
G5E9Q6	PFN2	6.89909	7.10998	7.1854	6.88916	6.63391	6.7545	5.96961	5.88369	6.3221	6.69799	6.79233	5.22376
G5E9V5;G5E9W7;P82650	MRPS22	4.35499	4.44819	4.20273	3.97297	4.33086	4.12793	5.40326	4.47161	4.31881	4.32654	4.61626	4.33262
G5E9W2;Q9P2E5	CHPF2	2.87985	2.48613	2.81657	2.99994	3.30921	3.09589	3.13226	3.09523	3.13953	3.60639	2.78812	3.05189
G5E9Y3;Q8WWN8	ARAP3	4.71345	3.16957	3.67205	3.05182	3.53117	3.32797	2.76836	2.05775	2.77113	3.27353	3.03278	3.83058
G5E9Z2;Q96KA5	CLPTM1L	4.15909	3.63718	4.20279	3.83214	4.45611	3.86118	4.18697	4.52699	4.09203	4.07082	4.5845	4.77299
G5EA06;Q92552	MRPS27	4.10003	3.70441	3.31727	4.47965	4.59119	4.3306	4.31804	4.27578	4.49933	4.22224	4.04957	4.04371
G5EA30;Q92879	CELF1	5.73471	5.60744	5.61958	5.53142	5.61944	5.47366	5.69894	5.52778	5.51553	5.53672	5.79146	5.4407
G5EA37;Q5MNZ9	WIPI1	3.88415	3.73023	4.04768	3.70831	3.97314	3.57324	3.92984	4.227	4.02427	4.25963	3.28403	4.17047
G5EA42;Q9NZR1	TMOD2	2.44126	8.0582	2.28815	3.13792	3.09594	2.92505	3.54713	3.23673	2.51427	2.82073	2.48279	2.67359
G8JLB6	HNRNPH1	10.5731	10.5354	10.6701	10.3976	10.5778	10.4116	10.4174	10.5223	10.3012	10.5833	10.526	10.5675
G8JLD3;Q8IUD2;X6RLX0	ERC1	5.44772	5.62577	5.35419	5.68098	5.19849	5.30518	5.28261	5.03314	5.29525	5.47085	4.55149	5.11362
H0UI80;Q8IXH7;X6RLT1	NELFCD	6.0514	5.70523	5.1807	6.62306	6.09171	6.47984	6.3647	5.98423	5.97214	6.31385	5.94146	6.14573
H0Y2W2	ATAD3A	4.06955	3.38495	2.1594	2.74773	2.68657	3.00644	2.90233	3.57962	3.77979	3.47791	3.24668	3.6916
H0Y2X5;P47895	ALDH1A3							1.597	1.12088	0.886701	1.30325	0.983407
H0Y368;O60762;Q5QPK2	DPM1	6.23998	6.37288	6.2439	6.13944	6.36211	6.26014	6.23973	6.16878	6.19959	6.16304	6.05181	6.08063
H0Y3A4	ANK3	4.90987	4.69655	4.53352	4.51918	4.56409	4.7756	5.18174	4.9075	4.76566	5.11582	5.26682	6.0956
H0Y3Q0;P29122	PCSK6	2.95071	3.1139	2.8099	3.04165	2.78616	3.45848	2.49433	-0.214387	2.2074	2.7693	2.09459	0.903026
H0Y4B0;O43414	ERI3	4.71679	4.1213	3.77342	5.0836	4.90225	4.88777	4.8728	4.63876	4.96924	4.99874	4.7246	5.17105
H0Y4G9;Q99836	MYD88	2.84932	2.75188	2.94167	3.03129	3.30056	2.85547	3.23023	3.42566	3.0102	3.24079	3.02906	2.95102
H0Y507;Q5TCZ1	SH3PXD2A	6.17137	4.96228	4.7525	6.7215	6.38533	6.25365	7.34917	6.43418	5.80336	6.43077	6.73772	6.17724
H0Y517;H7C1U3;Q5T0F9	CC2D1B	3.05045	2.99726	2.932	2.84807	2.74685	2.85893	2.75259	2.92464	2.64363	3.10935	3.22672	2.75302
H0Y5B0	EPB41L2	2.93094	2.7566	1.97903	2.38448	2.44035	2.60918	2.98606	2.45722	2.47783	2.58817	1.8194	2.95847
H0Y5C2;O95260	ATE1	3.05511	3.37217	3.3669	3.01488	3.08179	3.28152	3.29494	3.36207	3.22072	3.36242	3.46876	3.52788
H0Y5D0;P40426;Q5JS98;U3KQA2	PBX3	3.07883	3.27394	3.45401	2.85968	3.22074	2.90525	3.40691	3.68689	3.11721	3.10563	3.03444	3.12942
H0Y5K5;Q9Y282	ERGIC3	5.96791	5.60472	5.8525	5.80363	6.18985	5.75541	5.94351	6.11344	5.95718	6.26332	5.51266	5.79549
H0Y6A5;Q9NYG2	ZDHHC3	2.80648	2.63039	2.16095	2.91153	2.99382	2.92508	3.51485	3.08812		3.46217	3.04032	3.86918
H0Y6H0;Q8NB78	KDM1B	4.53565	2.3546	4.7625	4.46223	2.47776	2.13372	4.73742	0.615272	1.77061	3.64832	3.05585	2.18714
H0Y6I6;Q96ME1	FBXL18	3.43962	3.53018	3.53398	3.53406	3.86828	3.63409	4.2543	3.61048	3.46187	3.46185	3.49439	4.20547
H0Y6W0;O95985	TOP3B	2.14145	2.42687	2.74849	2.51918	2.58088	2.77363	2.80096	2.26621	2.63263	2.68805	2.43938	4.03772
H0Y704	ZNF185	5.52428	4.70647	4.48545	5.50806	4.63865	4.79479	5.05462	5.10543	5.60446	4.95829	6.24167	5.38413
H0Y7R8	AFDN	4.00882	3.60155	3.12503	3.59082	4.14868	3.70823		3.80824		4.05498	3.91073	4.07829
H0Y7Z1	FN1	6.71475	6.8558	5.01876	6.99275	6.51491	6.8692	4.94278	3.00703	5.90005	5.21581	4.09369	2.6302
H0Y8C3;Q9NZJ7	MTCH1	5.46231	5.53247	5.31936	5.66374	5.69516	5.67963	5.92914	6.14647	5.71336	5.64565	5.82359	6.26803
H0Y8X4;O43598	DNPH1	5.67754	6.01603	4.4065	6.08323	6.24584	6.1404	6.44976	6.00938	6.21698	5.79919	5.03147	6.08045
H0Y8Z4	ANK3	3.59344	3.06814	2.80932	2.56106	2.25685	2.81569	2.76806	2.98738	3.22733	3.24498	2.87366	2.6196
H0Y987;O95394	PGM3	8.02826	7.81137	8.01906	8.05676	8.08476	7.902	7.80857	7.80258	7.82666	7.76974	7.11649	7.99034
H0Y9C1;H0Y9Z5;Q96LI5	CNOT6L	2.66333	4.59055	5.18935	2.80524	2.65929	3.07475	3.73487		2.71589	2.5593	6.40085
H0Y9H6	CAST	3.18859	2.98555	3.00224	2.96118	2.58047	2.8998	-1.17588			2.96121
H0Y9X1;Q96EY4	TMA16	4.50222	4.25965	3.1558	4.25341	3.10212	4.46438	3.03408	2.53531	4.17333	4.12627	3.69191	2.55844
H0Y9Y3	SYNPO2	8.29665	7.46357	6.86093	8.524	7.99174	8.51525	8.60771	7.61752	7.89358	8.4329	8.24139	6.08085
H0YA52;Q9H0N5	PCBD2	4.18592	4.57642	2.55975	4.54208	4.75454	4.74391	5.03712	5.1426	4.97716	4.66863	3.27191	4.91577
H0YA93;Q86UW6	N4BP2	2.15908	1.91417	1.90787	2.01751	1.92359	1.92947	1.96658	2.25095	1.99509	2.20422	2.14873
H0YAN8;O15013	ARHGEF10	4.11555	3.7237	4.14709	3.75032	4.25801	3.93076	4.31172	4.21917	4.01154	4.21188	4.6175	4.4413
H0YBR0;Q96Q05	TRAPPC9	1.70165	2.03234	1.49039	1.4942	1.93017	1.28974	0.373652	2.40204	1.3236	1.75227	1.31067	1.13064
H0YBS1;Q75QN2	INTS8	5.42234	5.47816	5.35384	5.81372	6.04374	5.77432	5.11088	5.04879	5.5115	5.62314	5.63538	4.54743
H0YBU5	MATN2		3.14013		1.65157		2.33754	3.69752
H0YC97	PUM1	4.61717	4.47587	4.60262	5.34146	4.80778	4.56321	2.56602	4.72528	3.72139	4.50563	4.37443	3.80679
H0YD13;P16070	CD44	7.67353	7.5083	7.44774	7.57428	7.45892	7.56098	7.49316	7.28626	7.85038	7.74286	7.88156	7.60509
H0YD93;Q8WXA3	RUFY2	6.52257	4.629	4.2574	6.75375	6.59797	6.75087	6.53031	6.71301	5.10287	6.1114	7.37862	7.49648
H0YDD3;Q9BVK2	ALG8	4.81993	4.62352	5.32151	4.39549	4.91537	4.82456	4.99752	4.99397	4.09466	4.68653	5.14593
H0YDM2;O94964	SOGA1	2.66191	1.09418	2.61659	1.29653	2.54631	2.3628	2.82321	2.9528	2.69782	1.96199	1.93461	2.57514
H0YDN1	PLEC	11.8777	11.3039	10.9003	12.1771	11.3163	11.8485	11.9177	11.9379	11.6754	11.9557	11.8188	12.1244
H0YDP7;Q13405	MRPL49	1.48236	2.52301	1.30089	2.50125	2.24039	2.24385	2.17165	1.85409	2.03657	1.92827	0.774318	0.597304
H0YDU8;P53041	PPP5C	6.29571	6.19098	6.11008	6.13242	6.25062	6.2195	6.48285	6.36084	6.18348	6.33707	6.41157	6.40059
H0YE88;P28347	TEAD1	4.74176	4.07475	4.2556	4.00645	4.25736	3.88789	4.0741	4.33241	4.04596	4.27271	3.78254	3.56327
H0YEB6;H0YEK1;O60232	ZNRD2	2.90177	3.14099	3.92931	3.82898	3.74882	3.80437	3.22519	3.99517	3.64537	4.72913	4.12886	3.60145
H0YEP5;P17405	SMPD1	2.56053	2.73452	3.18669	3.79688	4.24844	3.44102	3.34659	2.84172	2.8781	2.91735	3.749	3.02986
H0YET9	ARRB1	1.62048	1.17242	0.603757	1.526	1.13979	1.62142			0.814483	0.726459
H0YF29;Q6P1X6	C8orf82	4.42873	5.18958	4.77646	4.83969	4.83544	4.90472	5.05365	5.10914	4.45187	4.8063	4.61078	4.11229
H0YFD6;P40939	HADHA	8.05	8.04224	8.25941	7.95403	8.1474	8.04051	8.35756	7.86942	7.94873	8.20897	8.47629	8.66206
H0YFK8;Q9Y3R0	GRIP1	1.88104	2.10896	2.38563	1.92491	2.14134		2.48414	4.58395	1.88174	1.71978	2.01704	2.22635
H0YFY6	NUMA1	4.09065	3.69501	3.31172	3.36873	4.47983	3.59854	4.49334	4.833	4.37368	5.02358	3.57925	5.24155
H0YGM0;Q9H078	CLPB	2.79182		2.61675	3.23799	3.14669		3.65058		2.6844	2.11395	3.13767	3.4669
H0YJ75;Q13362;Q96B13	PPP2R5C	5.72187	5.89999	5.94922	5.93663	5.90206	5.91449	5.61381	5.73783	6.08512	5.84216	5.63512	5.55362
H0YK54;H0YME2;Q6FIF0	ZFAND6	3.06184	3.04134	3.16078	3.39093	3.42326	3.10528	3.49376	3.18319	2.77893	3.8098	4.25603	3.94743
H0YKH0	TLE3	4.0149	4.35199	4.32224	4.54995	4.13826	4.1459	3.33833	4.69338	4.85392	4.44	4.44765
H0YKH6;Q5SZE1;Q5SZE2;Q5SZE3;Q5SZE4;Q96G23	CERS2	5.0936	5.24141	4.63492	5.13604	5.10404	4.90202	4.43054	4.55445	4.90705	4.77454	4.93563	4.46875
H0YKJ9;O60637	TSPAN3	6.13981	4.79657	5.24398	4.88628	5.51195	5.04205	5.58267	5.74069	5.13703	5.80527	5.33095	5.26078
H0YL70;Q04726	TLE3	6.32451	6.23227	6.42073	6.22323	6.31219	6.2442	6.2954	6.32964	6.19708	6.49994	6.41057	6.62356
H0YLB9;P49641	MAN2A2	2.54001	2.11185	2.52102	3.14294	3.3179	3.18311	3.44038	3.5655	3.31615	3.21119	4.11897	3.82681
H0YMD1;J3KMZ9;P01130	LDLR	4.63368	2.99469	3.80238	2.91401	4.45161	4.01848	3.78035	4.0151	3.6719	4.02918	4.22541	3.97001
H0YME5;Q9P2K8	EIF2AK4	3.65775	3.60577	3.85573	3.45063	3.76494	3.72256	3.69507	3.79532	3.79361	3.88159	3.86597	3.75834
H0YMV8;Q71UM5	RPS27L	8.58492	8.72274	8.67694	8.74092	8.85106	8.79665	8.91097	8.84497	8.82568	8.90029	8.49764	8.47012
H0YMZ3;H0YN49;Q9NPR2	SEMA4B	4.15555	4.60975	3.9185	4.05076	3.19506	4.33292	3.58329	3.682	4.15126	4.20112	4.18102	3.86476
H0YN26;P39687	ANP32A	7.99454	8.60202	8.11665	8.31827	7.44866	8.39362	7.51661	7.31194	8.36395	8.10147	6.77477	7.21687
H0YNG3;P67812	SEC11A	5.29255	4.81318	4.89929	5.30604	5.63257	5.47603	4.90004	5.08899	5.64233	5.05323	3.80705	4.1035
H0YNH8;Q9BZF9	UACA	4.27331	4.05191	3.5552	4.2823	4.19732	4.32365	4.71826	4.46781	4.26909	4.61753	4.86237	4.79604
H0YNJ9	DUT	1.89712	1.97634	1.9474	1.35483	2.06482		2.57359	3.25209	0.505133	3.31163	2.33088	2.53169
H0YNK6;Q06418	TYRO3	3.32762	3.12348	3.20436	3.16172	3.2852	3.55088	3.0937	1.75705	3.07653	3.34726	2.08277
H0YNY8;O00470;U3KPR8	MEIS1	5.86554	5.6784	5.86802	5.57759	5.71832	5.69528	5.78158	5.92965	5.80394	6.24817	5.06654	5.43078
H3BLU2;Q13449	LSAMP	8.02284	7.89533	7.89355	8.00031	7.86881	7.76055	7.13518	7.68381	7.97029	7.38386	7.70832	7.71353
H3BLV9;Q96SB4	SRPK1	4.37322	3.65206	4.16878	3.25534	4.37465	3.93984	4.4483	4.36611	4.11468	4.58281	3.79653	4.17998
H3BM14;H3BM74;Q9Y5A7	NUB1	1.13214	1.84191	1.78168	10.5241	1.76872	10.005	8.14134	9.69951	10.7432	9.96988	0.876786	1.97091
H3BM79;H3BNB8;H3BRV2;H3BVH0;Q9H8T0	AKTIP	1.92334	2.0462	1.79497	2.38677	1.88843	2.54662	2.65183	2.06518	2.1882	2.48292	3.00271
H3BM91;Q9H0A8	COMMD4	2.32416	1.83486		3.04527	4.41358	2.57327	3.13668	5.03184	4.72848	2.33785		2.12386
H3BMC5;H3BN87;H3BP25;H3BPV9;H3BU46;Q9NVC3	SLC38A7	3.01737	2.79272	3.35306	2.73691	3.16501	2.92302	3.58588	3.7733	2.86393	3.48426	2.26444	4.00055
H3BMM9;H3BTC0;H3BV80;Q15287	RNPS1	8.35484	8.28476	8.27624	8.06162	8.28696	8.16306	8.36785	8.43072	8.11811	8.36199	8.92174	8.49236
H3BMX9;H3BP64;H3BUL4;Q9GZU8	PSME3IP1	3.74651	3.6875	3.85682	3.38564	4.319	3.9608	4.06726	3.8771	3.46787	4.24769	3.95847	4.7667
H3BNC9;P08708	RPS17	6.92341	7.53697	7.2464	7.72831	7.82627	7.81029	8.01257	7.60821	7.75659	7.42269	7.70191	7.59817
H3BNJ5;Q96AB6	NTAN1	3.84557	3.67434	4.28606	3.30633	3.66651	3.64365	4.34461	4.07424	3.26407		3.10358	3.8511
H3BNP3;H3BS02;H3BTL2;O14874	BCKDK	2.17634	2.17251	1.69799	2.44024	2.13465	2.63797	2.21514	2.00653	2.36006	2.16137	2.30942	1.60813
H3BNQ7;H3BRN4;P80404	ABAT	4.82801	4.90409	5.00292	4.9766	5.11615	5.04573	5.0256	5.00941	4.96606	5.0401	5.21479	5.188
H3BP20;P06865	HEXA	6.45767	6.32819	6.62212	6.23146	6.97994	6.37558	7.58111	7.46074	6.58244	7.23796	7.7807	7.85684
H3BPE1;H3BQK9	MACF1	7.28393	7.61468	7.69971	7.02486	7.46536	7.27075	7.71007	7.50059	7.02818	7.57094	7.95217	7.74838
H3BPE7;P35637	FUS	8.79051	8.6418	8.8706	8.52919	8.81826	8.63951	8.63348	8.81459	8.60662	8.8962	8.31547	8.21794
H3BPJ2;Q15041	ARL6IP1	4.27875	3.91846	3.89017	4.43194	4.9135	4.70595	3.94914	4.63597	4.93994	4.16709	3.04146	4.05618
H3BPK3;Q16775	HAGH	5.54004	5.25636	5.40573	5.13124	5.47358	5.04036	5.22333	4.39436	4.23983	4.34214	5.1568	5.04294
H3BPP7;H3BSL2;H3BUU1;Q96RK4	BBS4	2.63789	2.55194	3.09577	2.71411	2.79224	2.73807	2.72925	2.52872	2.51747	2.92797	3.04003
H3BQ40	DPP8	3.22224	2.97905	3.19966	3.27536	3.46493	3.26081	3.24813	3.79555	3.20704	3.38153	3.5843	3.86492
H3BR06;J3KSZ6;Q15554;U3KQ35	TERF2	3.75362	4.05297	4.25414	3.67375	3.67441	3.67049	4.08139	3.83719	3.6311	4.20713	4.08682	3.93372
H3BR35;P15170	GSPT1	7.10788	6.71467	6.91827	6.71506	6.91556	6.60433	7.12561	7.03916	6.77095	7.11472	6.6797	6.52395
H3BR70	PKM	4.42495	4.53907	4.34111	4.43733	4.23269	4.49276	4.5791	4.63602	4.47791	6.63289	4.71618	4.18802
H3BR83;H3BRS1;I3L3K7;Q12968	NFATC3		1.78201	3.00915	1.70776	3.10019	2.05932		1.91655		1.81748	2.73256	2.63232
H3BRC3	CMC2	9.50688	8.27685	7.94627	9.58003	9.23613	9.42481	9.44843	8.86345	8.83876	9.58898	9.23233	9.38492
H3BRF9;Q96K21	ZFYVE19	6.96806	7.87554	7.09912	7.88199	7.8417	7.86463	7.5026	4.54534	4.19953	4.25936	3.08337	4.32338
H3BRI5;O95149	SNUPN	4.76574	4.56153	4.40024	4.93134	4.14495	5.02038	3.49036		3.8365	4.65107	3.94485
H3BRK9;Q9UKV5	AMFR	3.45434	3.48557	3.16478	3.03301	3.54859	3.7952	3.64413	3.80955	3.7754	3.71681	3.96717	4.15984
H3BRL0;Q9BXC9	BBS2	2.15148	2.16265	2.34095	2.32526	2.18923	2.07151		-0.673185	1.63215	1.28954	1.07133	1.40271
H3BRS3;Q9Y4R8	TELO2	2.11032	2.07255	1.97471	2.48782	2.83442	2.50886	2.68461	2.61466	2.25156	2.05521	2.88074	1.8113
H3BSH7;Q969X6	UTP4	5.6485	4.48385	5.36198	4.62242	4.88206	5.22481	5.35378	5.02973	4.83443	4.59046	4.54018	3.54752
H3BSL4;H3BUJ7;Q66K89	E4F1	0.786441	1.17158	0.965717	0.750402	0.858653	0.646826	0.835424	0.384688	0.2235	0.621417	0.460932	0.684842
H3BSM5;P60520	GABARAPL2	3.97667	3.66001	3.83756	3.9477	4.03219	3.64458	4.49906	3.99174	3.8469	3.80476	2.98557	4.3791
H3BSM7;Q96GQ5	RUSF1	4.73317	4.74359	4.79275	4.66135	4.71384	4.71591	4.67983	4.61071	4.76266	4.85942	4.42424	4.9302
H3BSW6;Q2VPK5	CTU2	4.0895	3.93276	4.42242	3.91358	3.82554	4.13669	3.89254	3.65277	3.72211	4.01256	4.03617	3.66125
H3BU09;Q8IUQ4	SIAH1		0.545939	3.51827	1.48044	-1.25261		1.34695
H3BU49;Q9Y2Y0	ARL2BP	3.88002	3.74263	4.03543	4.31345	4.34789	4.35121	3.12964	3.35314	4.37821	3.93871	3.44506	3.09077
H3BUI0	IST1	4.34894	4.93147	4.5525	4.84695	4.07062	4.8155	4.22365	3.91916	4.89403	4.21354	3.12282	3.74731
H3BUX2;O43169	CYB5B	4.97632	4.93767	4.3412	4.80345	4.64398	4.93682	3.69521	3.8693	5.08374	4.49485	3.57333	3.15539
H7BXD5;P28676	GCA	7.40362	7.87934	7.47083	7.43474	6.90918	7.57789	6.87519	6.8108	7.57584	7.20555	6.87981	6.78278
H7BXP1;Q9NYR9	NKIRAS2	7.58956	8.33862	6.9435	8.35594	6.50226	6.8772	7.59396	7.98492	8.61574	7.71134	7.52791
H7BXZ5;O60229	KALRN	3.08082		2.2136	2.80467			2.86611			3.21516	3.50971
H7BYF2;Q5JRG1;Q9BVL2	NUP58	6.01219	5.9498	5.83474	5.90772	5.74424	5.644	5.60266	5.59353	5.38959	5.82957	5.9127	5.42613
H7BYJ3;O14578	CIT	-0.163395	0.3223	0.90743	-0.0524004	-1.01005	-1.30882	2.60703	1.02082		1.42146	2.372	1.89033
H7BYN3;Q00059	TFAM	3.78418	4.58638	3.64215	4.47375	4.01631	4.58587	4.54614	4.23194	4.58227	3.75703	3.73056	4.01128
H7BYT1;P48730	CSNK1D	4.17807	4.10497	4.29607	4.20907	4.49385	4.33283	4.23797	4.11628	4.37414	3.94046	4.1687	4.08554
H7BYW5;P31321	PRKAR1B	3.21452	3.36504	3.47161	2.44479	3.11065	2.7695	2.6622	3.64492	2.80034	3.19034	3.87927	3.4137
H7BYX6	NCAM1	5.85327	6.09106	5.54537	5.47079	5.82942	5.59374	4.91111	5.8626	5.57862	5.38837	4.14527	4.34495
H7BZJ3	PDIA3	11.5729	11.5552	11.6227	11.4994	11.609	11.5658	11.4135	11.297	11.4569	11.5069	11.7256	11.7823
H7BZK6;O75317;P62068	USP46;USP12;USP46	3.56083	3.2706	2.88805	3.83944	3.74663	3.59617	3.22921	2.33333	2.91098	3.10498	3.09539	1.58306
H7C0W7	FAM126A	3.79465	3.72415	3.25623	3.82056	4.08891	3.80564	4.15918	3.46312	3.60614	4.03537	3.51384	3.9401
H7C0X4;Q92685	ALG3	2.3693	1.83005	2.10394	2.13487	2.37562	2.196	1.8672	1.58827	1.85435	1.18362	1.78338	2.34608
H7C1J4;Q6BDS2	UHRF1BP1	6.1391	11.7205	6.49399	11.0275	6.14246	10.9787	9.87952	4.73309	5.49066	5.42794	3.8585	3.55397
H7C1M2	SON	4.6795	4.67116	4.76201	4.53878	5.05021	4.53448	4.60364	3.206	3.79619	3.63694	4.03326	3.04774
H7C285;O95858	TSPAN15	4.99795	4.42163	4.26368	5.00599	4.96394	5.1915	5.10536	5.31006	5.58425	5.23042	5.33418	5.48163
H7C2Q8;Q99848	EBNA1BP2	5.36482	5.3196	5.49236	5.25025	5.3453	5.23568	4.71268	4.82495	5.28818	5.46801	4.35526	4.93732
H7C2U8;Q9H0X4	FAM234A	2.99379	2.59634	3.17832	2.87963	2.98375	2.89875	3.03344	3.08923	2.71556	3.18844	2.59338	2.45615
H7C3H4;Q9BYW2	SETD2	5.00365	4.08426	4.80653	5.02497	5.017	3.75573	5.19316	4.7236	4.30933	4.63295	5.55826	4.99613
H7C3J1;Q6SA08	TSSK4	7.73946	7.64723	7.67683	7.91189	7.37456	7.46724	7.20575	7.92586	7.81886	7.25412	7.02505	7.43096
H7C3P7	RALA	5.6293	5.27504	5.33803	5.49513	5.46574	5.50295	5.49277	5.44629	4.76052	5.45846	5.49951	5.0479
H7C4X9	ZMYND8	4.28773	4.13019	4.06544	4.02059	4.06322	4.10164	4.60843	4.13242	4.11795	4.45146	4.50968	4.62761
H7C557;O75095	MEGF6	-0.275521	0.827539	1.44117	2.13206	1.21527	2.12541	2.55019			0.244128
H7C561	SF1	4.3919	4.03625	4.19734	4.15242	4.38913	4.15939	3.47659	3.9629	3.80569	4.03278	2.90414	3.66729
H7C5A7;O14734	ACOT8	4.05006	4.0815	4.28853	4.00085	4.47616	4.07221	4.02315	3.82684	3.9561	4.29349	3.74723	3.99542
H9KV31;O15394	NCAM2	4.86472	5.02331	5.08393	4.82763	5.12684	5.15521	4.80606	4.97718	4.72604	5.23472	4.89384	5.08145
H9KV75	ACTN1	5.56045	5.12905	4.96129	5.29043	5.95629	5.47465	6.9749	6.23792	5.58497	5.79926	6.62244	6.20321
I3L0E3	hCG_1984214	2.31929	3.1014	2.72501	3.09816	3.47938	3.29744	3.43177	3.3466	3.25356	2.81262	2.75586	2.01085
I3L0N3;P46459	NSF	7.37172	7.20686	7.44209	7.41591	7.63244	7.43829	7.37532	7.5404	7.45774	7.36189	7.64977	7.61102
I3L0U5;Q6PK04	CCDC137	4.95437	4.43393	5.45563	4.762	5.35375	3.9154	4.93517					4.80185
I3L0X5;O75391	SPAG7	3.09024	4.29096	2.89102	3.87804	3.14248	3.84607	3.91701	3.76863	3.94518	3.22298	3.31823	3.35671
I3L1D5;O15296	ALOX15B	5.72653	5.07145	5.5456	5.69266	5.78088	5.30684	7.17229	4.60153	4.34994	5.84149	6.9668	6.52103
I3L1D9;I3L4B2;O95476	CTDNEP1		1.65249	0.788016	2.20622	2.39683	2.1596	2.49231	2.36667	2.55673	1.55624	0.989933	0.823299
I3L1H5;Q9BZG8	DPH1	2.65256	2.16988	2.19936	2.55517	2.37645	2.42965	2.43719	1.66803	2.60107	1.93889	1.66335	2.55219
I3L1P8;Q02978	SLC25A11	7.96468	7.62906	7.65698	7.91183	7.99394	7.84218	7.90699	7.84135	8.01791	8.08359	6.93564	7.00302
I3L1R7;Q99447	PCYT2	3.61947	3.36149	3.47761	3.52126	3.60876	3.29378	3.85554	3.4576	3.2722	3.64174	3.73724	3.13214
I3L1Y8;Q9HBL8	NMRAL1	4.2825	3.12195	4.31843	2.99651	3.28251	4.61025	4.0552	4.29966	-3.46237	3.06477	4.52844	4.24737
I3L1Y9;I3L4I0;Q96CP2	FLYWCH2	1.15241	3.55706	2.29837	3.16402	0.531806	3.02944	1.73823		3.69406	1.66962
I3L213	PHKB	3.33771	2.46477	2.44702	3.47376	2.83456	3.29668	2.83987	2.22946	2.33989	3.35335	3.21059	1.9112
I3L288;I3NI21;I3NI23;Q96B96	TMEM159	3.69791	3.64443	3.45064	3.46535	3.7663	3.70056	3.23102	3.46024	3.82468	4.09689	2.26102	3.49957
I3L295;J3KT75;J3QRD5;J3QS48;J3QW43;O75352	MPDU1	6.56227	6.26403	6.1613	6.71127	6.90371	6.76535	6.74825	7.3092	6.81859	6.57047	6.31286	6.2367
I3L2C7;P57678	GEMIN4	1.74212	0.806624	1.25874	3.17892	2.00258	4.38167	3.98123	0.337188			1.17791	1.5713
I3L2N2;O14641	DVL2	5.56787	5.82048	6.0778	4.68243	5.13369	5.15012	5.8723	5.69611	5.10704	5.70592	4.95374	5.8343
I3L367;I3L3T4;I3L4I4;I3NI44;J3KQU4;O75674	TOM1L1	3.22482	3.68696	3.15144	2.58672	3.60098	3.50715	1.84196	3.61748	3.3783	3.41198	4.8142	2.25719
I3L397;I3L504;P63241	EIF5A	8.90036	9.06744	9.27722	8.9869	9.00625	8.94546	8.97909	8.6888	8.64429	8.96887	9.17889	9.15185
I3L3P7;P62244	RPS15A	8.6011	9.10876	8.9677	9.12108	9.1912	9.18328	9.41047	9.09102	9.33	8.76281	8.81076	8.77137
I3L3Z2;Q9BRA0	NAA38	3.29808	3.65514	3.63578	3.48572	3.07093	3.37093	3.39392	3.01373	3.05392	3.42205	3.46974	3.4954
I3L4A1;Q96FZ7	CHMP6	5.93159	3.86274	3.69155	4.27426	4.26155	4.28641	4.3754	4.44395	4.58972	3.92624	4.0293	4.17215
I3L4X2;P33527	ABCC1	4.57237	4.50569	4.71776	4.52153	4.8254	4.70228	5.06361	4.79988	4.79341	5.09976	5.27058	4.67575
I3VM54;Q9Y2K7	KDM2A	2.9802	3.25484	3.36903	2.34214	3.29639	2.33929	3.17226	2.90151	1.80704	3.19289	3.47378	3.91027
J3KMZ7	INTS2	2.84634	2.92697	2.87261	2.42403	3.28722	2.85645	3.03969	3.11579	2.48485	3.14102	3.00602	3.38675
J3KMZ8;Q92785	DPF2	5.77943	5.74051	5.84628	5.43452	5.1717	5.41218	5.78262	5.50804	5.05647	5.91443	5.72307	6.0774
J3KN01	AFDN	6.92104	6.1663	6.31648	6.37466	6.50649	6.20988	6.46402	6.06811	6.31624	6.9533	6.2014	6.29781
J3KN29;O00233	PSMD9	9.25013	8.46545	7.6414	9.44447	8.28091	9.03151	9.11477	7.73558	8.9027	9.27315	8.02688	9.01808
J3KN75;Q0IIM8	TBC1D8B	3.27965	3.0016	3.03087	3.01147	3.31919	3.21495	3.21339	3.48856	3.29033	3.60335	3.63884	3.81373
J3KNF4;O14618	CCS	7.10355	7.21959	7.21812	7.03059	6.96616	7.05153	6.82135	6.81158	7.03835	7.06722	6.7318	6.92071
J3KNL7;Q8NBR6	MINDY2	3.43788	3.39636	3.65425	3.26519	3.48837	3.06956	3.45789	3.29619	3.04493	3.27607	3.36921	3.59894
J3KNN3;P15735	PHKG2	4.12012	3.42295	3.99666	3.24947	3.76988	3.80026	4.27321	3.78848	4.17193	3.8727	3.68875	4.02325
J3KNN7;Q7Z569	BRAP	3.1892	2.72165	2.86093	3.3618	3.5464	2.72966	2.60364	2.39877	2.64935	2.76183	3.1688	2.37223
J3KNS1;Q9UPW5	AGTPBP1	3.83058	3.40034	2.36233	1.95353	2.36281	2.5087	-0.365215	3.09593	2.46589	2.60869	0.133358	0.571673
J3KP15;Q01130	SRSF2	9.47545	9.51112	9.60555	9.38555	9.56643	9.48775	9.95698	9.80124	9.30534	9.81263	9.57729	10.1824
J3KP75;O75167	PHACTR2	2.8285	3.28856	4.07222	2.74216	3.10041	2.63016	3.20512	3.09871	3.44129	3.3284	2.1594	2.93085
J3KPD3;Q9Y580	RBM7	4.51211	4.42707	4.51857	4.36598	4.3223	4.47135	4.43536	4.32738	4.37286	4.70149	3.46976	3.91439
J3KPF0	HECTD4	2.54768	2.29188	2.43502	2.26568	2.47025	2.45228	2.37436	2.33038	2.27049	2.47572	2.57621	2.25368
J3KPP4;O95232	LUC7L3	5.33368	4.90631	5.17689	5.12493	5.28643	5.06388	5.42998	5.67392	5.0745	5.53254	5.76329	5.26372
J3KPT4;Q9H4I3	TRABD	2.76895	3.80854	3.88137	2.36727	4.6078	5.26019	4.6903	3.48737	4.22449	5.11653		3.37442
J3KPX7;Q99623	PHB2	8.16431	8.30418	8.38586	8.08239	8.09837	8.22608	8.30577	8.1976	8.32192	8.20723	7.73297	8.33172
J3KQ09;J3KSW2;Q9UNA4	POLI	3.16404	2.95094	3.03661	3.49333	3.09316	2.7892	3.43695	2.7326	2.99879	3.21641	3.50783	3.36849
J3KQ32;Q9NTK5	OLA1	7.50209	7.12679	7.44493	7.24133	7.40421	7.24377	7.54477	7.37094	7.36543	7.22822	7.28259	7.41855
J3KQ47;Q53HI1	UNC50	3.56754	3.19075	2.85186	4.0209	3.51403	3.85516	3.72637	6.62443	2.74082	3.2446	3.89178	3.90421
J3KQ48;Q9Y3E5	PTRH2	2.95062	3.21676	2.90673	3.52872	3.5065	3.55114	3.52608	3.85171	3.6763	2.99145	3.23168	3.28468
J3KQ66;P78509	RELN	4.73079	4.59877	4.26853	4.6219	4.66408	4.85958	3.35282	3.95556	4.97244	4.66839	3.24615	3.40182
J3KQI6;Q9BX79	STRA6	3.8338	3.96033	4.5833	4.3933	4.97864	4.11023	3.86871	4.10344	4.10549	4.11435	4.15482	4.36915
J3KQJ1;Q8NBJ7	SUMF2	7.14886	6.8783	7.06455	6.86802	6.83714	6.89301	6.64883	6.69638	7.01483	7.30196	5.9738	6.81719
J3KQN4;P83881	RPL36A	8.57134	8.11305	8.09945	8.47802	8.1668	8.40788	8.24254	8.06731	8.4944	8.87001	7.178	6.95889
J3KQY1	MRPL22	7.40433	6.17141	5.72861	7.3229	6.88434	7.51621	7.28884	7.62281	6.55024	7.87529	7.58929	7.37752
J3KR44;Q96FW1	OTUB1	6.71758	6.5618	5.88123	7.0501	7.24964	7.20135	7.34058	7.52742	7.52148	6.98888	6.33183	6.92856
J3KR72;P49848	TAF6	2.66652	2.69143	2.87744	2.46683	2.62678	2.61431	3.07593	2.97265	2.42948	2.89555	3.15901	2.85529
J3KR97;Q9BTW9	TBCD	5.84547	5.85037	6.15929	5.52534	6.11362	5.6437	6.30696	5.99859	7.10598	6.0055	6.72047	6.45613
J3KRC4;J3KSX6;Q8TCD5	NT5C	2.31922	2.72141	2.04895	2.72809	3.0214	2.90167	2.57181	2.73024	2.84147	2.27356	1.05335	1.62357
J3KRD1;J3KS70;J3QKK4;J3QKY2;J3QLU5;J3QR33;J3QRQ6	EPB41L3	3.56921	3.85985	3.85595	3.75132	3.48669	3.84294	3.36331	3.38278	3.46629	3.40349	3.52798	3.10124
J3KRP6;J3KT74;J3QQM2;J3QQW2;J3QS72;Q15532;X6R3J2	SS18	4.92678	4.76603	4.90545	4.71519	4.79484	4.72876	5.02462	5.24478	4.86187	5.12834	5.30709	5.16288
J3KRR0;J3QQM5;Q9BT23	LIMD2	4.93778	5.62441	4.64407	5.13992	5.1281	5.04656	5.66919	5.17423	5.62609	5.47572	5.26138	6.02778
J3KTA1;Q96IG2	FBXL20	2.44619	1.98131	2.0881	2.55603	2.43776	2.29232	1.21351	1.28568	3.06528	2.16687	2.46038	-1.84385
J3KTA4;P17844	DDX5	10.292	10.0957	10.1312	10.0265	10.28	10.103	10.5211	10.4645	9.97305	10.4605	10.9114	10.7395
J3KTE4;J3QR09;P84098	RPL19	7.34485	8.76007	7.25951	8.62864	7.88039	8.32925	8.13557	7.40849	8.61513	7.79265	6.49421	6.93221
J3KTF8;J3QQX2;P52565	ARHGDIA	9.75665	9.75392	9.82124	9.71813	9.78837	9.74183	9.82722	9.69511	9.60328	9.75214	9.93909	10.0112
J3KTL2;Q07955	SRSF1	10.0728	10.0469	10.0958	9.80372	10.0163	9.86254	10.2329	10.3069	9.83193	10.2088	10.7796	10.5384
J3QK89;Q8IWX8	CHERP	5.53431	5.62177	5.49251	5.84818	5.69529	5.71037	5.64598	5.25148	5.66885	6.01151	4.94611	5.98457
J3QKW2;J3QLS3;J3QQS1;Q9Y2R9	MRPS7	2.39203	3.46745	2.25888	3.78433	3.85399	3.87072	4.0385	3.04014	3.62518	3.23193	3.45098	2.90245
J3QL56;O75880	SCO1	4.23718	4.36055	3.70167	4.93571	4.91123	5.26184	4.53585	4.58826	5.12889	4.82732	4.54089	3.95336
J3QL71;Q96FV2	SCRN2	5.27082	5.15523	5.09683	5.41985	5.21226	5.33254	4.33914	4.71269	5.39836	5.25438	4.99326	5.39396
J3QLB2;Q8N1S5	SLC39A11	3.92446		4.56712	3.95827	4.54832			2.75564	4.27082	3.71327	5.10247	5.43863
J3QLE5;P14678;P63162	SNRPN;SNRPB;SNRPN	7.6826	7.95582	7.73037	7.81587	7.42608	7.74257	7.13142	7.5187	7.97661	7.46077	6.55449	6.57973
J3QLR8;Q9Y3D9	MRPS23	3.62488	3.87049	3.24723	3.83074	3.73693	3.66676	3.68778	3.36221	3.54751	3.55699	3.33188	4.35443
J3QLW7;Q9Y221	NIP7	3.69749		2.16903	2.30563	3.71727	3.71649	3.9471		3.79319		3.85622	3.36107
J3QQ67;Q07020	RPL18	10.2375	10.5062	10.3448	10.3706	10.1322	10.4303	10.0879	9.75603	10.305	10.3121	9.19049	9.53699
J3QQJ0;Q9UHR5	SAP30BP	4.67321	4.76067	4.96609	4.28763	4.78097	4.56789	4.9333	4.74975	4.29077	4.94928	5.4938	5.23174
J3QQK6;P02686	MBP	6.1227	5.88911	3.01771	5.82186	5.81246	5.50022	1.37346	5.04967	5.11275	5.74719	6.15788	5.17962
J3QQQ9;J3QQV1;J3QRI7;P61254	RPL26;RPL26;RPL26	8.0893	9.22325	7.5851	9.04191	8.49754	8.84347	8.3397	8.53544	9.136	8.35218	7.06851	7.95031
J3QQY2;Q9UM00	TMCO1	4.4952	4.71648	4.5123	4.37875	4.73874	4.69096	5.03692	4.51346	4.71055	4.43627	4.50365	4.6823
J3QQZ9;Q9NVS9	PNPO	3.62601	3.90577	3.3887	4.28897	4.22177	3.89898	3.33337	3.60596	4.46273	3.64726	2.68567	3.16944
J3QR07;Q96MU7	YTHDC1	3.74756	4.28751	4.37198	3.79296	4.02128	3.87372	3.97411	3.99602	3.72498	4.3284	4.54426	3.95267
J3QRG1;Q6PK18	OGFOD3	3.29891	2.66296	3.20357	2.39487	3.4039	3.49173	3.2667	3.83001	3.38885	3.31535	4.00792	3.7647
J3QRK9;Q96CD0	FBXL8	3.70082	3.80178	4.03453	4.08368	4.28836	4.00281	4.25716	4.05789	3.75665	4.01762	4.14727	3.7889
J3QRP2;Q8IZR5	CMTM4	2.95861	2.91536	3.11649	2.88954	3.48248	2.87991	3.57145	3.13794	3.30989	3.181	1.86187	2.31868
J3QRS3;O14950;P19105	MYL12A;MYL12B;MYL12A	8.28765	9.26455	8.18655	9.15372	8.83889	9.04355	8.53272	8.54517	9.05015	8.40731	8.43357	8.33267
J3QRS9;O43670;X6R4W8	ZNF207	7.22402	7.2233	7.34945	7.00641	7.17041	7.05293	7.26377	7.30558	7.05708	7.30778	7.66012	7.53964
J3QRU1;P07947	YES1	4.87458	4.70147	5.02557	4.7178	4.99395	4.73644	5.36159	5.24913	5.00595	5.19218	4.57302	5.29818
J3QRV5;Q6P1M3	LLGL2	3.92792	3.59044	3.78073	3.49026	3.84567	3.95275	4.18713	3.73802	3.66125	4.2911	4.28314	4.31383
J3QS30;K7ERX6;K7ESK0;Q9UPT9	USP22	4.01697	4.7224	3.05982	4.73903	4.8836	6.38674	3.89881	6.68314	5.83952	3.94122	3.5136	3.84527
J3QS41;P42694	HELZ	2.79086	2.73304	3.07857	2.68591	3.1944	2.61617	2.5847	2.68996	2.24325	2.91637	3.20336	3.27231
J3QSH4;Q14119	VEZF1	4.50536	3.85202	3.91292	3.95731	4.25193	4.11052	3.67	4.23402	3.91507	3.93306	3.98481	2.68502
J3QT28;O43684	BUB3	8.0981	8.0312	8.2135	7.98696	8.14541	8.00047	8.44721	8.36629	7.89918	8.27502	7.77515	8.58218
J3QT87;Q96SW2	CRBN	3.97271	3.64097	3.4177	4.06388	4.18215	4.16817	4.50526	4.81411	3.86876	4.68805	4.36095	4.96112
J3QTA2;Q99933	BAG1	3.31471	3.53027	3.23539	3.58338	3.6911	3.71394	3.78937	3.14509	3.48722	2.90929	3.37147	3.6758
J9JIC5;Q9HAS0	C17orf75	2.37177	2.99763	2.43661	2.43591	2.4555	2.58196	2.71971	2.4818	2.48101	2.66708	0.989321	2.33588
K4DI92;Q6NW29	RWDD4	2.40804	3.60872	3.0645	3.2943	1.92051	3.26054	2.72149	2.03666	2.66886	2.17344	1.37465	2.28634
K7EIJ1;Q9H777	ELAC1	2.21413	2.30557	2.99694	1.86784	2.14669	2.32413	3.35681	3.11042	2.4867	2.82178	2.63992	3.39977
K7EIN2;Q9BRJ7	NUDT16L1	1.86452	0.913328	1.27537	2.73729	3.24094	2.92331	3.22318	1.04352	2.73681	1.98168	2.58478	3.51708
K7EIU8;Q13485	SMAD4	5.47613	4.75217	5.09988	5.17354	5.33482	4.9941	5.01844	5.28412	4.83584	5.09257	4.5877	4.98087
K7EIX2;Q6AI08	HEATR6	4.33531	3.68306	4.5196	4.43509	4.5843	4.28241	4.52198	5.16293	4.22131	4.39802	4.86383	5.15313
K7EIY6;Q9BV68	RNF126	5.09842	5.24935	5.24032	5.05976	5.03232	4.89735	5.15719	5.01424	4.94987	5.34322	5.47087	5.70603
K7EJH8	ACTN4	4.93411	4.85878	4.6343	4.95189	4.88502	5.14338	3.83167	5.05646	4.40568	4.54694	4.31102	3.257
K7EK33;K7EQ55;Q96EP5	DAZAP1	7.88322	7.45613	7.56935	7.53234	7.63878	7.49245	7.51522	7.60557	7.61701	7.99962	6.9945	6.50066
K7EK35;P42229	STAT5A	3.61396	3.34269	3.35816	3.43987	3.43299	3.27511	3.82883	3.65579	3.52502	3.89624	3.41382	3.33276
K7EK56;Q9UFG5	C19orf25	3.71918	3.40535	3.49582	3.89718	4.23217	4.37046	3.47106	3.68443	4.32067	3.52668	2.95224	3.43014
K7EKE6	LONP1	7.12751	6.88336	6.8964	6.98335	7.21228	6.95964	7.11753	7.08427	7.12715	7.14947	7.00022	7.40101
K7EKI4;K7ELF1;K7ELQ0;K7ES61;Q9BYD3;X6RAY8	MRPL4	3.87793	3.90684	3.13646	3.96466	4.2257	3.89523	3.65003	3.7108	4.04017	3.83462	3.74281	3.59888
K7EKI8;O60437	PPL	5.15841	5.23631	5.21124	5.30007	5.77705	5.39861	5.73655	5.77393	5.5132	5.75102	5.39118	5.70423
K7EKQ0;O43291	SPINT2	3.76343	3.7823	4.27137	3.6628		3.82431	3.50843	3.99579	3.71843	4.65586	2.42444	4.14107
K7EL81	PPP1R12C	5.05793	4.90598	5.16412	4.93231	4.71297	4.83325	4.73011	4.47056	4.67487	5.21426	4.13702	4.18562
K7ELG9;Q3MHD2	LSM12	6.05692	6.26867	6.02558	6.2936	6.41825	6.24896	6.71143	6.32807	6.07173	6.31981	6.75153	6.9516
K7ELL7	PRKCSH	9.27479	9.28511	9.30783	9.10926	9.05997	9.07229	8.80369	8.92617	9.07434	9.21871	9.13891	9.01392
K7ELQ9;Q6UW68	TMEM205	6.00318	6.67109	6.16561	5.89158	5.7936	5.92284	6.12815	5.46143	6.22422	6.12734	5.16596	5.61281
K7EM18;P41567	EIF1	1.87746	3.14366	2.3406	3.46913	3.19488	3.53648	2.19826	2.45535	3.11228	2.32301	2.53772
K7EM38	ACTG1	7.37355	6.1713	5.8573	6.76759	7.17139	6.85346	6.90161	7.12748	7.04171	7.00545	7.76825	6.98278
K7EMC7;Q8WWM9	CYGB	4.01343	4.07493	2.97607	4.19619	3.4819	4.63894	3.49856	3.52363	4.21477	3.57671	3.23749	3.11639
K7EMD9	KRT13	5.40263	5.37507	4.5907	4.87295	5.32517	4.67747	3.18346	5.8366	5.97029	5.44305	5.90455	5.93727
K7EML3;Q9NUL5	SHFL	4.32211	4.50397	4.6563	4.50428	4.27048	4.42659	4.17312	3.36107	4.14973	4.26745	4.1088	3.23698
K7EMQ3	DNM2	5.04595	4.88308	5.50966	4.96473	4.99667	4.95448	5.40594	5.24235	5.77062	5.53424	4.48701	5.51563
K7ENL9;Q96DM3	RMC1	2.41216	2.7488	2.90195	1.97744	2.66551	2.51999	2.45648	2.15843	2.02459	2.55455	3.53398	3.0022
K7ENP1;Q7Z4G4	TRMT11	4.18734	4.25042	3.68543	4.52318	4.37498	4.60836	4.29281	4.01391	4.50473	4.78281	4.43448	4.17392
K7ENR6;Q969U7	PSMG2	4.1812	4.1267	3.94262	4.43787	4.79404	4.45964	4.90835	4.13307	3.92771	4.62821	4.85533	4.73076
K7EP14;P07992	ERCC1				2.53655	2.08853	2.29764	2.44488	2.41286	2.39383	2.64406
K7EP90;Q9BTD8	RBM42	5.01188	5.38162	5.19648	5.49986	4.68837	5.43626	4.99905	4.03234	5.22417	4.99262	4.01142	4.87998
K7EPJ5;O60291	MGRN1	3.1901	3.40579	3.54823	3.23738	3.26049	3.30014	3.75734	3.73361	2.99718	3.65758	3.95115	3.51746
K7EPS8	C19orf12	3.40603	3.24726	3.99414	3.60542	3.81911	3.69135	3.36818	2.84306	3.60812	3.13817	3.45848
K7EQG1;Q9NXS2	QPCTL	3.4343	3.85649	3.85661	3.19483	3.52181	3.53267	3.77007	3.19469	3.46441	3.13196	2.89613	3.61711
K7ER15;Q9H0R4	HDHD2	3.09541	3.12141	2.25673	3.60363	3.82211	3.62834	1.71702	4.65968	3.87492	2.52451	4.98321
K7ERC8;Q06136	KDSR	4.61443	3.95208	3.9439	4.46268	4.56574	4.31875	4.13561	4.37824	4.59367	4.36065	4.33979	4.56288
K7ERD8	MAPRE2	3.58419	3.66884	3.70514	3.73996	3.53959	3.79628	3.67149	3.71396	3.98914	3.58012	3.91095	3.17847
K7ERF1;Q9UBQ5	EIF3K	7.07479	6.93792	7.04846	7.0146	7.24734	7.08907	7.19577	6.96386	6.96313	7.06718	7.15191	7.22017
K7ERV3;P04183	TK1		3.20133	2.68457		4.15217	3.16986	4.52129	3.95057		3.26755	3.86414	3.91473
K7ESP4;Q8WVC6	DCAKD	4.24333	4.24246	4.16465	4.45568	4.70092	4.64787	5.1279	4.63852	4.54211	4.40141	4.76515	5.83154
K7N7A8;P29972	AQP1	7.52203	7.88852	7.6214	7.80304	6.69372	7.8647	6.52283	5.04131	6.98086	7.01403	7.18373	7.76773
K9J957;P61289	PSME3	3.86836	4.11682	3.93382	4.4557	5.00277	4.67875	5.09347	4.86029	4.35078	4.43046	4.6666	4.91195
L0R6Q1	SLC35A4	3.01508	3.61032	3.32237	3.74162	3.11988	3.41652	3.38896	7.36897	4.46098	3.7551	4.2647	3.21221
M0QWZ7;Q9NP81	SARS2	5.49135	5.16606	5.48567	5.3105	5.49758	5.46306	5.71549	5.38887	5.17383	5.63873	5.44272	5.33847
M0QXB4;O14579	COPE	4.94065	5.34942	4.94638	5.91196	6.07361	5.92954	5.90749	5.90161	6.10526	5.50937	5.72174	5.79661
M0QXT0;M0QYU7;Q15853	USF2	3.52142	2.1515	2.32007	2.74525	2.35642	2.18351	2.49358	2.96932	2.4598	3.12822	2.69506	2.60844
M0QXX4;Q9Y664	KPTN	3.07944	2.5529	3.29719	2.93683	3.01749	3.02812	3.06533	2.9272	2.75549	3.29268	2.89001	3.37117
M0QXZ5;Q96B54	ZNF428	7.35823	7.12417	7.45928	7.00467	7.23552	7.03631	7.19319	7.26346	6.95417	7.64634	6.03552	7.17038
M0QY97;Q9UPT8	ZC3H4	6.10787	5.75303	5.69506	6.07768	6.33083	5.89781	5.58871	5.3489	3.60939	4.47518	4.67482	4.18821
M0QYH2;Q96T60	PNKP	5.40383	5.41934	5.42313	5.21734	5.54419	5.34686	5.9175	5.67983	5.39734	5.75607	6.23288	5.96148
M0QYT9;Q14653	IRF3	4.22753	4.23758	4.29411	4.47865	4.43434	4.58623	3.99963	3.76658	4.19845	4.30306	3.79734	3.21112
M0QYZ2;M0R0N4;P53680	AP2S1	5.75797	5.23086	5.02781	5.79552	5.99551	5.68654	4.23806	5.41578	6.20588	5.05032	5.38055	4.42251
M0QZ12;Q96CP6	GRAMD1A	4.48754	2.73678	3.06328	3.80633	3.11425	4.65965	6.13707	6.34334	4.16885	5.12232	5.24594	6.5673
M0QZ28;Q9Y4J8	DTNA	3.02612	3.15214	3.21401	2.67086	3.12706	2.97897	3.93658	3.76731	3.09003	3.38702	3.81129	3.84074
M0QZR4;Q92888	ARHGEF1	6.65666	6.57619	6.55905	6.54588	6.81664	6.85405	6.93726	6.72785	6.69069	6.83799	6.70068	6.11205
M0R0F0;P46782	RPS5	7.92085	8.1799	7.71133	8.46095	8.48807	8.52739	8.32647	8.20224	8.61609	8.23859	6.93769	7.61472
M0R0P8;Q13459	MYO9B	5.71526	5.73658	5.76494	5.68245	5.82506	5.79016	5.56376	5.67778	5.64413	5.67215	5.74122	5.53407
M0R117;Q02543	RPL18A	8.56347	9.34506	8.71024	9.15864	9.19381	9.21031	9.36369	9.07793	9.27875	9.02385	8.96913	8.93085
M0R1I2;Q03405	PLAUR	3.55406	2.79171	3.26987	3.68049	3.76017	3.65252	4.34814	3.77064	3.19189	3.66394	4.49015	3.74552
M0R1Y2;P24390;P33947	KDELR1;KDELR1;KDELR2		1.39914	2.24441	2.06215	2.2916	0.94408	1.64213	2.7449	2.28156	2.09094
M0R208;Q16740	CLPP	4.09867	4.31195	3.51654	3.97012	4.49928	3.88412	4.31772	4.07595	4.20402	5.32167	4.14241	4.19114
M0R2A0;Q5UCC4	EMC10	4.30861	4.52466	4.46951	4.23914	4.32095	4.28429	3.98351	4.41963	3.9774	3.96115	5.18729	5.46865
M0R2S1	UBA52	7.04077	7.08504	7.31263	6.78179	6.75105	6.57289	6.79565	6.93305	6.60076	7.05404	7.01612	6.12298
M0R2S3;Q9BW85	YJU2	2.23141	2.39805	2.12845	1.82262	1.57514	2.1327	2.27915	3.40129	1.679	2.27301	0.696622	0.126598
M0R2U7;Q9NSC5	HOMER3	2.56874	3.05248	2.52286	2.78596	3.17316	2.75983	3.55944	2.6197	2.62582	2.57748
M0R2Z9;Q8IX01	SUGP2	5.81898	6.0731	5.69118	5.85434	5.5395	5.88408	5.91182	5.42802	5.972	5.67487	5.54853	5.54349
M0R3D4;Q9UI14	RABAC1	4.18755	3.75079	3.40697	3.91609	4.31083	3.99103	3.83967	3.82682	4.05703	3.39173	2.89292	3.43996
O00115	DNASE2	4.8011	4.80255	5.11027	4.79638	5.52573	4.9032	5.79092	5.73071	5.12018	5.743	5.61739	5.63934
O00116	AGPS	5.54804	5.38088	5.60127	5.44107	5.78419	5.31329	6.11404	5.53927	5.52474	5.75019	6.256	5.47664
O00139	KIF2A	5.89891	5.67781	5.67265	5.89268	5.85909	5.78886	5.78288	5.88487	5.87346	5.88975	5.25753	5.63712
O00148	DDX39A	4.35349	3.59629	3.49553	4.49263	4.52211	4.38423	4.80502	4.81027	3.94635	4.46264	4.36508	4.40954
O00151	PDLIM1	8.08355	7.87728	8.0846	7.96219	8.17475	7.97276	7.95416	7.97776	7.70787	8.03252	8.42248	8.10034
O00154	ACOT7	7.78652	7.33951	7.57706	7.31106	7.82586	7.48477	8.11566	7.9392	7.39748	7.8427	8.69164	8.21295
O00159	MYO1C	8.32891	9.44352	7.93048	8.24161	8.68509	9.11931	7.56033	7.32214	7.45015	8.74468	7.80533	7.58068
O00161	SNAP23	6.0565	6.24518	5.83948	6.56605	6.78886	6.53719	6.80934	6.60514	6.5362	6.44265	6.58751	6.28781
O00170	AIP	5.54864	5.99998	5.84278	5.93798	6.07764	5.98012	6.14646	6.0208	5.76718	5.77516	5.72194	5.84968
O00178	GTPBP1	5.5769	5.38552	5.52094	5.16382	5.43457	5.17667	5.05288	5.34954	5.17462	5.40407	5.84881	5.26425
O00186	STXBP3	5.28397	5.31779	5.4701	5.38372	5.50857	5.38825	5.57937	5.41156	5.34459	5.30154	5.1362	5.2387
O00203	AP3B1	6.728	6.34473	6.85598	6.70289	7.00241	6.58364	7.06231	7.12039	7.01585	7.24971	7.00422	7.56792
O00221;Q7LC14	NFKBIE	2.03272	2.19435	1.94449	2.60763	2.2233	2.41004		0.256991	2.34938	1.17113
O00231	PSMD11	7.37754	7.32084	7.20651	7.66329	7.84446	7.63612	8.08169	7.85104	7.71599	7.79403	7.50333	8.17309
O00232	PSMD12	5.98083	6.12351	6.08193	6.3474	6.52751	6.50049	6.57949	6.54061	6.53606	6.24501	5.75568	6.42942
O00264	PGRMC1	7.67572	8.47433	7.57254	8.23337	8.12689	8.21893	7.35095	7.6557	8.35027	7.75635	7.55157	7.0084
O00267	SUPT5H	5.88028	5.41325	5.60867	5.58101	5.87039	5.74544	6.11274	6.0504	5.74153	6.05756	6.53064	6.28436
O00268	TAF4	2.44052	2.1053	2.43335	2.23609	2.30094	2.05281	2.62496	2.74203	2.16855	2.5801	2.65933	3.08527
O00273	DFFA	5.89066	5.88582	5.61251	5.95758	5.83802	5.81911	5.95935	5.61946	5.81607	5.94041	5.93227	6.02027
O00291	HIP1	5.41449	5.51059	5.23362	5.51628	5.48782	5.47709	5.58158	6.24931	5.4782	5.3031	5.21346	5.65436
O00299	CLIC1	8.6493	8.83964	8.84146	9.02902	9.05238	9.06051	8.92933	8.76667	8.98018	8.81941	8.70885	8.63497
O00303	EIF3F	7.24026	7.52679	7.30975	7.52148	7.30007	7.54012	7.32052	7.06982	7.45303	7.20649	7.13131	7.18053
O00330	PDHX	5.51859	5.77511	5.60942	5.60029	5.39513	5.61712	5.84678	5.49176	5.80909	5.75397	5.72059	5.09227
O00339	MATN2	5.45453	5.23872	5.21451	5.51902	5.50399	5.47124	5.90001	6.14975	5.31339	5.86393	6.00506	5.62522
O00399	DCTN6	5.81372	5.75454	5.82328	5.52604	5.72905	5.57216	5.79559	6.04662	5.60348	5.74574	5.74524	4.59051
O00400	SLC33A1	4.89341	4.80416	5.27147	4.81857	5.20945	5.00857	5.01328	5.21997	5.11839	5.07351	4.91729	5.43787
O00401	WASL	6.86597	6.13067	6.43136	6.39534	6.54359	6.50924	6.56482	6.52104	6.42114	6.66519	6.67743	6.84219
O00410	IPO5	7.53664	7.43675	7.36348	7.63771	7.75172	7.81312	7.89793	7.71074	7.86237	7.66841	7.78125	7.81249
O00418	EEF2K	3.82298	3.05704	3.22132	3.22192	4.04072	3.65777	3.86908	3.65725	3.58881	3.85012	3.97182	3.11537
O00422	SAP18	7.77537	7.36886	7.3335	7.32358	7.38867	7.75774	7.96922	7.50273	7.75704	7.59474	7.59336	8.05772
O00425	IGF2BP3	8.7766	8.58582	8.42475	8.47178	8.44701	8.39558	8.4793	8.49654	8.58236	8.67493	8.62731	8.50297
O00429	DNM1L	8.39634	7.97471	7.71779	8.35922	7.74365	8.06251	8.03347	7.51204	8.04785	7.43579	10.8097	8.79713
O00442	RTCA	6.20031	6.01779	6.34377	6.0735	6.30618	6.0579	5.99507	6.08073	6.04763	6.04989	6.37208	6.17341
O00443	PIK3C2A	3.15149	2.86147	3.20804	2.94819	3.28572	3.45181	3.80964	2.71885	2.34835	3.24327	3.80354	4.08188
O00459	PIK3R2	2.77531	2.72886	2.63786	2.87472	2.9785	2.6455	3.12097	2.23172	2.61767	2.42856	2.58816	1.07399
O00461	GOLIM4	5.63407	5.70883	5.70255	5.70445	5.54479	5.74932	6.03122	5.93461	5.79624	6.22735	6.29957	6.14814
O00462	MANBA	6.51227	6.30963	6.51968	6.333	6.60866	6.30597	6.77294	6.77094	6.37559	6.76177	6.21176	6.8648
O00468	AGRN	4.26408	4.14643	5.2024	4.41413	4.7523	4.4577	6.1643	5.35377	4.92032	4.24286	5.5501	4.14821
O00471	EXOC5	3.40217	4.12628	2.99039	4.33461	4.02593	4.3377	4.01667	4.18627	4.39275	3.74811	3.74491	3.61065
O00478	BTN3A3	2.16108	2.66819	3.29316		2.78157	2.20664	6.33031		2.61019	3.02022	5.84585
O00479	HMGN4	5.90391	5.54295	5.08089	5.36135	4.80701	5.13163	4.24911	5.37312	5.14039	5.20964	5.01127	4.60414
O00483	NDUFA4	5.90187	6.20062	6.01998	6.65949	6.82004	6.70964	6.50299	6.59381	7.01966	6.49286	6.42146	6.25386
O00487	PSMD14	7.00225	6.73233	6.80607	7.00422	7.15823	7.07698	6.9507	7.16999	7.1737	6.98643	7.30842	7.18839
O00499	BIN1	5.63225	5.94187	6.07024	5.48555	5.39891	5.51918	5.47937	5.15458	5.41364	5.54526	4.87881	5.30848
O00505	KPNA3	6.11962	5.73629	5.83908	6.08596	6.25141	6.06241	6.10178	6.18151	6.10409	6.29604	6.12355	5.86541
O00506	STK25	6.87605	6.84178	6.55344	6.48032	6.12233	6.68422	8.13587	6.96745	6.68139	7.37873	7.01067	8.23461
O00512	BCL9	3.09878	2.8709	2.61037	2.69046	2.97787	2.81105	3.01134	2.60654	2.47526	3.06904	3.31898	3.20014
O00519	FAAH	2.77407	2.95815	3.32956	2.68518	2.63999	3.11334	2.80986	2.63915	2.55968	3.18281	2.17768	2.67712
O00534	VWA5A	5.26605	5.44521	5.7725	5.42455	5.6412	5.35692	4.87658	5.3403	5.20996	5.22218	5.47959	4.99293
O00560	SDCBP	6.13023	5.96173	6.18627	6.0775	6.1158	6.05654	6.66338	6.33708	5.76269	6.12757	6.78545	6.78644
O00562	PITPNM1	2.8275	2.47598	2.90106	2.73418	3.06516	2.72287	2.42027	1.43886	2.09414	2.54474	2.78931	2.57424
O00566	MPHOSPH10	3.60197	4.58325	4.60269	4.81665	4.52049	4.82647	2.89762	4.64493	5.15122	4.75658	3.35802	2.71645
O00567	NOP56	7.39664	7.22567	7.50157	7.26983	7.40027	7.39037	7.58826	7.35515	7.34654	7.63788	7.07384	7.53727
O00592	PODXL	11.0623	10.8385	10.5045	10.5373	10.236	10.7407	10.5965	10.5631	10.8716	11.0387	11.0381	10.8097
O00622	CCN1	5.424	5.47182	5.33758	3.65613	3.98143	3.58934	4.31576	4.51991	3.88564	4.06386	4.22854	3.62859
O00625	PIR	4.27027	4.11334	3.89081	3.94162	4.62742	4.66283	4.70419	4.6613	4.70989	5.05055	2.61959	5.40437
O00629	KPNA4	5.20857	5.43201	5.41427	5.30574	5.55695	5.39588	5.53469	5.05017	5.37068	5.30284	4.77433	5.46111
O00743	PPP6C	5.28719	5.22954	5.15221	5.39997	5.54626	5.37827	4.98737	4.75482	5.56291	5.15395	5.24831	5.67259
O00754	MAN2B1	5.43527	5.43477	5.52948	5.45105	5.78938	5.48598	5.50099	5.79309	5.67206	5.83145	5.8445	5.93012
O00764	PDXK	6.97792	7.0299	6.86901	7.01929	7.05772	7.06904	6.38263	6.7613	7.18365	6.85068	6.89019	6.61533
O14495	PLPP3	6.0733	6.17063	6.90649	6.54115	6.82935	6.35981	5.94636	6.37328	6.44334	6.04038	5.8146	6.49769
O14497	ARID1A	5.00258	5.7704	5.49944	5.79301	5.16986	5.65194	5.72927	5.34826	5.61105	5.74813	5.47843	5.61472
O14498	ISLR	6.7558	6.54709	7.03641	6.95547	7.20899	6.87487	7.20058	7.07899	7.06568	7.22474	6.84623	7.17199
O14530	TXNDC9	2.22044	2.26336	2.53888	2.57563	2.76918	2.18405	2.56997	1.65603	2.45	3.15465	2.75425	1.84613
O14531	DPYSL4	4.9897	5.05903	5.35249	4.94623	5.49248	5.10991	6.24359	5.95757	4.74027	5.73469	5.80292	6.17637
O14545	TRAFD1	3.51864	3.4776	3.75963	3.83671	3.45182	3.4405	3.75026	3.6646	3.14724	3.53614	3.28042	3.36637
O14548	COX7A2L	3.24457	3.83196	3.55713	4.14863	3.40972	4.02492	3.93477	3.36409	3.67675	3.46487	1.9063	2.94814
O14558	HSPB6	6.90769	7.55707	7.37551	8.15869	8.23976	7.94328	7.65376	6.99384	8.36955	7.56946	6.8843	7.37975
O14561	NDUFAB1	2.07809	2.304	1.56564	3.64596	3.30161	3.91664	3.09312		3.70883	1.32065
O14562	UBFD1	6.80909	7.1458	7.08972	7.06196	6.22968	6.9385	6.49291	6.333	6.70444	6.53549	5.77217	5.86678
O14576	DYNC1I1	2.70645	2.26372	2.77768	2.71403	3.21998	2.59729	2.70602	3.00912	2.78609	2.85213	3.2891	3.16875
O14613	CDC42EP2	4.02814	3.87457	4.15532	3.895	3.95553	3.66838		0.459784	3.06846	3.71222		3.27496
O14617	AP3D1	5.82135	5.80383	6.01614	5.72466	5.99041	5.93993	5.9869	5.91282	5.80513	6.10838	6.35154	6.31812
O14647	CHD2	5.03291	5.05588	5.1296	4.92566	5.04363	4.81657	4.97217	5.13054	5.01248	5.16451	5.50333	5.23968
O14656	TOR1A	3.4984	2.84983	2.6777	3.55548	3.31606	3.5945	3.17404	2.82721	3.36787	3.59486	2.73584	2.81548
O14657	TOR1B	2.99332	2.80211	2.53633	3.27524	2.51526	3.03911	1.37807	2.18842	2.76026	2.72834	1.60857	2.60825
O14672	ADAM10	6.97221	6.70046	6.92136	6.83707	6.90168	6.78299	6.83937	6.65664	6.7831	6.92864	7.11285	6.98634
O14686	KMT2D	0.733247	3.33845	1.65139	2.41436				1.21198	1.68579	-0.451961	0.103356	0.121573
O14733	MAP2K7	3.05324	2.9076	2.5982	2.65126	2.8357	2.73124	3.33602	3.42642	3.08233	2.94164	1.99798
O14737	PDCD5	2.78713	3.01528	2.13495	3.79877	3.34253	3.67526	3.50023	1.69371	4.02624	2.84959	2.79135	2.87771
O14744	PRMT5	6.43809	6.57546	6.89035	6.21029	6.52759	6.12453	6.19835	6.45671	6.19481	6.39324	6.16192	6.67647
O14745	SLC9A3R1	10.6599	10.6719	10.6882	10.414	10	10.483	9.54694	9.69563	10.3348	10.3078	9.65953	9.85296
O14772	FPGT	2.9823	1.84814	2.98433	3.05514	3.30445	2.97281	4.72562	3.01346	2.59588	3.08819	2.59355	3.9224
O14776	TCERG1	6.63781	6.6878	6.63682	6.4324	6.56172	6.51376	6.4671	6.62669	6.32209	6.73065	6.97648	6.78507
O14787	TNPO2	5.583	5.36692	5.53681	5.50368	5.6966	5.49702	5.73245	5.58096	5.62583	5.40921	5.40882	5.95942
O14802	POLR3A	6.9864	8.6669	9.27995	8.5139	9.09074	10.0021	8.7105	9.68923	8.67393	8.14466	10.0007	7.56835
O14818	PSMA7	8.24104	8.43756	8.26418	8.34638	8.4863	8.46094	8.65105	8.61963	8.4228	8.44975	8.60979	8.4737
O14828	SCAMP3	5.46535	5.44367	5.5511	5.39719	5.74669	5.40857	5.78027	5.67028	5.3502	5.69317	6.00862	5.92203
O14841	OPLAH	7.29891	7.05049	6.72035	7.39214	7.18865	7.29619	6.72352	6.75758	7.2973	7.07818	7.08083	6.59319
O14867	BACH1	3.16985	3.1772	3.18154	3.13394	3.19509	2.98349	3.29331	3.08149	2.9782	3.33887	3.53142	3.39812
O14879	IFIT3			2.35109		2.97336	3.38397	1.6593		2.66535	2.45995
O14880;Q5VV89	MGST3	4.30526	4.06719	3.46516	4.88543	4.43241	4.6253	2.7652	2.87965	4.29994	3.83931	4.47907	3.24262
O14907	TAX1BP3	6.48218	6.43759	6.47988	6.7804	6.97397	6.84929	7.71513	7.72834	6.64126	6.90193	6.86549	7.98909
O14908	GIPC1	5.36351	5.50987	5.20881	5.46595	5.775	5.56245	5.8805	5.75322	5.57216	5.58047	6.02652	5.61019
O14910	LIN7A	5.63256	6.56026	5.62147	6.35333	5.72273	6.28618	5.78368	5.8505	6.445	5.90234	4.27124	5.14419
O14925	TIMM23	5.32412	4.99041	5.51474	5.21327	5.69137	5.31292	5.43888	5.36018	5.30732	5.47072	6.08095	5.40794
O14929	HAT1	5.39139	4.94232	4.98554	5.50186	5.96101	5.69513	6.36977	6.17124	5.53109	5.81638	6.33217	6.35612
O14964	HGS	7.16866	7.10415	7.2688	7.04428	7.14746	7.05505	7.04174	7.04083	6.64133	7.09843	6.70055	7.03157
O14974	PPP1R12A	8.28984	8.2756	8.49272	8.17616	8.36377	8.13909	8.54001	8.00219	8.12961	8.50148	7.82843	8.62691
O14976	GAK	4.78438	4.7803	5.15142	4.79762	5.12973	4.64372	4.86242	5.06599	4.58157	4.98661	5.08037	5.1104
O14980	XPO1	7.12401	7.0205	7.09416	6.89869	7.29023	7.11462	7.54815	7.241	7.20373	7.16101	7.14021	7.02368
O15014	ZNF609	3.17277	3.07922	3.38307	3.05603	3.42902	3.0338	3.56473	3.62296	2.95534	3.68109	4.14136	3.80793
O15020	SPTBN2	7.95359	7.83417	7.85905	7.73926	7.88984	7.70012	7.9463	7.94917	7.90972	8.19045	6.57028	7.71224
O15027	SEC16A	6.74603	6.68863	6.86743	6.61115	6.72806	6.54738	6.71384	6.74439	6.58279	6.74073	7.0952	7.03593
O15031	PLXNB2	7.3087	7.21157	7.32637	7.02252	7.25972	7.11946	7.52274	7.30568	7.11686	7.37051	7.87798	7.6825
O15037	KHNYN	2.87541	2.94742	3.12949	2.54422	2.91485	2.88355	3.81112	2.86429	3.31342	3.34033	2.7343	4.07553
O15040	TECPR2	3.6141	2.71859	3.05246	2.46961	3.73822	3.07161	3.07591	3.21422	3.00479	3.50523	2.69665	3.49157
O15042	U2SURP	7.52275	5.49339	7.37994	7.33127	7.47438	5.78468	6.14656	6.08407	5.73359	6.10519	6.12	6.44023
O15047	SETD1A	3.7052	3.53914	3.88593	3.2962	3.61478	3.52026	3.96123	4.02027	3.4486	4.01492	4.15087	4.06664
O15063	GARRE1	2.80562	2.84601	2.75518	2.72231	3.13507	2.03465	3.61304	2.96548	3.24159	3.1435	3.03494	2.34348
O15066	KIF3B	2.93278	2.74068	3.14352	3.22342	3.10931	2.84729	2.74425	2.62987	2.73117	2.96301	1.39848	2.97337
O15067	PFAS	8.13406	7.78618	7.33567	8.14292	7.94452	8.06286	8.10356	7.75924	7.59671	8.06018	8.25777	8.27943
O15072	ADAMTS3	2.30137	1.75851	1.97759	2.12477	1.63488	2.35983	1.79291	1.37425	1.48098	1.70872	2.39124	2.17762
O15075	DCLK1	5.43125	6.06828	5.05741	5.99459	4.98861	6.10613	6.16333	6.47724	5.1199	5.48411	6.05853	6.37434
O15084	ANKRD28	4.38088	4.25177	4.30593	4.24182	4.30508	4.34451	3.85174	3.91514	3.94813	4.33187	4.42754	4.32922
O15085	ARHGEF11	4.35313	4.27027	3.96639	4.12921	4.23008	4.27207	6.61836	3.96798	4.10068	4.62679	4.75115	3.01459
O15091	PRORP	1.61542	1.59112	1.4114		2.19664	1.56583	1.71568	0.767778	1.64309	1.60522	1.18091	1.47121
O15111	CHUK	3.8995	3.4727	2.80195	3.53936	2.87149	2.97859	2.42757	3.35576	3.24191	3.20848	2.77269	2.95598
O15118	NPC1	4.37504	4.44026	4.78998	4.47865	4.70693	4.41798	4.20251	4.52663	4.33228	4.63604	4.69632	4.50838
O15120	AGPAT2	2.85385	2.72406	2.83031	2.63992	2.15911	2.89323	2.6328	1.35366	2.87848	3.0298	3.18621	2.29489
O15126	SCAMP1	5.24939	5.5815	5.50209	5.22221	5.30678	5.49074	5.96384	5.92455	5.50437	5.15288	5.66825	6.08298
O15127	SCAMP2	5.48528	5.53961	5.55764	5.5194	5.48874	5.4567	5.36522	5.2183	5.43374	5.40596	5.16272	5.61289
O15143	ARPC1B	6.59939	6.34132	6.47325	6.4505	6.76512	6.41363	6.83675	6.6988	6.38551	6.87451	7.10114	6.95531
O15144	ARPC2	7.74058	7.26998	7.29941	7.67819	7.9716	7.73008	7.5732	7.76826	7.90486	7.65156	7.9513	7.64724
O15145	ARPC3	6.15165	6.55369	6.10763	7.20543	7.38898	7.1688	6.9961	7.09017	7.3954	6.46739	5.75194	6.54696
O15160	POLR1C	4.77057	4.82167	4.80855	4.88401	5.07909	4.94487	5.3024	5.13326	4.96805	5.04348	4.70996	5.20078
O15164	TRIM24	4.66234	4.65302	4.66251	4.58384	4.5451	4.6918	4.71371	4.40362	4.59724	4.99106	4.46016	4.77807
O15173	PGRMC2	7.25553	7.72644	7.2993	7.83689	7.41751	7.66672	6.28271	6.80542	7.74516	6.96594	6.69415	6.29306
O15211	RGL2	4.22191	4.00767	4.17598	4.25444	4.19015	4.2257	2.71995	3.52113	2.82457	4.05645	4.59136	2.96829
O15217	GSTA4	2.96002	3.36549	2.91249	3.70055	3.86252	3.93062	3.13761	3.17058	4.12628	2.74623		3.13702
O15226	NKRF	2.65836	2.46741	2.48897	2.72454	2.70324	2.26184	2.95078	2.75308	2.6817	2.61617	3.05789	2.92501
O15228	GNPAT	3.68006	2.62822	3.55664	3.40225	3.69958	2.75223	3.62918	2.61035	3.54249	3.4	2.37866	2.93808
O15230	LAMA5	7.33889	7.39799	7.45779	7.05731	7.39641	7.06478	7.74447	7.7613	7.28115	7.79805	7.38031	7.61892
O15231	ZNF185	7.29981	7.09913	7.34035	6.85573	6.88353	6.89118	7.30106	7.17904	6.97932	7.34909	6.42354	7.19439
O15234	CASC3	4.46751	4.49818	4.8462	4.20923	3.93787	4.09766				4.32549	2.15692	3.85445
O15235	MRPS12	4.66427	4.93006	3.78908	4.53686	4.70536	4.67842	4.36027	4.63865	4.90441	4.82869	4.99604
O15254	ACOX3	4.37312	4.0519	4.11524	4.223	4.11971	4.19211	4.64673	4.23446	4.40733	4.06019	4.39648	4.31746
O15260;Q5T8U5	SURF4	8.55195	8.24886	8.46344	8.53243	8.568	8.50233	8.1256	8.33273	8.54222	8.48348	8.49955	8.2752
O15269	SPTLC1	5.36206	4.37878	4.90891	4.71624	5.23246	4.84284	4.97225	5.27545	4.88135	5.10383	4.22791	4.64028
O15270	SPTLC2	5.03212	4.72451	4.7228	4.63445	5.04861	4.941	5.16757	5.05373	4.8391	5.00386	4.48057	5.32976
O15294	OGT	5.62595	5.65856	5.5665	5.60618	5.66859	5.76211	6.28129	6.15219	5.78307	6.25961	6.16396	6.7018
O15305	PMM2	6.54552	7.06584	6.81358	7.0872	6.89968	7.03087	7.10625	6.85646	7.0686	6.79707	6.95617	7.03141
O15344	MID1	3.87863	3.65273	3.67299	3.24789	3.93031	3.7437	4.07874	3.76537	3.4544	3.95077	4.10251	3.96322
O15355	PPM1G	6.55299	6.24283	6.42185	6.3012	6.54744	6.28709	6.67695	6.6723	6.25094	6.70485	6.73465	7.44549
O15357	INPPL1	5.09469	5.14349	5.20452	5.08266	5.08426	5.11444	5.30231	5.37135	5.15032	5.38258	4.83574	5.48626
O15371	EIF3D	7.56379	7.29805	7.45826	7.45644	7.57105	7.46645	7.40962	7.35949	7.31845	7.55662	7.98151	7.74776
O15379	HDAC3	3.57211	3.61622	3.19251	3.55852	3.70951	3.54584	4.22592	4.14251	3.464	3.94047	3.25637	4.3627
O15381	NVL	2.02303	1.73467	2.76221	1.6663	2.26533	2.22853			1.57688		1.98742
O15382	BCAT2	5.55537	5.59634	5.71591	5.39603	5.63475	5.63569	5.93359	5.726	5.4723	5.63186	5.19433	6.14288
O15397	IPO8	3.61292	3.28759	3.47296	3.64553	3.9287	3.65575	3.36354	3.36538	3.51134	3.63277	3.40565	3.63323
O15400	STX7	5.67987	6.53013	5.56924	6.04289	6.00759	5.88441	5.92605	5.77399	5.79286	5.5252	5.00555	5.57956
O15427	SLC16A3	4.93306	5.12084	5.37609	4.96273	4.73825	5.27541	4.19748	3.79611	5.37808	4.59279	2.82028	4.18767
O15446	POLR1G	3.96551	3.85822	3.45834	3.80957	3.45198	3.82896	4.13028	3.98967	3.52449	4.11333	4.06995	4.14622
O15460	P4HA2	9.74781	9.52903	9.64655	9.72216	9.67937	9.64371	9.10982	9.07451	9.76701	9.60152	9.18402	9.22062
O15498	YKT6	5.81416	5.51584	5.74606	5.7936	6.32065	5.9097	5.78992	6.21811	5.88701	5.68309	5.4476	5.94613
O15504	NUP42	3.54788	3.38032	2.96067	3.5684	3.61464	3.50903	3.14923	2.26885	2.27164	2.55036	3.6977	3.6441
O15511	ARPC5	7.28259	7.97342	7.47441	7.98467	8.00208	7.93152	8.02646	7.87414	8.06282	7.52804	7.91853	7.49956
O15523	DDX3Y	5.44399	5.21766	5.46046	5.50036	5.47498	5.54995	5.03963	5.03306	5.23904	5.58561	5.45666	4.54801
O15541	RNF113A	3.25022	6.47329	6.5634	6.30744	6.21837	2.65756	6.64996	6.19727	3.2021	6.9091	5.9187	5.71661
O43143	DHX15	7.95356	7.89898	8.06106	7.53438	7.88142	7.69936	8.37804	8.20041	7.70507	8.17125	8.16521	8.55917
O43148	RNMT	6.43033	6.28625	6.33103	6.14389	6.3573	6.25773	6.40318	6.45036	6.34045	6.51214	6.80148	6.63349
O43149	ZZEF1	4.25572	4.06095	4.33361	4.13647	4.36052	4.33746	4.49761	4.10115	4.09628	4.41885	4.71619	4.66184
O43155	FLRT2	6.11908	6.0004	6.18849	6.034	6.33441	6.06555	5.95516	6.10327	6.29951	6.30788	6.14267	6.31438
O43156	TTI1	2.56523	2.46263	2.9273	2.62571	2.50973	2.62718	3.67282	3.10908	2.14576	3.51854	4.03672	3.17712
O43157	PLXNB1	3.79946	3.60754	3.99462	3.86342	3.82879	3.96224	3.66812	3.93965	3.53769	3.77986	3.83639	2.56315
O43159	RRP8	3.50022	3.51951	3.40996	3.50342	3.58216	3.69003	3.5106	3.04669	3.43126	3.96143	3.79224	3.65344
O43164	PJA2	2.80732	2.13437	2.48403	2.1023	2.32982	2.02938	2.55972	2.21692	2.29204	2.156	1.2921	2.84113
O43166	SIPA1L1	2.38176	1.37923	1.48766	2.22974	2.00594	1.7727	2.83799	1.90009	1.90768	2.39678	1.58997	2.33843
O43172	PRPF4	5.51589	5.6332	5.51325	5.53002	5.49272	5.71588	5.62019	5.59828	5.26249	5.77613	5.95855	5.7908
O43181	NDUFS4	5.26262	5.03556	5.08749	5.02429	4.85535	4.90134	4.44118	4.64999	5.17063	5.11294	5.19213	4.93919
O43182	ARHGAP6	4.25215	4.35043	4.36811	3.83756	4.23862	4.10548	4.07564	4.2634	3.99979	4.07305	4.47037	4.52332
O43237	DYNC1LI2	7.50692	7.45125	7.47508	7.3712	7.2405	7.42281	6.98534	7.168	7.48948	7.47589	7.2171	7.25393
O43242	PSMD3	7.39275	7.6804	7.41965	7.6402	7.80664	7.70778	7.74736	7.70883	7.69651	7.60295	7.55066	7.62842
O43252	PAPSS1	7.33982	7.52615	7.70506	7.32738	7.65183	7.55975	7.84989	7.69554	7.39295	7.56847	8.08635	8.05421
O43264	ZW10	5.79703	5.66953	5.41506	6.34419	6.27154	6.21842	5.2882	5.46515	6.15305	6.04658	5.86654	5.85843
O43278	SPINT1	3.96814	3.94361	3.77356	3.15949	3.58234	3.6121	3.69989	3.7231	3.64229	4.05661	4.21231	3.86809
O43281	EFS	3.36278	2.62599	3.10835	3.13554	2.777	3.41238	3.34174	2.67476	2.80166	2.90473	0.452786	1.14418
O43290	SART1	7.44049	7.49533	7.80507	7.74069	8.16505	7.62996	7.88349	7.71399	7.95749	7.87509	7.13076	8.05026
O43292	GPAA1	5.29299	4.71723	4.93073	5.205	5.30425	4.90955	4.60926	4.8965	5.2404	4.99288	5.30386	4.44703
O43293	DAPK3	4.51608	4.83588	4.5931	4.82119	5.13543	4.97857	5.0403	4.67902	3.97378	4.68348	5.43248	5.44646
O43294	TGFB1I1	6.73219	6.61942	6.61432	6.66057	6.72052	6.62081	6.94654	6.69483	6.45079	6.74036	6.56716	6.60267
O43295	SRGAP3	9.13055	9.04628	8.27554	9.09018	9.08211	9.0225	8.64355	1.2373	0.875659	2.51449	0.241556
O43299	AP5Z1	3.39901	3.42161	3.51095	3.9014	3.90836	3.75047	3.7385	3.56483	3.36086	3.74876	4.00055	3.4915
O43310	CTIF	4.15088	3.16737	2.98918	4.38764	4.32971	4.21311	3.55099	3.95797	3.75941	4.53877	4.38144	4.41361
O43318	MAP3K7	3.26654	2.99216	3.23191	3.02705	3.1937	2.79152	3.40086	3.27539	2.91231	3.31936	2.14872	3.43255
O43347	MSI1	2.96065	3.15746	3.1403	2.94057	3.13884	3.05058	2.67557	3.18831	2.82193	2.6018	3.51599	2.62792
O43353	RIPK2	3.12998	3.37766	3.85641	3.24121	2.83484	3.30972	2.8362	3.39419	3.10373	3.34284	4.05406	4.0119
O43390	HNRNPR	8.11104	7.99813	8.18725	7.97002	8.60536	8.0382	7.99666	7.96807	7.91026	8.32065	8.40853	8.42647
O43395	PRPF3	6.45198	7.65795	7.51627	6.80358	6.52787	6.79988	6.59242	6.42917	6.80955	7.00136	6.25301	6.55421
O43396	TXNL1	8.13332	8.05176	7.97471	7.91566	7.92457	7.93927	7.88264	7.92429	7.82459	8.05513	8.38671	8.14578
O43399	TPD52L2	6.48756	7.54024	7.02388	7.60445	7.37631	7.59981	7.37445	7.08257	7.65042	6.93234	7.07976	6.90691
O43402	EMC8	3.7019	4.0057	4.23732	4.09031	4.30386	4.22998	4.59548	4.74109	4.19653	4.21381	4.74308	4.83357
O43422	THAP12	1.72533		1.17025	2.0913	2.10181	2.27843		1.81245	2.05646	1.63907	2.06871
O43427	FIBP	5.08279	4.28108	4.09154	3.99617	3.81479	4.00055		3.92852		5.20431	3.807	3.94981
O43447	PPIH	4.95821	5.2173	5.29141	4.99264	5.07999	5.03316	5.46487	5.22542	5.00943	5.23252	4.57037	5.46327
O43488	AKR7A2	7.5733	7.70422	7.52511	7.7758	7.8072	7.8256	7.2808	7.46376	7.83766	7.45328	7.46704	7.26142
O43491	EPB41L2	6.92707	7.0624	7.01515	6.8894	6.68545	6.52585	7.59649	7.19101	6.80945	7.10723	7.24746	6.61103
O43504	LAMTOR5	4.45416	4.85633	5.04805	4.89134	4.91186	4.87001	4.76679	4.13016	4.66175	4.77673	5.02189	4.6758
O43505	B4GAT1	3.9626	4.18516	4.01185	3.8406	3.6733	3.86337	4.08175	3.58409	4.01234	3.68558	4.10377	3.93361
O43516	WIPF1	6.14424	6.24058	6.27485	5.91859	5.77948	5.69149	4.94855	4.51478	5.90242	5.71843	4.73555	4.78499
O43524	FOXO3	3.45103	3.58203	3.67504	3.76004	3.61302	3.48783	3.77021	3.70348	4.62245	3.52302	2.9427	3.90017
O43583	DENR	7.26505	6.973	7.02549	6.95733	6.77883	7.1381	7.10287	6.68392	7.15267	7.36501	6.85771	7.06097
O43592	XPOT	6.49899	6.40387	6.59962	6.51888	6.83605	6.46242	6.62623	6.26398	6.65948	6.46194	6.65553	6.47248
O43615	TIMM44	5.46383	5.29937	5.2671	5.38786	5.47593	5.35386	5.33555	5.22499	5.29013	5.20879	5.22269	4.91336
O43617	TRAPPC3	3.84983	4.03916	3.69737	4.63892	4.89805	4.62826	4.44416	4.44775	4.80144	4.14444	4.52274	4.00756
O43639	NCK2	4.86227	4.68034	4.8081	4.60219	4.89219	4.54904	4.7302	4.79055	4.5362	4.87421	5.36464	4.72141
O43660	PLRG1	5.29042	5.11852	5.15629	4.91578	5.43315	5.16755	5.50029	5.6472	5.17932	5.41982	5.49776	5.56441
O43676	NDUFB3	4.3536	4.32746	4.0558	3.97322	4.23931	4.72234	5.06337	4.82756	4.23676	4.45391	3.49968	4.48636
O43678	NDUFA2	3.75431	3.54911	3.84067	4.74574	4.86566	4.85528	5.11308	4.53902	4.99929	4.16522	4.48028	4.31082
O43681	GET3	6.86469	6.88527	7.0626	6.67083	6.95398	6.72601	6.90024	6.74185	6.63164	6.76225	7.04611	6.67034
O43707	ACTN4	9.18319	9.31541	9.18758	9.28508	9.4499	9.31901	9.697	9.37747	9.26954	9.26384	9.46541	9.66249
O43709	BUD23	2.7375	2.72401	2.70398	2.91965	3.06844	2.78235	3.52209	3.65001	2.7042	3.11517	2.89534	3.62565
O43719	HTATSF1	4.53997	4.45783	4.71831	4.64068	4.94339	4.57434	5.02814	4.86371	4.74921	4.81488	5.39697	5.27344
O43731	KDELR3	4.01381	4.0418	4.20358	4.68458	4.80038	4.70796	4.52927	4.46835	4.27929	3.92841	3.88289	4.77259
O43741	PRKAB2	3.58061	4.29386	4.13299	3.45539	3.92108	3.93421	4.15951	3.43935	4.2193	3.84627	3.62196	3.33902
O43747	AP1G1	6.50395	6.21637	6.34212	6.31345	6.5326	6.43697	6.56487	6.55294	6.43549	6.66634	6.44281	6.79776
O43752	STX6	2.12558	2.29347	0.869979		2.77537	2.38094	2.34479	1.97483	1.55755	2.04575		2.07408
O43760	SYNGR2	4.18007	4.01741	3.53555	4.27175	3.96698	4.47228	4.12675	4.11227	4.19402	3.90846	2.6579	4.09884
O43765	SGTA	7.45872	7.75213	7.59819	7.61803	6.70548	7.58353	6.76329	6.3554	7.64014	7.23522	6.39411	6.67081
O43772	SLC25A20	5.88495	5.91738	6.18474	5.82967	6.01421	5.91273	6.13858	6.05068	5.92028	6.20368	5.80396	6.08692
O43776	NARS1	7.75622	7.64062	7.77706	7.73322	7.95189	7.65919	7.73552	7.69088	7.62674	7.79165	7.92808	7.54723
O43809	NUDT21	6.17848	6.4092	6.19048	6.62931	6.75644	6.75107	6.6174	6.62721	6.7402	6.47382	6.49921	6.66133
O43813	LANCL1	6.49421	6.62977	6.40407	6.83912	7.00928	6.89011	7.03303	6.96366	7.00345	6.81254	6.62033	7.02228
O43815	STRN	5.54123	5.6523	5.825	5.45368	5.65838	5.52367	5.82151	5.73416	5.38587	5.763	5.83812	6.11151
O43818	RRP9	4.44385	4.19279	4.5111	4.28968	4.70932	4.19539	4.15934	5.02046	4.70197	4.72189	4.9117	4.57991
O43819	SCO2	1.46909	2.36153	2.84721	2.02796	2.13909	2.45456	2.93708	3.01483	3.26234	3.27241	2.05114	1.44906
O43822	CFAP410	2.88691	3.18007	3.45429	3.08429	3.11778	3.21025	3.54762	3.23932	3.15667	3.16821	2.55173	3.5061
O43823	AKAP8	4.05645	4.0691	4.04529	4.10927	4.3203	4.16142	4.59869	4.81264	4.00716	4.39362	4.49266	3.88111
O43824	GTPBP6	2.79428	2.04746	2.31364	2.40806	2.46725	1.75672	3.12302	2.74659	2.37766	3.07167	1.43745	3.39512
O43826;U3KPU7;U3KQS2	SLC37A4	4.55652	4.33177	4.79717	4.28572	4.52475	4.88028	4.64992	4.60505	4.54134	4.81776	4.58871	4.46915
O43847	NRDC	4.75171	4.55972	4.59351	4.7261	4.99607	4.79344	4.88511	4.94501	4.77057	5.04472	5.35874	5.12652
O43852	CALU	9.34546	9.49908	9.1548	9.45489	8.74548	9.3083	8.23816	8.59616	9.58259	9.01817	8.04574	8.30434
O43854	EDIL3	4.59629	4.71457	5.01884	4.70921	4.89955	4.56778	5.38899	5.19531	4.31574	4.40493	5.16509	4.79017
O43865	AHCYL1	8.40218	8.14441	7.42004	8.44192	7.25277	8.49941	7.04809	8.04619	7.72658	8.48646	7.24845	8.44683
O43896	KIF1C	2.88799	2.69987	2.41527	2.42966	3.15484	2.63592	3.25937	3.24788	2.60554	2.7441	3.15603	3.41335
O43913	ORC5	1.88217	1.98394	2.03008	2.60973	2.71786	2.6029	2.65977		2.37311	2.33782	2.47615
O43920	NDUFS5	3.22673	4.40021	3.81006	3.71848	4.96193	5.00688	6.02516	5.1948	5.15499	4.12027	6.30111	4.22837
O43924	PDE6D	3.7433	3.50111	3.60242	3.72901	4.20945	4.01947	3.86265	3.70994	3.80347	3.86042	3.9973	3.51744
O60216	RAD21	6.01183	6.14476	6.0387	6.02234	6.06718	6.05489	5.71186	5.83006	5.95836	6.1624	6.36555	5.97228
O60218	AKR1B10	6.28326	6.46816	5.95598	6.1526	5.89533	6.44893	6.49636	6.22523	6.99302	6.74423	6.19758	6.5896
O60231	DHX16	6.51844	6.14796	6.37067	6.19765	6.63287	6.24758	6.26645	6.51289	6.37345	6.44299	6.72981	6.43133
O60244	MED14	4.66815	4.66798	3.87584	5.14892	4.69371	4.5517	5.60647	4.15433	4.38935	4.55621	5.22512	4.60449
O60245	PCDH7	8.91833	7.77605	7.98131	8.71779	9.07855	8.82195	8.04065	7.21614	8.05739	8.37263	7.1912	4.78304
O60264	SMARCA5	5.65782	5.37857	5.70406	5.33927	5.59198	5.38811	6.15683	5.63502	5.11588	5.72119	5.60537	6.10489
O60287	URB1	3.11179	2.37778	3.27199	3.21931	3.46763	3.00832	2.41565	2.09384	1.22121	2.15771	3.69557	3.4635
O60306	AQR	4.85518	4.38714	4.64626	4.69642	4.95805	4.75263	5.23477	5.08582	4.78944	5.22489	5.13878	5.30082
O60307	MAST3	2.35023	1.74308	2.22331	1.89006	2.52328	2.1957		1.71647	2.21218	2.60351
O60313	OPA1	5.01095	4.82912	4.67078	4.93928	4.96756	4.84787	4.78783	4.74571	4.90845	4.88613	4.751	4.48557
O60318	MCM3AP	3.41728	3.30939	3.47362	3.20132	3.58008	3.28554	3.74605	3.74012	3.22381	3.48777	4.10267	4.12376
O60331	PIP5K1C	3.9038	3.76814	3.9282	3.76104	4.0549	3.89242	3.38478	3.66895	3.79768	3.75234	4.05194	4.07589
O60336	MAPKBP1	3.12831	2.49364					3.04812	2.77049	3.12154	3.64043	3.12552	3.16004
O60341	KDM1A	6.48386	5.93983	5.97519	6.00669	6.3463	6.07675	6.37932	6.1729	5.75675	6.24365	6.62566	6.57685
O60343	TBC1D4	6.25235	6.26577	6.28825	6.20729	5.82797	6.20754	5.48351	5.76244	5.89798	6.20692	5.90026	5.83083
O60443	GSDME	5.76389	5.23009	5.40657	5.97329	5.99622	5.41608	5.90031	5.84906	5.57799	5.68991	5.60884	6.30164
O60447	EVI5	3.63303	2.98742	3.38565	3.26372	3.58065	2.95215	2.51281	3.44401	3.22928	3.77737	3.06881	3.6987
O60462	NRP2	6.41511	6.25592	6.49846	6.45485	6.76285	6.28059	6.17962	6.56491	6.62079	6.55825	6.88815	6.36483
O60476	MAN1A2	3.74172	3.54215	4.09251	3.81601	3.86583	3.84609	3.96621	3.70552	4.0472	4.22622	4.78721	3.85398
O60488	ACSL4	3.81466	3.41582	2.99613	3.60792	4.15505	3.91618	3.94086	4.02301	3.90569	3.91729	4.59074	4.30495
O60493	SNX3	6.49693	7.27136	6.9839	7.09025	7.18977	7.08195	7.25339	7.04573	7.10585	6.86702	7.03373	7.03905
O60502	OGA	6.67475	6.59683	6.67187	6.63322	6.47151	6.55991	6.47199	6.57092	6.50793	6.56551	6.88505	6.66476
O60504	SORBS3	7.05333	6.99524	6.91766	6.96679	6.83213	6.90533	6.63197	6.66251	6.81048	7.01184	6.90558	6.7804
O60506	SYNCRIP	9.95234	9.72018	9.76434	9.70051	9.816	9.76059	10.2114	9.98713	9.70417	10.043	10.4876	10.1576
O60507	TPST1	2.31894	2.17948	2.13952	4.60964	2.61358	2.57659	1.85036	4.76519	2.24335	3.3733	2.12588	5.66241
O60508;Q5SRN1	CDC40	4.01235	3.3678	3.57583	3.65016	3.81962	3.62205	4.80999	3.98768	3.48558	4.078	4.30468	4.98127
O60518	RANBP6	3.69503	3.74758	3.34718	3.96561	3.9202	3.95362	4.13877	4.06206	3.85333	3.95362	4.10756	4.08392
O60524	NEMF	5.18925	5.16828	5.38265	5.10671	5.48019	6.65639	5.71072	5.58564	5.13288	5.51122	5.5943	5.82342
O60547	GMDS	6.13317	6.35498	5.94507	6.30599	6.43202	6.38516	6.13597	6.34729	6.30552	6.32766	6.42748	6.22398
O60551	NMT2	4.02173	3.6865	3.89845	3.61649	3.86684	3.62137	3.95311	3.88977	3.55417	3.88688	3.71458	2.95717
O60563	CCNT1	2.32976	1.79505	1.84063	1.70947	1.8115	1.83466	2.14126	2.39541	1.41231	2.07351	3.0697	2.73643
O60568	PLOD3	7.79607	7.68495	7.8518	7.55039	7.767	7.6255	7.57333	7.64974	7.49146	7.64851	8.01315	7.80676
O60645	EXOC3	4.48443	4.79243	4.69626	4.73509	4.76617	4.64731	4.57364	4.45963	4.6901	4.61117	4.35375	4.23554
O60664	PLIN3	8.76308	8.71531	8.82092	8.62723	8.61471	8.65327	8.55338	8.26175	8.54803	8.70249	8.30459	8.5987
O60671	RAD1	1.23739	0.562032			1.34723	0.442442		4.84688				5.09168
O60678	PRMT3	5.0097	3.96001	3.73516	4.64925	5.0753	4.88374	5.01852	5.11624	4.66759	5.22817	5.38512	3.77412
O60684	KPNA6	6.62579	6.67051	6.54898	6.8141	7.04641	6.84846	7.21133	6.90974	6.89462	6.77308	7.01745	7.03753
O60701	UGDH	9.41249	9.43052	9.57787	9.4489	9.58133	9.36158	9.12714	9.26569	9.27261	9.21012	8.85715	9.41887
O60725	ICMT	4.153	4.09042	4.50825	4.02283	4.50357	4.1921	4.66835	4.67581	4.09344	4.08403	4.52545	4.66624
O60749	SNX2	8.151	8.28133	8.23007	7.85319	8.12513	8.08174	8.19841	8.02703	8.00921	8.00441	8.34714	8.29893
O60763	USO1	8.00822	7.95828	7.98422	8.06592	8.05954	7.9455	7.7723	7.81908	8.03454	7.89369	7.73501	8.02047
O60784	TOM1	6.20617	6.42585	6.41673	6.22662	5.77486	6.18382	6.03122	5.62463	5.99431	6.18536	5.60091	5.72056
O60825	PFKFB2	4.37165	4.58418	4.52955	4.51151	4.26791	4.46266	4.58619	4.36764	4.54471	4.54797	4.29067	4.21723
O60826	CCDC22	4.68444	5.16697	4.84831	5.00039	5.01433	5.05643	5.20713	5.03773	5.12336	4.79149	4.9736	4.99493
O60828	PQBP1	6.74536	6.67976	6.73074	6.46937	6.57903	6.57387	6.12221	6.22156	6.30847	6.89525	6.71891	6.50998
O60830	TIMM17B	3.96411	3.87399	4.87676	3.68008	5.40392	3.74967	5.18373	3.96337	3.3313	3.56521	2.72257
O60831	PRAF2	6.87385	6.71175	6.8925	7.23124	7.23622	7.18017	7.14087	7.03843	7.14514	6.87252	6.87604	7.28742
O60832	DKC1	6.52472	6.4918	6.75286	6.5269	6.60491	6.51286	6.38118	6.40069	6.30968	6.64672	6.22818	6.3392
O60861	GAS7	5.11005	5.12737	5.05529	5.34401	5.05403	5.18567	4.62272	4.88164	4.97382	4.81742	4.90798	5.01013
O60869	EDF1	5.02638	6.27999	5.06791	6.22137	5.29274	5.9396	5.21297	5.15817	6.01255	5.45311	4.01853	4.95335
O60884	DNAJA2	6.91278	6.90995	7.12115	6.87898	7.16532	6.92515	7.0693	7.28224	7.06937	7.45069	7.21103	7.02761
O60885	BRD4	5.71543	5.83867	6.03928	5.44608	5.65606	5.72792	6.17737	5.98696	5.51297	5.99406	5.92749	6.07227
O60888	CUTA	6.77346	7.19582	6.8989	7.49526	7.29107	7.46543	6.75236	7.23887	7.39515	6.87208	6.83082	7.42484
O60906	SMPD2	10.1732	9.28431	8.6037	9.17219	8.67053	9.13196	10.5532	4.15334	3.36115	7.89264	7.99596	9.91588
O60927	PPP1R11	4.82503	4.90251	5.01315	4.60688	5.20788	5.16807	5.42896	4.67846	4.80345	5.04724	5.53837	5.69079
O60934	NBN	4.12855	3.95398	4.04709	3.98056	4.07596	3.7198	4.47251	4.40693	3.80921	4.37706	4.58881	4.78496
O75051	PLXNA2	3.89981	2.71211	2.89412	3.40802	3.49517	3.35748	2.92743	3.09974	3.44095	3.37891	3.77972	3.37916
O75063	FAM20B	3.19728	2.67024	2.72982	2.90642	3.25367	2.99098	2.65232	2.79522	2.81056	3.0998	2.60101	3.89176
O75083	WDR1	9.51765	9.22676	9.41045	9.30115	9.1521	9.13974	9.68986	9.76792	9.30483	9.63013	9.99957	9.88097
O75084	FZD7	4.58859	4.21749	4.43671	4.02904	4.64342	4.43297	5.37911	4.61327	4.06138	4.25903	4.78614	4.76084
O75094	SLIT3	7.22249	7.2109	7.24341	7.0364	6.77712	6.99618	7.31536	6.17377	7.21297	7.24613	7.20624	6.95822
O75096	LRP4	2.84202	2.70903	3.25314	3.06838	2.90946	2.88955	1.80015	0.427753	2.68012	2.23868	1.79349	1.47576
O75110	ATP9A	3.28485	3.11703	3.30745	3.45763	3.65673	3.3173	2.78915	4.1668	3.35911	3.40235	3.77047	2.92116
O75113	N4BP1	3.83227	3.24742	3.53274	3.46087	3.49255	3.50808	3.55389	3.66964	3.50073	3.76296	3.47046	3.63325
O75116	ROCK2	7.56519	7.2996	7.28571	7.48067	7.39743	7.63888	7.81426	7.2583	7.67159	7.54656	6.73653	6.80034
O75131	CPNE3	8.01376	7.86655	7.92897	7.73971	7.93717	7.83441	7.94157	7.93122	7.83809	8.03275	8.45066	7.95288
O75143	ATG13	2.0296	1.98835	1.4922	2.02367	2.25013	1.38774	2.23898	1.87876	1.76219	2.10383	2.06436	1.09031
O75150	RNF40	4.25229	4.22938	4.38125	4.1095	4.24377	4.15175	4.69127	4.38414	4.15877	4.32589	4.51555	4.79692
O75151	PHF2	4.59181	4.42435	4.71599	4.34154	4.32662	4.213	5.09757	4.86707	3.87686	4.78174	5.4536	5.35156
O75152	ZC3H11A	4.7523	4.85887	4.82558	4.54965	4.59375	4.6558	5.1909	5.2106	4.50523	5.04802	5.09275	5.45224
O75155	CAND2	4.54484	4.41333	4.56396	4.48682	4.82249	4.44025	4.43399	4.42026	4.26976	4.56523	4.94	4.02292
O75157	TSC22D2	5.35764	5.46886	5.51447	5.34241	5.14097	5.14649	5.28419	5.5627	5.21165	5.28698	5.40412	5.91209
O75164	KDM4A	7.05682	6.87719	7.11943	6.53898	6.55099	6.78929	6.14055	6.52025	6.48271	6.57031	5.50882	5.50162
O75165	DNAJC13	5.80247	5.5318	5.80917	5.51666	5.945	5.73147	6.12745	6.14259	5.72333	6.10029	6.44966	6.42328
O75170	PPP6R2	3.48602	3.36342	3.26711	3.2746	3.40371	3.2763	2.52534	3.05921	3.32884	3.34375	3.27785	3.26548
O75175	CNOT3	6.0431	6.0646	6.17093	5.88589	6.01361	6.00267	5.91803	5.98456	5.67464	6.00435	5.73524	6.19325
O75177	SS18L1	2.90179	2.92536	2.39418	2.92619	2.81572	2.74074	3.40375	2.41185	2.41829	3.47425	1.88667	3.83881
O75179	ANKRD17	3.97197	3.62835	3.51154	3.82202	3.29101	3.92665	3.11348	3.54211	4.58928	3.51825	4.22572	3.93671
O75182	SIN3B	2.64792	2.67977	2.69503	2.20863	2.85536	3.02632	2.39847	2.04866	2.7522	2.728	3.37076	2.34643
O75190	DNAJB6	3.93599	4.137	4.05719	3.9584	4.31823	3.86592	4.4054	4.1776	3.48532	4.18802	4.9918	4.65153
O75208	COQ9	5.14298	2.85143	6.4007	5.05552	0.349956	5.05438	0.0808688	7.47994	5.16577	1.05746		1.14975
O75223	GGCT	7.57977	7.30341	7.22028	7.26927	7.26713	7.37227	6.86062	7.09194	7.28055	7.64433	7.58975	7.41464
O75306	NDUFS2	6.0645	5.94424	5.94261	6.18269	6.38672	6.16598	6.17175	6.31935	6.38629	6.3254	6.04544	5.84817
O75312	ZPR1	5.46497	5.20644	4.91056	5.26031	5.26431	5.34445	5.26743	5.53931	5.0348	5.24509	5.00039	5.15767
O75323	NIPSNAP2	6.17855	6.16369	6.40492	6.23187	6.58316	6.57584	6.82779	6.72043	6.52403	6.49375	6.18935	6.50357
O75326	SEMA7A	2.39828	2.23336	2.59403	2.76929	2.8917	2.89081	3.1507	2.98092	3.07627	2.7717	2.60252	3.89197
O75340	PDCD6	5.52728	5.70376	5.24517	5.72441	5.6831	5.61655	4.2716	4.57746	5.66018	4.95415	4.40717	3.97161
O75348	ATP6V1G1	3.12171	4.01926	3.77558	4.68792	4.6616	4.68835	5.00122	4.58228	4.56778	4.09976	3.73605	4.52689
O75351	VPS4B	6.73084	6.90809	6.72049	6.75387	6.49046	6.73987	6.04139	6.2005	6.68692	6.44458	6.1689	6.0105
O75367	MACROH2A1	9.86929	9.9816	10.1103	9.78318	10.0294	9.88056	9.78046	9.90271	9.8517	10.1119	10.0397	10.0885
O75368	SH3BGRL	7.81121	8.41442	8.06583	8.13117	7.43087	8.03648	6.83641	6.96863	8.14158	7.76921	6.46438	7.0452
O75369	FLNB	9.55215	9.66013	9.82633	9.33496	9.66679	9.32313	9.34892	9.42245	9.33529	9.60526	9.93082	9.8697
O75376	NCOR1	4.69885	4.608	4.53066	4.74766	4.67663	4.54482	4.7563	4.93304	4.28975	4.78725	3.73486	4.63672
O75380	NDUFS6	4.81608	5.27313	4.93289	5.16055	4.90159	4.78954	4.33365	4.49767	4.73538	4.89265	4.15028	4.95419
O75381	PEX14	5.12972	5.38828	5.46256	5.18465	4.51768	5.08194	4.34925	3.88703	5.21079	5.07727	4.15185	4.55829
O75382	TRIM3	3.53093	3.03301	3.41836	3.30365	3.61199	3.11165	3.309	3.49526	2.7355	3.20883	4.06251	3.61084
O75396	SEC22B	7.3484	7.52867	7.50361	8.03937	8.30437	8.03671	8.36051	8.17557	8.23353	7.90884	7.79048	8.20296
O75400	PRPF40A	6.19112	5.94793	6.19235	5.90254	6.19271	6.05698	6.35714	6.35897	5.92092	6.30516	6.84209	6.51721
O75427	LRCH4	4.19191	3.76286	3.97734	3.97362	4.23494	3.95716	4.26292	4.10079	3.9856	4.56493	4.13121	4.16572
O75431	MTX2	4.4328	4.05381	3.64777	4.81245	4.92556	4.87031	4.00468	4.16464	4.97986	4.60928	4.52517	4.03503
O75436	VPS26A	7.7737	7.7413	7.98244	7.88839	8.14713	7.893	7.76764	8.0051	8.03826	7.71513	7.63041	7.68336
O75438	NDUFB1	4.08834	4.13053	4.04292	4.45186	4.41536	4.40678	4.30538	4.22656	4.51497	4.27768	4.12502	4.03218
O75439	PMPCB	6.62766	6.40384	6.56396	6.46949	6.58275	6.44527	6.89834	6.72077	6.5205	6.85888	6.00291	6.95375
O75475	PSIP1	7.01349	7.01115	7.20128	6.53278	6.85409	6.78199	7.1774	7.04388	6.79424	7.23836	6.91709	7.41384
O75477	ERLIN1	6.01062	6.06441	6.32228	6.0059	6.0643	6.17392	5.40286	5.52515	6.05947	6.0519	5.50519	5.45077
O75487	GPC4	5.62644	5.57415	5.44084	5.59974	5.96536	5.69596	6.33235	5.87949	5.34967	5.9472	5.78879	5.50248
O75489	NDUFS3	4.6541	5.04886	4.52196	5.11753	5.69797	5.26033	5.47095	5.41017	5.324	5.122	4.55648	5.04477
O75494;Q5JRI1	SRSF10	5.81391	5.858	5.79748	5.33008	5.58535	5.49476	5.46163	5.54294	5.49973	5.69532	5.71697	5.56791
O75529	TAF5L		1.51046			2.73925	2.02197	2.6648	1.86601		2.32151	2.3515	2.81219
O75531	BANF1	6.62092	6.27228	6.60137	7.59971	7.64046	7.55223	7.54675	7.17565	7.22749	6.68929	5.89609	6.93943
O75533	SF3B1	8.41593	8.35065	8.60843	8.29016	8.38642	8.32254	8.47987	8.48777	8.24689	8.60003	8.32388	8.62823
O75534	CSDE1	7.44488	7.08958	7.28927	7.41147	7.39194	7.02759	7.48299	7.11793	6.8129	6.91323	6.73021	7.26865
O75553;X6R4J9	DAB1	3.67107	3.73188	3.93363	3.47746	4.04177	3.47434	3.69133	3.81484	3.53606	3.7535	4.25606	4.33698
O75554	WBP4	5.49931	5.68526	4.44306	6.31828	5.86257	5.74197	3.33775	3.24614	3.08832	4.83457	4.10528
O75569	PRKRA	6.13435	5.91775	5.96551	5.90941	5.78717	5.90505	5.9452	6.08269	5.91233	6.0864	5.79564	6.22058
O75582	RPS6KA5	3.90758	3.2676	3.09757	3.87784	3.21765	3.82709	2.80215	3.09452	3.84972	3.19075	3.21992	2.55451
O75607	NPM3	6.74978	7.2366	6.73844	7.25637	6.81815	7.26897	7.2764	7.32122	7.00448	7.49361	7.89111	4.2062
O75643	SNRNP200	7.1847	7.03498	7.15642	7.04077	7.20606	7.12523	7.6595	7.48124	6.9324	7.51765	7.92614	7.70394
O75663	TIPRL	6.91897	6.26291	6.59775	6.76125	6.7695	6.44225	6.04709	6.43163	6.83834	6.45075	5.75444	5.80372
O75683	SURF6	3.58021	3.89476	3.92276	3.79564	3.62586	3.74857	3.89413	3.74458	3.77814	3.976	3.46716	3.08583
O75691	UTP20	5.92751	5.65704	5.73798	5.85472	5.96058	5.72532	5.7119	4.6082	4.97727	5.40032	5.33673	4.80755
O75694	NUP155	5.78857	5.42872	5.38775	5.75764	5.7617	5.71549	6.06821	5.81949	5.69987	5.92073	6.21227	6.0457
O75695	RP2	6.55109	6.88364	6.61806	6.58229	7.3551	7.70399	8.02816	8.18981	7.66591	7.8699	7.37448	8.24869
O75717	WDHD1	3.68602	3.67011	3.82644	3.84781	4.10204	3.92961	3.99272	4.00788	3.84907	3.51391	4.04086	4.07239
O75718	CRTAP	7.8662	7.78282	7.76614	8.13944	7.67407	7.98381	7.13955	7.4118	8.17535	7.64623	6.85781	7.03358
O75746	SLC25A12	5.16612	5.26577	5.39205	5.10282	5.26028	5.21277	5.26622	5.13986	5.24541	5.19631	5.58322	5.22618
O75764;S4R3M9	TCEA3	1.86003	1.31982	1.78038		0.617778	1.54087	1.42828		1.88164
O75781	PALM	7.7276	7.8437	7.90734	7.84848	7.55191	7.86139	7.6451	7.46563	7.9513	8.01401	6.85403	7.88585
O75792	RNASEH2A	4.25492	3.07372	2.8544	2.4781	4.26451	2.63334	3.44571	4.20954	4.78065	3.06029	3.22683	4.25607
O75794	CDC123	4.62491	4.61372	4.90945	4.5049	4.86676	4.46162	5.24062	4.72702	4.48033	4.50879	4.09586	4.80172
O75818	RPP40	3.29441	3.32668	2.78052	3.73241	3.60876	3.3362	3.83206	0.332284	3.32971	2.77241	3.45794	1.42443
O75821	EIF3G	7.03977	7.21434	7.53116	6.82789	7.11891	6.84513	7.24673	6.78633	6.84448	7.0873	7.02005	7.1228
O75822	EIF3J	7.74417	7.81556	7.5568	7.89496	7.55484	7.82051	7.64685	7.11842	7.69693	7.56389	6.86954	7.59689
O75843	AP1G2	4.88799	5.10821	5.11498	5.1393	5.13203	5.09748	4.92482	4.91522	4.79644	5.1241	5.57953	4.0028
O75844	ZMPSTE24	4.64622	4.42302	4.76925	4.72684	5.08703	4.90293	5.08623	4.45168	4.70072	4.77996	4.98567	5.22715
O75874	IDH1	9.75825	9.66438	10.093	9.86861	10.2883	9.71107	9.25249	9.51988	9.84386	9.70487	9.5914	9.7341
O75882	ATRN	2.98127	2.93421	3.02905	3.3573	3.22272	3.89874	3.21553	3.05662	2.99064	3.21271	2.98687	3.59142
O75884	RBBP9	5.21105	5.51635	5.24063	5.54559	5.70694	5.62567	5.67099	5.87858	5.90826	5.6195	4.86644	5.6373
O75886	STAM2	5.16138	5.09004	5.34686	5.04687	5.18349	4.99385	5.20604	5.18668	4.92317	5.24568	5.61559	5.45828
O75909	CCNK	3.36318	3.00136	2.97586	3.05033	3.30342	3.33757	2.9167	2.53358	3.27246	3.29535	3.50168	1.63044
O75911	DHRS3	0.483571	0.578734	2.9644	1.3912	2.94893	1.66504			1.73505	0.917746
O75915	ARL6IP5	8.07996	7.87098	8.18715	7.93696	8.02987	7.99512	7.53991	7.64972	7.95725	8.03123	7.69715	7.58703
O75925	PIAS1	4.0329	3.76195	4.02592	3.86103	4.04167	3.33826	4.14178	3.95086	3.64102	3.89177	4.2732	4.20159
O75934	BCAS2	2.98947	3.8858	2.73313	3.77883	3.94742	3.97638	3.55206	3.12892	3.738	3.25825	1.8958	2.64341
O75935	DCTN3	3.46832	4.42418	3.50701	4.5283	4.84751	4.76482	5.00019	4.81729	4.82619	4.18844	3.8637	4.24523
O75937	DNAJC8	4.00828	6.11896	3.79068	5.5448	3.95754	5.19046	4.10523	4.03289	5.73736	4.23177	2.57948	4.0126
O75940	SMNDC1	5.22409	5.22771	5.31937	5.01233	5.10438	5.02551	5.40572	5.36492	4.9231	5.43754	5.72447	5.54938
O75947	ATP5PD	6.50983	6.86519	6.78596	7.37039	7.47458	7.43772	7.05875	7.22083	7.44876	6.97051	6.59382	6.97203
O75955	FLOT1	6.89527	6.60596	6.78508	6.67395	6.89208	6.69367	6.98607	6.87537	6.64037	6.90991	7.08915	6.43788
O75962	TRIO	2.75872	2.6088	2.92356	2.37107	2.83575	2.63992	3.07457	2.95983	2.53255	2.77858	3.28327	3.1978
O75970	MPDZ	5.16021	4.80408	4.75209	5.60633	4.96038	5.54159	5.93544	3.49698	5.20121	5.75608	6.01595	6.02516
O75976	CPD	5.53523	5.52123	5.3204	5.50995	5.70992	5.60475	5.65316	5.7284	5.39579	5.6149	6.10277	5.97292
O76003	GLRX3	6.05575	6.12497	6.12972	6.14363	6.4726	6.19784	6.45533	6.35053	6.17175	6.07255	6.45107	6.12084
O76009	KRT33A	8.32496	8.41993	8.26692	8.40165	8.5221	8.4965	8.45398	8.19999	8.38262	8.15691	8.83619	8.37443
O76021	RSL1D1	6.668	6.57038	6.76533	6.63958	6.86393	6.72146	7.07766	6.94034	6.5472	7.05279	7.31396	7.49537
O76031	CLPX	4.48942	4.3675	4.41024	4.47168	4.71049	4.39512	4.88973	4.95486	4.54692	4.63177	5.24613	4.90413
O76062	TM7SF2	5.51356	5.59017	5.62202	5.38658	5.83136	4.88728	6.6352	6.23769	5.17006	6.04767	6.23803	6.2961
O76071	CIAO1	5.20611	4.62764	4.66019	4.96484	5.09714	4.94224	4.99562	4.90486	4.79063	5.18145	5.37786	4.78646
O76080	ZFAND5	1.41752	0.824832	2.05419	0.655074	1.12028	0.353444	0.894841	0.913749	0.896763	1.10436	0.902986	1.07088
O76094	SRP72	6.26436	6.05014	6.23482	6.06087	6.35888	6.15564	6.06916	6.10576	6.05535	6.4159	5.94014	6.22213
O94760	DDAH1	6.32499	6.36825	6.10097	6.22919	6.33608	6.33229	7.05424	6.60628	6.4056	6.69615	6.96225	6.89895
O94763	URI1	4.49128	4.31621	4.61773	4.11061	4.34488	4.19424	4.43038	3.47566	3.64542	4.04016	5.12401	4.91881
O94772	LY6H	5.52786	5.04068	5.08086	5.11709	4.99585	5.31629	5.30603	5.27907	5.24457	5.75724	4.07675	4.44384
O94776	MTA2	6.46038	6.5046	6.5838	6.38063	6.67662	6.57392	7.05457	6.84266	6.3752	6.81225	6.92992	7.05782
O94788	ALDH1A2	5.84261	5.81182	5.95535	5.61308	7.03037	5.12919	6.41726	6.41792	5.7714	6.50566	6.10542	6.67025
O94804	STK10	3.66433	4.11703	3.54137	3.19014	3.17863	3.20967	2.55244	3.11316	3.3316	3.40425	3.91908	2.05045
O94808	GFPT2	5.70905	5.82767	6.26409	6.45343	6.47357	6.25606	9.14001	9.29931	6.06349	5.27815	5.1447	5.4869
O94811	TPPP	4.04246	4.64287	4.72583	4.24536	4.13752	4.58315	4.48615	4.00562	3.99257	4.19208	5.03281	4.41361
O94813	SLIT2	7.05512	6.55487	6.55553	7.2561	6.22437	6.60274	6.94735	6.77595	6.77094	5.9714	6.76554	6.66088
O94819	KBTBD11	2.80111	2.52605	2.5264	2.25684	2.34384	2.24257	3.14837	2.92254	2.50523	3.19493	2.93195	2.75061
O94822	LTN1	4.18896	3.61024	3.47422	4.2956	4.44534	4.37875	3.22554	3.49175	4.25385	4.17308	3.65868	3.55321
O94826	TOMM70	6.67447	7.1815	6.78931	7.19306	6.84365	7.12103	7.05448	6.72686	7.03128	6.90457	6.65895	6.27996
O94829	IPO13	3.45425	2.68918	3.33473	3.05723	3.61689	3.21045	3.3888	3.1726	2.76737	3.02692	3.79119	2.97295
O94830	DDHD2	3.78353	3.48674	3.60092	3.21723	3.77332	3.57023	3.68911	3.59014	3.457	3.82394	3.97631	3.85245
O94832	MYO1D	6.21686	6.21943	6.35131	6.0153	6.29302	6.20689	6.55198	6.43142	6.20437	6.65069	6.52437	6.89314
O94842	TOX4	4.26306	4.18688	4.11183	4.01751	3.76941	4.17347	4.02524	4.37144	4.05575	4.41458	4.88099	4.86887
O94855	SEC24D	8.07692	7.72129	7.99031	8.12091	8.29653	8.09669	7.98855	8.03686	7.99364	8.0963	8.32797	7.85905
O94864	SUPT7L	1.31573	2.40598	2.36655	0.474079	2.274	3.27611			3.09699	1.79634
O94874	UFL1	7.38535	7.52982	7.89429	7.23125	7.68043	7.13107	7.30391	7.51461	7.69824	7.66499	6.98982	7.50439
O94875	SORBS2	7.23892	7.26722	7.21668	6.83351	6.8079	7.0004	6.98668	6.82706	6.86699	7.359	7.4821	6.97196
O94887	FARP2	3.16096	3.38813	3.45932	3.00274	3.23549	2.80689	3.06862	3.23214	2.41367	4.91594	3.32919	3.87702
O94888	UBXN7	6.15055	6.3185	6.04567	5.95029	5.89268	5.99752	5.97502	6.02042	6.28091	6.28421	5.69591	6.08805
O94903	PLPBP	6.74041	7.07838	6.87741	6.77776	6.54774	6.89872	6.72887	6.58265	6.69416	6.82082	6.89637	6.9256
O94905	ERLIN2	8.21431	8.1242	8.20646	8.11348	8.14722	8.22796	8.0098	7.9841	8.05634	8.14753	8.32826	8.32119
O94906	PRPF6	7.18822	7.24052	7.99541	7.20647	7.35262	7.0563	7.33692	7.5435	7.76399	7.98818	7.24665	7.33689
O94907	DKK1	3.04928	2.23294	2.21572	2.78427	2.55839	2.36525	2.77556	2.90551	2.98036	2.90393	1.47228	1.55556
O94910	ADGRL1	3.17853	2.98156	2.72755	2.79886	2.9274	4.4714	3.69019	3.12617	2.91936	3.68606	4.4176	4.29223
O94915	FRYL	3.60919	3.17587	3.3644	3.24197	3.56595	3.50375	4.00442	3.69031	4.03444	3.57381	4.214	3.63558
O94916	NFAT5	2.49791	2.25254	2.15547	2.20004	1.70129	1.47354	2.41774	1.77919	2.15089	2.37338	1.83028	1.79386
O94919	ENDOD1	6.98894	7.03664	7.33749	6.99735	7.22342	6.94813	6.99021	7.08042	6.97944	7.0675	7.41142	7.4995
O94925	GLS	8.20704	7.86512	7.99351	8.11425	8.29751	7.99364	8.17555	8.18314	8.24364	8.21382	7.98831	8.09658
O94933	SLITRK3	3.35819	3.32898	3.61425	2.99162	3.35686	2.97016	3.4751	3.32325	2.98822	3.43347	3.38681	3.20683
O94973	AP2A2	7.72109	7.33057	7.67458	7.5074	7.78781	7.53954	7.74572	7.82048	7.63526	7.75954	7.77836	7.92041
O94992	HEXIM1	5.52354	5.2728	5.30834	5.11298	5.10293	5.26767	5.04973	4.93327	5.07133	5.50431	3.81312	4.52695
O95071	UBR5	4.01719	3.93582	3.95673	3.6617	4.01351	3.44862	4.03783	4.46468	3.40537	4.3645	4.92052	4.6811
O95084	PRSS23	3.62383	3.98907	4.61028	4.79851	4.59555	4.84142	5.1476	5.5887	5.05465	5.10572	4.9569	5.0242
O95104	SCAF4	5.20862	5.24867	5.57911	5.01388	5.41941	5.13228	5.54372	5.31913	4.91503	5.32306	5.92585	5.78891
O95140	MFN2	4.08647	3.72063	3.575	4.06467	4.4165	3.86126	4.07281	4.02987	4.00993	4.29426	4.47927	4.22191
O95155	UBE4B	4.7333	5.12222	5.05923	5.07463	5.15275	4.86976	5.06749	5.04342	4.66126	5.17856	4.74445	5.21356
O95159	ZFPL1	6.07064	6.14357	5.88742	6.48692	6.28434	6.44305	6.50664	6.2189	6.25135	6.10873	6.43072	5.59945
O95163	ELP1	5.73918	5.60609	5.90803	5.406	5.65616	5.61291	6.2251	5.44456	5.42385	5.55128	5.45846	5.71271
O95168	NDUFB4	4.44381	5.04887	5.11851	4.95779	5.34289	5.15484	5.28489	5.32167	5.4363	5.15938	5.28097	5.30723
O95182	NDUFA7	2.63513	3.54378	2.88408	3.50087	3.05942	3.12028	3.15632	3.28708	3.81032	3.42322	2.32485	1.91438
O95197	RTN3	7.13073	7.07456	6.88204	7.43494	7.57252	7.57661	7.53197	7.57206	7.75358	7.36659	7.24638	7.59794
O95202	LETM1	5.57619	6.21241	5.49797	6.14721	6.06447	6.292	6.19276	5.85044	6.04393	5.92404	5.47612	5.68551
O95218	ZRANB2	6.03899	5.70818	5.90113	5.68427	5.67894	5.59617	5.96918	5.72267	5.35388	6.14499	4.82212	5.26539
O95219	SNX4	3.08614	3.79289	3.84322	3.50102	3.52649	3.32526	3.83781	3.10642	3.22152	3.18957	3.03869	3.21408
O95235	KIF20A	1.41652		1.67218	-0.121848	1.9401	0.899094	2.67291	2.36887			1.92661	2.84418
O95239	KIF4A	1.72108	1.36768		1.21025	2.10706	1.38145	2.8819	2.50459	2.35903		2.1965	1.95956
O95248	SBF1	4.19678	3.84618	4.04088	4.04689	4.45635	4.28426	4.61551	4.36897	3.99439	4.4765	4.40552	4.33577
O95251	KAT7	3.72516	3.42753	3.47971	3.34989	3.73498	3.52329	4.11004	4.029	3.55597	3.93283	3.4968	4.12473
O95292	VAPB	6.14722	6.21076	6.40619	6.13511	6.19867	6.28655	6.36826	6.1176	6.23496	6.38773	6.19331	6.04389
O95295	SNAPIN	3.29007	3.52171	3.70534	4.18421	4.24977	4.12681	4.20802	3.50326	3.89618	3.70226	4.02478	3.68213
O95297	MPZL1	5.88195	5.60607	5.80507	5.6831	5.9342	5.70138	5.7739	5.78687	5.70179	5.87114	5.84352	5.87096
O95298	NDUFC2	2.20629	4.93475	4.29356	3.44911	4.75091	5.46929	4.69408	3.69519	5.20342	4.53565	4.09731	3.68511
O95302	FKBP9	8.106	7.86723	8.11831	7.91908	7.93652	7.82012	7.91869	8.28991	8.0655	8.23228	7.81771	8.00137
O95336	PGLS	7.1587	7.41801	7.44874	7.6926	7.88544	7.76727	7.80674	7.71027	7.79448	7.46813	7.41623	7.20742
O95340	PAPSS2	7.69881	7.37601	7.27845	7.6414	7.78707	7.58148	7.68729	7.59618	7.66608	7.60297	7.82976	7.7137
O95347	SMC2	5.11537	4.74348	4.87006	4.93719	5.34452	5.14696	5.93758	5.72829	5.32772	5.49577	6.00999	6.11757
O95352	ATG7	5.69498	5.73929	5.68777	5.70606	5.8459	5.82742	5.41476	5.59526	5.4828	5.90012	6.01087	5.86548
O95372	LYPLA2	6.15822	6.44442	6.2534	6.7271	6.7199	6.6926	6.99149	6.72304	6.87756	6.50107	6.1913	6.07481
O95373	IPO7	6.72837	6.881	6.68791	6.87321	6.94614	6.8534	7.05763	6.82661	6.89313	6.74722	6.61519	6.14307
O95376	ARIH2	3.5899	3.2661	3.38386	3.36036	3.31804	3.51235	3.45678	3.37339	3.4868	3.69738	2.93912	3.52696
O95379	TNFAIP8	5.64094	5.21936	5.98394	5.52518	5.81784	5.74892	5.80041	2.91621	2.5415	1.73483	2.20322	2.03852
O95396	MOCS3	3.94525	5.41717	4.91378	4.43142	4.94736	5.17844	4.89966	2.33845	6.31582	4.40832	7.71542	3.71223
O95400	CD2BP2	5.35689	5.05931	5.4133	5.14287	5.41033	5.29472	5.34174	5.36895	4.98031	5.54411	4.67605	5.20548
O95425	SVIL	7.13727	7.03935	7.17905	6.86696	7.08014	6.91593	7.06589	7.09399	6.6354	7.14961	7.33055	7.33284
O95433	AHSA1	7.05361	6.77582	7.05783	6.83104	6.96409	6.79608	7.10486	7.10505	6.68533	7.07986	7.40673	7.28056
O95436	SLC34A2	4.59214	4.11133	4.45451	4.23417	3.93931	3.61115	1.47643		3.81451	3.77977	0.436783	1.44221
O95456	PSMG1	5.55251	5.58597	5.42151	5.65012	5.80694	5.60558	6.08744	5.76336	5.57391	5.79528	6.15338	6.09561
O95470	SGPL1	5.61671	5.22757	5.95673	5.45578	6.55299	5.84826	5.44664	5.70063	5.30168	5.53829	5.11003	5.97806
O95478	NSA2	4.27319	4.29261	4.38981	4.20809	4.40933	4.14194	4.14887	4.23946	4.00112	4.2256	4.35655	3.72716
O95479	H6PD	6.94938	6.98473	7.17399	6.82333	6.79312	6.75132	6.54725	6.82471	6.71703	7.02876	6.1124	7.10645
O95486	SEC24A	6.95807	6.6753	7.07992	6.82418	7.02801	6.8582	6.96883	6.86168	6.72882	6.99249	7.25777	6.70194
O95487	SEC24B	6.26011	5.99111	6.37783	6.06178	6.36011	6.04662	6.49776	6.4098	5.85668	6.22846	6.39676	6.39217
O95544	NADK	2.32828		2.24295	2.43188	2.96377		2.95658	4.02338		2.88104	4.21241	3.34379
O95571	ETHE1	6.56976	6.40717	6.58372	6.3043	6.62136	6.37139	6.88182	6.77372	6.42959	6.64247	7.10579	6.96192
O95573	ACSL3	6.96937	6.5042	6.57402	6.75223	7.13398	6.83187	7.40945	7.21701	6.79186	7.15571	7.50174	7.54232
O95628	CNOT4	2.61031	2.88178	2.96515	2.23191	2.64444	2.80266	3.00567	3.92947	1.87837	3.46951	2.84467	2.27092
O95630	STAMBP	4.86562	4.79422	4.91458	4.89548	5.06821	4.88875	4.87778	4.76771	4.49932	4.78397	4.9366	4.85384
O95639	CPSF4	3.83379	4.07795	4.08158	3.98574	3.9954	3.87764	4.00583	4.04458	3.72967	4.16454	4.30572	3.86978
O95671	ASMTL	6.74282	6.52197	6.69089	6.52992	6.57839	6.52559	6.61239	6.71097	6.74526	6.65834	6.01783	6.47236
O95674	CDS2	4.41563	4.72192	4.86444	4.49461	4.47086	4.61952	4.83288	5.26239	4.50894	4.78323	4.66779	4.76379
O95685	PPP1R3D	2.51262	2.30202	2.3468	2.24552	1.89144	2.52939	2.23439	2.3878	3.25529	2.88151	2.83882	2.89362
O95696	BRD1	3.05905	2.83411	3.08775	2.71515	3.01835	2.75807	3.13587	2.81465	2.75843	2.78083	3.31969	2.57149
O95716	RAB3D	6.13076	5.69576	5.90335	6.12432	6.32782	6.1509	6.25588	6.45683	6.40875	6.17667	4.86807	6.37289
O95721	SNAP29	3.08121	4.07512	2.45518	3.5878	3.87264	3.80873	3.61828	3.51739	3.83894	3.26104		3.3137
O95747	OXSR1	6.83564	6.81025	6.95112	6.55838	6.74837	6.68534	6.19885	6.42102	6.59909	6.68102	7.01516	5.91403
O95758	PTBP3	5.1384	4.64635	4.45689	5.28379	5.01921	4.94036	4.94085	5.44457	4.62753	5.26747	5.39648	5.80689
O95777	LSM8	6.14504	5.7186	5.32495	5.90102	6.16281	5.93849	6.1186	6.24376	5.95426	6.19121	4.96848	5.67002
O95782	AP2A1	7.85941	7.84799	7.95113	7.94329	8.16435	7.93837	7.89353	7.91637	7.84769	7.95576	8.1683	7.94814
O95793	STAU1	6.22217	6.16362	6.33916	6.11394	6.29392	6.09552	6.33294	6.21075	6.01074	6.2596	6.20984	6.4716
O95801	TTC4	-0.343904	1.90614	0.471768	1.70746	2.02876	1.30137	1.85307	1.54914	1.19595	-0.408858	1.8033	1.5848
O95816	BAG2	5.10085	5.55271	5.68625	6.06974	6.05809	5.86803	5.40985	5.68484	5.88256	5.39738	5.27169	4.71723
O95817	BAG3	6.69784	6.39914	6.46183	6.58825	6.45965	6.21379	5.74358	6.23121	6.35355	6.63993	6.72157	6.51468
O95825	CRYZL1	5.00424	4.96822	4.62695	5.26524	5.24649	5.23306	4.81881	4.74459	5.05772	4.62116	4.9993	4.93099
O95831	AIFM1	7.26877	7.10192	7.35523	7.08069	7.36416	7.15705	7.10852	7.27566	7.01166	7.53782	7.95003	6.70938
O95833	CLIC3	5.79013	6.10668	6.02077	5.95916	6.19154	6.2837	5.51025	5.66743	6.23746	5.97544	5.58204	5.99788
O95834	EML2	4.34864	4.10957	4.3035	4.09544	4.14642	4.04308	3.85586	3.80022	3.96089	4.04656	4.00068	3.97465
O95857	TSPAN13	3.84027	3.12083	3.10502	3.70359	4.10523	3.87561	3.46712	3.69878	3.59683	4.17308	3.5109	2.75739
O95861	BPNT1	7.3899	7.2371	7.34513	7.24908	7.33968	7.26904	7.32896	7.27878	7.52765	7.34596	7.2147	7.29103
O95864	FADS2	3.80072	3.21795	3.21597	4.06052	4.47553	4.06436	2.7875	3.23186	3.24946	3.4998	2.96792	2.34767
O95865	DDAH2	7.9549	8.14935	8.09698	7.96219	8.17584	8.02269	8.30333	8.15261	8.00973	8.08678	8.38475	8.4457
O95881	TXNDC12	6.84033	7.1528	6.57721	7.22742	7.21378	7.24992	7.01933	7.02002	7.15067	6.58928	6.41934	6.45131
O95980	RECK	4.31945	4.06635	4.1789	4.05329	4.31369	4.13332	4.42611	4.36807	4.13784	4.37537	4.72057	4.49132
O95983	MBD3	6.20913	5.52866	4.88871	6.42642	6.21952	6.11957	6.10492	5.60574	5.67661	6.33305	6.42851	3.3045
O96000	NDUFB10	2.87814	3.66318	3.52132	4.08719	4.37323	3.974	4.31568	4.26258	4.47648	3.51152	3.53915	3.4078
O96004	HAND1	7.93405	6.46544	6.28096	5.01296	7.24899	6.51219	7.29685	4.01142	4.78207	3.77521	2.13128	3.7194
O96005	CLPTM1	4.48793	4.49111	4.71799	4.71148	5.06374	4.69152	5.03394	5.08134	4.60428	4.97502	4.92793	5.16771
O96007	MOCS2	4.0528	3.33332	3.88285	3.74711	3.86881	4.29968	3.09071	3.55136	3.91333	3.3955	3.39852	3.99156
O96008	TOMM40	6.99056	6.88404	7.03166	6.87781	6.4593	6.901	6.56678	6.71803	6.7088	6.91584	7.39562	6.29668
O96011	PEX11B	2.00058	1.83388	1.38408	3.31133	3.58946	3.35844	3.63178	3.33526	3.73169	2.99642	2.74816	2.90559
O96013	PAK4	7.50435	7.57719	7.68237	7.32249	7.35812	7.48814	7.43657	7.08376	7.08312	7.4947	7.21102	7.51203
O96017	CHEK2	3.241	2.29213		2.73995	2.21628	3.02994	2.70123	3.32267	2.70064	3.01773	2.46856	2.37478
O96019	ACTL6A	7.49225	7.22571	7.19953	7.17581	7.48177	7.40083	7.73679	7.63649	7.07171	7.66687	8.17906	8.07843
P00167	CYB5A	4.32653	4.6864	4.27136	4.58905	4.12149	4.30201	3.65107	3.82383	4.05215	3.92494	3.20845	3.74949
[truncated: 4,023 more rows]
