# Supplementary material for: SARS-CoV-2-infected hiPSC-derived cardiomyocytes reveal dynamic changes in the COVID-19 hearts
Source: Stem Cell Res Ther. 2023 Dec 12;14:361. doi: 10.1186/s13287-023-03603-1 (PMC10717444; doi:10.1186/s13287-023-03603-1)
Supplement: Supplementary file 5 — Additional file 5. Table S4. Differentially expressed proteins identified in SARS-CoV-2-infected hiPSC-derived cardiomyocytes at 24, 48, and 72 h. [file 13287_2023_3603_MOESM5_ESM.xlsx]

## Sheet: Table S4-1
Table S4-1. Differentially expressed proteins identified in SARS-CoV-2-infected hiPSC-derived cardiomyocytes at 24h. The signification differentially expressed proteins were defined as those with Benjamini-Hochberg-adjusted p-value < 0.05 and a fold change of log2 (24h/0h)> 0.585 (significantly upregulated) or < -0.585 (significantly downregulated).
Protein Accessions	Gene symbols	log2 (24h/0h)	P-value	Regulation level
H3BM14;H3BM74;Q9Y5A7	NUB1	5.84735	0.0434856	Upregulated
P13688	CEACAM1	2.9834	0.000489635	Upregulated
Q9Y2G8	DNAJC16	2.96333	0.0285565	Upregulated
A0A494C1T9;Q6ZRV2	FAM83H	2.60443	0.0416667	Upregulated
A0A1B0GVV3;Q5EBL4	RILPL1	2.47183	0.003837	Upregulated
Q8TE57	ADAMTS16	2.28328	0.0265329	Upregulated
Q9BYC9	MRPL20	2.25879	0.0340869	Upregulated
Q99622;U3KQ85	C12orf57	2.00417	0.000225384	Upregulated
I3L2C7;P57678	GEMIN4	1.91856	0.018586	Upregulated
A0A087X2D5;Q9BRJ2	MRPL45	1.88259	0.0397486	Upregulated
Q9NX08	COMMD8	1.86521	2.03908e-05	Upregulated
Q9Y5K8	ATP6V1D	1.83208	7.66398e-06	Upregulated
A0A0B4J1R7;Q96B45	BORCS7-ASMT;BORCS7	1.76999	0.00396899	Upregulated
Q9UBD5	ORC3	1.75773	2.61438e-05	Upregulated
Q9P1F3	ABRACL	1.69084	0.0378084	Upregulated
Q9BSC4	NOL10	1.68095	0.0277881	Upregulated
O96011	PEX11B	1.68023	9.00533e-05	Upregulated
P56385	ATP5ME	1.67081	0.00198504	Upregulated
E5RGS4;O60925	PFDN1	1.66139	0.0099919	Upregulated
O14561	NDUFAB1	1.63883	0.000482224	Upregulated
E9PFU9;Q8WV99	ZFAND2B	1.62759	0.0120737	Upregulated
A0A1W2PQ75;O15488	GYG2	1.62143	0.0342305	Upregulated
P56746	CLDN15	1.61928	0.0478032	Upregulated
K7EIN2;Q9BRJ7	NUDT16L1	1.61611	0.000872613	Upregulated
H0YD93;Q8WXA3	RUFY2	1.56454	0.0340425	Upregulated
F1T0E5;Q9ULU8	CADPS	1.55763	0.0361792	Upregulated
Q7Z4G1	COMMD6	1.55211	7.23778e-06	Upregulated
Q9NVM6	DNAJC17	1.54635	0.0020472	Upregulated
A0A087WWW8;B5MEB3;Q9Y6J0	CABIN1	1.48685	0.0170203	Upregulated
A0A3B3IT57;E7EWZ0;E9PF49;Q9Y6M9	NDUFB9	1.4511	6.54595e-05	Upregulated
Q8WUW1	BRK1	1.43053	8.51404e-05	Upregulated
D6RGV5;D6RIE3;H0UI06;P14406	COX7A2	1.42016	0.0340054	Upregulated
A8MXQ1;A8MZH8;P53801	PTTG1IP	1.36253	0.0315707	Upregulated
Q6BDI9	REP15	1.35295	0.00893949	Upregulated
P06753	TPM3	1.35049	0.00803752	Upregulated
D6RGG3;Q99715	COL12A1	1.33303	0.0479649	Upregulated
Q96BX8	MOB3A	1.31527	0.0110514	Upregulated
Q9NVT9	ARMC1	1.30783	0.0155281	Upregulated
Q9H875	PRKRIP1	1.29697	0.0268043	Upregulated
A0A087WWU8	TPM3	1.28686	4.08782e-05	Upregulated
P26992;Q5T8H6	CNTFR	1.26465	0.00512353	Upregulated
Q96EK6	GNPNAT1	1.26082	0.000301372	Upregulated
E9PGT1;H7C1D4;Q15631	TSN	1.23405	0.000674062	Upregulated
Q13084	MRPL28	1.22956	0.0210013	Upregulated
Q96L58	B3GALT6	1.22376	0.0069947	Upregulated
Q01459	CTBS	1.21564	0.0290811	Upregulated
P05386	RPLP1	1.2137	0.00020003	Upregulated
Q96FQ6	S100A16	1.18689	0.00939939	Upregulated
D6RBS5;Q8IZ81	ELMOD2	1.1868	0.0340217	Upregulated
P50583	NUDT2	1.16044	0.0166716	Upregulated
Q13158	FADD	1.15995	0.0164013	Upregulated
A0A1W2PNZ9;Q15652	JMJD1C	1.15835	0.0250079	Upregulated
H0Y507;Q5TCZ1	SH3PXD2A	1.15811	0.0231322	Upregulated
B4DK47;Q5SZL3;Q5SZL4;Q5SZL5;Q5SZL6;Q9P0N9;U3KPS8	TBC1D7	1.13673	0.0244997	Upregulated
Q6GMV3	PTRHD1	1.13506	0.0143408	Upregulated
J3QKW2;J3QLS3;J3QQS1;Q9Y2R9	MRPS7	1.13023	0.0122481	Upregulated
P36873	PPP1CC	1.12012	0.0198347	Upregulated
Q9NY61	AATF	1.11455	0.0209136	Upregulated
P54920	NAPA	1.1132	0.000122125	Upregulated
O43678	NDUFA2	1.10753	6.17689e-05	Upregulated
O75531	BANF1	1.09927	0.000115673	Upregulated
Q96AB3	ISOC2	1.09683	0.0277915	Upregulated
P02792	FTL	1.09399	0.0340994	Upregulated
Q16718	NDUFA5	1.09184	0.00141397	Upregulated
P61758	VBP1	1.08197	0.00345583	Upregulated
Q9NR99	MXRA5	1.08096	0.00314431	Upregulated
Q9GZQ3	COMMD5	1.06496	0.00129893	Upregulated
P14927	UQCRB	1.04604	0.0464243	Upregulated
Q96GC9	VMP1	1.0454	0.00534265	Upregulated
O75348	ATP6V1G1	1.04044	0.00406657	Upregulated
B0QYN7;H3BPC4;H3BQQ9;P63279	UBE2I	1.03704	0.00117941	Upregulated
Q9BZL1	UBL5	1.03529	0.000153996	Upregulated
I3L1D9;I3L4B2;O95476	CTDNEP1	1.03396	0.0130419	Upregulated
Q9NZ63	C9orf78	1.0275	0.0344934	Upregulated
P63167	DYNLL1	1.01452	0.000753316	Upregulated
B4DGW9;Q9UM19	HPCAL4	1.00679	0.0171883	Upregulated
H0YEP5;P17405	SMPD1	1.00153	0.00764316	Upregulated
Q5T123;Q9H299	SH3BGRL3	0.991481	0.00017756	Upregulated
Q9Y224	RTRAF	0.987809	0.00116238	Upregulated
O15145	ARPC3	0.983413	0.000623374	Upregulated
E9PNW8;Q8WVX9	FAR1	0.967319	0.0123757	Upregulated
Q9Y4Y9	LSM5	0.965479	4.02655e-05	Upregulated
B8ZZD4;Q86VP1	TAX1BP1	0.964926	0.0477199	Upregulated
P21964	COMT	0.963251	0.000665881	Upregulated
Q9UI30	TRMT112	0.963014	0.000384176	Upregulated
C9JVE2;Q96GG9	DCUN1D1	0.960227	0.0188432	Upregulated
O14737	PDCD5	0.959736	0.00900678	Upregulated
Q5U5X0	LYRM7	0.95586	0.000754996	Upregulated
Q9Y3D6	FIS1	0.952324	0.00617664	Upregulated
P82921	MRPS21	0.946679	0.000176151	Upregulated
K7EM18;P41567	EIF1	0.946258	0.0255491	Upregulated
Q9Y262	EIF3L	0.945703	0.00231099	Upregulated
Q9H2W6	MRPL46	0.943386	0.000692746	Upregulated
Q6DKI1	RPL7L1	0.938718	0.00228166	Upregulated
P60059	SEC61G	0.937472	0.000263083	Upregulated
J3QL56;O75880	SCO1	0.936462	0.00370994	Upregulated
A0A087WVD7;Q9Y3D8	AK6	0.935412	0.000960168	Upregulated
Q9P000	COMMD9	0.933249	0.000280541	Upregulated
Q14019	COTL1	0.926279	0.00129631	Upregulated
Q9BQ69	MACROD1	0.925852	0.000939002	Upregulated
P21283	ATP6V1C1	0.917028	0.000280551	Upregulated
Q9BXV9	GON7	0.915749	0.000900856	Upregulated
O75935	DCTN3	0.91371	0.0161492	Upregulated
A0A1W2PPG1;A0A1W2PPG5;A0A1W2PPP5;A0A1W2PQM3;A0A1W2PRC2;A0A1W2PS81;E7EQ34;I3L4Z6;I3NI02;O14653	GOSR2;GOSR2;GOSR2;GOSR2;GOSR2;GOSR2;;GOSR2;GOSR2;GOSR2	0.911854	0.00026013	Upregulated
A0A3B3IUA2	SNU13	0.911679	0.00106308	Upregulated
A0A5S6STF9;Q6I9Y2	THOC7	0.904591	0.0430427	Upregulated
P62310	LSM3	0.900304	0.00742132	Upregulated
P31949	S100A11	0.899927	0.000295798	Upregulated
Q7Z333;X6RI79	SETX	0.89726	0.0101248	Upregulated
M0QXB4;O14579	COPE	0.892885	0.000771765	Upregulated
P27348	YWHAQ	0.890443	0.000659403	Upregulated
P53611;Q5T4U8	RABGGTB	0.89034	0.0119278	Upregulated
Q9BU89	DOHH	0.882125	0.00283651	Upregulated
O43310	CTIF	0.874345	0.0287265	Upregulated
B1AH87;P30536	TSPO	0.867322	0.0083848	Upregulated
Q9UK41	VPS28	0.864591	0.00116375	Upregulated
Q92600	CNOT9	0.864261	0.00573021	Upregulated
K7ER15;Q9H0R4	HDHD2	0.860179	0.0136803	Upregulated
O43617	TRAPPC3	0.859619	0.000700591	Upregulated
Q9H4A6	GOLPH3	0.85787	0.000923866	Upregulated
Q7Z5G4	GOLGA7	0.847645	0.00874639	Upregulated
Q9UL26	RAB22A	0.846277	0.00956164	Upregulated
P04818	TYMS	0.845856	0.00480206	Upregulated
Q12974	PTP4A2	0.845681	0.00310429	Upregulated
Q15008	PSMD6	0.842418	0.000850709	Upregulated
Q96EA4	SPDL1	0.839085	0.000279006	Upregulated
P09488	GSTM1	0.837631	0.0147778	Upregulated
Q9NPH3	IL1RAP	0.836808	0.0421777	Upregulated
Q8WZ82	OVCA2	0.836497	0.00820676	Upregulated
A6ZKI3	RTL8C	0.8361	0.0175057	Upregulated
O14558	HSPB6	0.833822	0.004641	Upregulated
Q96BM9	ARL8A	0.830401	0.0169228	Upregulated
Q9Y689	ARL5A	0.829707	0.00961235	Upregulated
Q9Y3C4	TPRKB	0.82956	0.000288818	Upregulated
P49458	SRP9	0.824898	0.00433677	Upregulated
O75431	MTX2	0.824644	0.00649723	Upregulated
H0YLB9;P49641	MAN2A2	0.823694	0.00132333	Upregulated
F5GYQ1;P61421	ATP6V0D1	0.822104	0.000924595	Upregulated
Q9Y5X2	SNX8	0.820236	0.0165354	Upregulated
D3YTA9;F6U1T9;H7BYZ3;P63098	PPP3R1;PPP3R1;;PPP3R1	0.819855	0.0453821	Upregulated
P61981	YWHAG	0.819577	0.0002483	Upregulated
Q96A49	SYAP1	0.811699	0.0099216	Upregulated
Q9Y696	CLIC4	0.810413	0.00876839	Upregulated
F5H433;Q9Y467	SALL2	0.809739	0.00270484	Upregulated
P08493	MGP	0.806049	0.0259757	Upregulated
Q13907	IDI1	0.803499	0.000990111	Upregulated
Q9Y3D0	CIAO2B	0.799782	0.00370578	Upregulated
Q5VT66	MTARC1	0.799649	0.0243842	Upregulated
O96000	NDUFB10	0.790594	0.0143998	Upregulated
F5H0E2	SLC3A2	0.789886	0.0219549	Upregulated
O95864	FADS2	0.788588	0.00927551	Upregulated
P03928	MT-ATP8	0.787965	0.0328015	Upregulated
A0A3B3IS40;A0A3B3IT25;A0A3B3ITA8;A0A3B3ITE7;Q9UGL1	KDM5B	0.786489	0.0191509	Upregulated
Q99471	PFDN5	0.784865	0.000734416	Upregulated
B1AKZ5;Q15121	PEA15	0.784674	0.00470519	Upregulated
P37108	SRP14	0.783694	0.0112269	Upregulated
J3KR44;Q96FW1	OTUB1	0.780159	0.014134	Upregulated
A0A0C4DFL8;F5GX28	KDM4B	0.776632	0.00437981	Upregulated
Q9UBI6	GNG12	0.772453	0.00578363	Upregulated
Q96FJ2	DYNLL2	0.771361	0.015325	Upregulated
Q5QPM7;Q92530	PSMF1	0.770828	0.030588	Upregulated
E9PKT9;O96033	MOCS2	0.76918	0.00056653	Upregulated
C9J1V9;D6RBD7;O43324	EEF1E1-BLOC1S5;EEF1E1;EEF1E1	0.767753	0.0034924	Upregulated
A0A0A0MR51;O60427	FADS1	0.76621	0.0147696	Upregulated
Q8WXD5	GEMIN6	0.76566	0.000446061	Upregulated
Q9Y281	CFL2	0.764001	0.00283773	Upregulated
A0A087WZG4;A0A3B3IPE9;M0QZS0;Q6ZSZ5	ARHGEF18	0.760976	0.0452056	Upregulated
G5EA06;Q92552	MRPS27	0.759908	0.0109042	Upregulated
A0A5F9ZHU7;P49643	PRIM2	0.75694	0.0186336	Upregulated
P19883	FST	0.7554	0.00317027	Upregulated
H0Y4B0;O43414	ERI3	0.754039	0.0208241	Upregulated
H0UI80;Q8IXH7;X6RLT1	NELFCD	0.75243	0.025491	Upregulated
O15217	GSTA4	0.751897	0.00263509	Upregulated
Q15006	EMC2	0.751193	0.0079614	Upregulated
Q6N069	NAA16	0.750516	0.0168487	Upregulated
C0MHM2;E6ZCI6;Q86VZ5	SGMS1	0.748384	0.000669216	Upregulated
D6RC52;D6RCB9;Q9NX24	NHP2	0.746938	0.0177342	Upregulated
B1APM4;P35610	SOAT1	0.746163	0.0338137	Upregulated
Q9Y2Q3	GSTK1	0.741213	0.00065848	Upregulated
K9J957;P61289	PSME3	0.739408	0.00403757	Upregulated
D6RAA6;P57088	TMEM33	0.737182	0.00470689	Upregulated
P62304	SNRPE	0.735406	0.00516704	Upregulated
E9PMR4;K4DIA7;P48509	CD151	0.733387	0.0039246	Upregulated
E7EVK2;Q9BT17;U3KQ69	MTG1	0.732645	0.0143892	Upregulated
O00471	EXOC5	0.726467	0.0476035	Upregulated
Q7L0Y3	TRMT10C	0.726454	0.00399585	Upregulated
Q9UK45	LSM7	0.721031	0.0404003	Upregulated
P55039	DRG2	0.718228	0.0355016	Upregulated
Q9Y3E7	CHMP3	0.717989	0.00371021	Upregulated
Q9NZL4	HSPBP1	0.717601	0.0216428	Upregulated
A0A2R8YGH5;H7C1E4;P61966	AP1S1	0.715868	0.00229498	Upregulated
P63104	YWHAZ	0.712657	0.00271138	Upregulated
Q9UBB6	NCDN	0.711636	0.000345022	Upregulated
P59998	ARPC4	0.711392	0.00423523	Upregulated
O43422	THAP12	0.709388	0.0154518	Upregulated
Q14353	GAMT	0.707573	0.0217852	Upregulated
O75947	ATP5PD	0.707239	0.00118246	Upregulated
A0A0C4DFL7;Q16850	CYP51A1	0.703615	0.00102371	Upregulated
P18858	LIG1	0.703308	0.0289858	Upregulated
P35244	RPA3	0.702454	0.000820901	Upregulated
P60903	S100A10	0.702126	0.00549514	Upregulated
O14880;Q5VV89	MGST3	0.701841	0.0274819	Upregulated
Q15067	ACOX1	0.699077	0.0131058	Upregulated
Q9NPA8	ENY2	0.698773	0.00105244	Upregulated
Q9Y2Q5	LAMTOR2	0.696425	0.000408535	Upregulated
Q9NZZ3	CHMP5	0.695376	0.00479468	Upregulated
Q9NS86	LANCL2	0.692392	0.00403069	Upregulated
P60981	DSTN	0.69164	0.00997742	Upregulated
Q6P587	FAHD1	0.691568	0.0019053	Upregulated
O00483	NDUFA4	0.688901	0.000979684	Upregulated
P11802	CDK4	0.686894	0.000616953	Upregulated
G3V2A3	TUBB3	0.684606	0.0132265	Upregulated
P60983	GMFB	0.681679	0.00088088	Upregulated
O95295	SNAPIN	0.681226	0.0019925	Upregulated
P78417	GSTO1	0.680349	0.00900805	Upregulated
Q15555	MAPRE2	0.679631	0.0494913	Upregulated
Q5JY65;Q9BZJ0	CRNKL1	0.678825	0.000347148	Upregulated
O43913	ORC5	0.678101	0.000386135	Upregulated
Q9Y296	TRAPPC4	0.677844	0.0104529	Upregulated
P35270	SPR	0.677598	0.00131462	Upregulated
P30153	PPP2R1A	0.676954	0.000310896	Upregulated
Q9H7B4	SMYD3	0.674128	0.0335454	Upregulated
A0A0C4DFM0;G3V5T0	GSTZ1	0.673658	0.00335588	Upregulated
P61326	MAGOH	0.673564	0.00111228	Upregulated
Q9BZQ6	EDEM3	0.671363	0.00892273	Upregulated
Q9UHA4	LAMTOR3	0.670818	0.00154865	Upregulated
O95084	PRSS23	0.670767	0.0385945	Upregulated
Q8WW59	SPRYD4	0.670542	0.0327383	Upregulated
Q8NDZ4	DIPK2A	0.670153	0.00286848	Upregulated
Q96C19	EFHD2	0.668874	0.0101436	Upregulated
O75396	SEC22B	0.666586	0.00136153	Upregulated
P00813	ADA	0.663871	0.0330815	Upregulated
Q9Y376	CAB39	0.663261	0.00478398	Upregulated
C9J6G3;C9J7M1;O95749	GGPS1	0.663093	0.00109059	Upregulated
P23528	CFL1	0.662565	0.00140097	Upregulated
Q13868	EXOSC2	0.662112	0.000869354	Upregulated
P21266	GSTM3	0.660754	0.0121669	Upregulated
Q9Y3B4	SF3B6	0.654794	0.0121835	Upregulated
H3BPJ2;Q15041	ARL6IP1	0.654673	0.00898346	Upregulated
F8VQX6;H0YI09;Q9H8H3	METTL7A	0.653564	0.00386977	Upregulated
O00148	DDX39A	0.651224	0.0329496	Upregulated
O43264	ZW10	0.650843	0.00211217	Upregulated
Q96EL2	MRPS24	0.649739	0.0420244	Upregulated
P30046	DDT	0.649236	0.00144417	Upregulated
P51398	DAP3	0.648131	0.0121429	Upregulated
P50452	SERPINB8	0.647485	0.0348659	Upregulated
A0A6I8PU73;Q99615	DNAJC7	0.64496	0.0187797	Upregulated
Q5T2E6	ARMH3	0.64484	0.0236887	Upregulated
O43731	KDELR3	0.644576	0.000663687	Upregulated
P36543	ATP6V1E1	0.644557	0.000867119	Upregulated
P51809	VAMP7	0.644364	0.00974275	Upregulated
Q8WUN7	UBTD2	0.643357	0.040329	Upregulated
A0A0A0MTE8;A0A0A0MTL4;Q8IVL1	NAV2	0.643116	0.00960694	Upregulated
Q7Z4H3	HDDC2	0.642427	0.00873211	Upregulated
A6NMH8;E9PIF1;E9PJK1;E9PRJ8;H0YDJ9;H0YDL9;P60033	CD81	0.639494	0.0437786	Upregulated
B1AJY7;O75832	PSMD10	0.637831	0.00658116	Upregulated
Q9NR28	DIABLO	0.633995	0.00131248	Upregulated
Q8NBJ4	GOLM1	0.633009	0.00534082	Upregulated
E9PFD7;P00533;Q504U8	EGFR	0.632043	0.00547229	Upregulated
Q9NUJ1	ABHD10	0.631742	0.0179854	Upregulated
Q7LGA3	HS2ST1	0.628741	0.0154531	Upregulated
K7EK56;Q9UFG5	C19orf25	0.626489	0.00770327	Upregulated
Q9Y3C8	UFC1	0.626011	0.038566	Upregulated
Q5JVF3	PCID2	0.625692	0.0497844	Upregulated
A0A087WXC5;E7ESZ7;O95299	NDUFA10	0.62331	0.038155	Upregulated
E9PRR7;Q14331	FRG1	0.621757	0.00751367	Upregulated
Q86SJ2	AMIGO2	0.620574	0.0159163	Upregulated
F8VVA7;P61923	COPZ1	0.618355	0.000801835	Upregulated
O75489	NDUFS3	0.616974	0.0248554	Upregulated
Q9H9J2	MRPL44	0.615811	0.00171598	Upregulated
O94822	LTN1	0.61542	0.0210831	Upregulated
Q5SZK8	FREM2	0.613321	0.0100377	Upregulated
O14929	HAT1	0.612917	0.013801	Upregulated
P30154	PPP2R1B	0.60941	0.00991412	Upregulated
P03886	MT-ND1	0.609059	0.0330089	Upregulated
A0A0A0MSJ9;Q15283	RASA2	0.60737	0.0290385	Upregulated
P30281	CCND3	0.606621	0.0144591	Upregulated
Q96GM8	TOE1	0.606241	0.0391103	Upregulated
Q9BT78	COPS4	0.605548	0.00129138	Upregulated
E5RIM7;O00244	ATOX1	0.603625	0.00669986	Upregulated
Q96DX4	RSPRY1	0.602396	0.0410529	Upregulated
Q96CU9	FOXRED1	0.602205	0.00710232	Upregulated
E5RJR5;P63208	SKP1	0.599902	0.00137875	Upregulated
P18669	PGAM1	0.599893	0.00604297	Upregulated
E5RI99;P62888	RPL30	0.598722	0.0106086	Upregulated
P17152	TMEM11	0.598565	0.0283257	Upregulated
Q9BPW8	NIPSNAP1	0.598151	0.026541	Upregulated
A0A2R8YEA7	ACTB	0.597573	0.0321605	Upregulated
B4E1Q4;O14730	RIOK3	0.593554	0.0058995	Upregulated
J3KQ47;Q53HI1	UNC50	0.593316	0.0368511	Upregulated
A0A5F9ZI63;E9PJK2;O75530	EED	0.592807	0.00287037	Upregulated
A0A0A0MR25;A0A5S6RJB7;P21802	FGFR2	0.592217	0.00270401	Upregulated
Q9H9Q2	COPS7B	0.591155	0.0249976	Upregulated
P31946	YWHAB	0.591133	0.0012061	Upregulated
Q13505	MTX1	0.590442	0.00103505	Upregulated
Q8WZA0	LZIC	0.58905	0.0314167	Upregulated
Q9P0J0	NDUFA13	0.587466	0.00253821	Upregulated
E9PPW7;O00217	NDUFS8	0.586248	0.00910258	Upregulated
A0A0B4J1S8;Q9UBF8	PI4KB	-0.588039	0.0442931	Downregulated
D6REA0;O75879	GATB	-0.589477	0.0397291	Downregulated
Q06481	APLP2	-0.593579	0.00673825	Downregulated
H0Y8Z4	ANK3	-0.612434	0.0446427	Downregulated
Q5VUJ6	LRCH2	-0.618263	0.00563403	Downregulated
P62714	PPP2CB	-0.626893	0.0193874	Downregulated
P30414	NKTR	-0.629095	0.0362781	Downregulated
P62979	RPS27A	-0.632759	0.00353304	Downregulated
Q9NW08	POLR3B	-0.633003	0.0049548	Downregulated
Q9H2J4	PDCL3	-0.639584	0.0175126	Downregulated
Q8NB90	SPATA5	-0.65285	0.00367276	Downregulated
Q8TDZ2	MICAL1	-0.65567	0.00508171	Downregulated
Q5TCQ9	MAGI3	-0.665878	0.0476517	Downregulated
Q9Y5F9	PCDHGB6	-0.684422	0.00272935	Downregulated
Q03167	TGFBR3	-0.688876	0.0206145	Downregulated
Q5VWG9	TAF3	-0.691262	0.0209766	Downregulated
E7EQU1;E7ES08;O15347	HMGB3	-0.693193	0.0196779	Downregulated
P16870	CPE	-0.697509	0.00957372	Downregulated
A6XND0;A6XND1;P17936	IGFBP3	-0.703306	0.00268691	Downregulated
C9JB55	TF	-0.718999	0.00819048	Downregulated
P78362	SRPK2	-0.725143	0.0379569	Downregulated
A8MV23	SERPINE3	-0.738421	0.0337625	Downregulated
Q9HAD4	WDR41	-0.742678	0.017428	Downregulated
Q9UBU6	FAM8A1	-0.755171	0.00263949	Downregulated
A0A1B0GVY1;Q96PU5	NEDD4L	-0.759457	0.000474005	Downregulated
P16144	ITGB4	-0.7637	0.036372	Downregulated
Q96IF1	AJUBA	-0.771526	0.0105083	Downregulated
F5GZK2;Q96P44	COL21A1	-0.78865	0.0498672	Downregulated
Q8NHM4	PRSS3P2	-0.804753	0.0376482	Downregulated
I3L2N2;O14641	DVL2	-0.8333	0.00463607	Downregulated
G3V2D5;G3V2P5;G3V515;Q07352	ZFP36L1	-0.837549	0.0393537	Downregulated
Q8N697	SLC15A4	-0.848864	0.0066182	Downregulated
P17483	HOXB4	-0.852589	0.0206991	Downregulated
A0A6I8PLD9;A0A6I8PRU6;Q8N6L1	KRTCAP2	-0.89813	0.0439648	Downregulated
Q14678	KANK1	-0.908667	0.0403063	Downregulated
Q99967	CITED2	-0.908968	0.036538	Downregulated
P05114	HMGN1	-0.919009	0.00215742	Downregulated
A3KN83	SBNO1	-0.935509	0.00111187	Downregulated
B7Z645	SYNCRIP	-0.970896	0.00370534	Downregulated
Q5BKX5	C19orf54	-1.02619	0.0141995	Downregulated
G3V3F7;Q96KN7	RPGRIP1	-1.06472	0.021822	Downregulated
Q92504	SLC39A7	-1.07964	0.000345308	Downregulated
A0A2R8Y6S3;C9J167;P54278	PMS2	-1.1277	0.00212825	Downregulated
H7BYJ3;O14578	CIT	-1.14587	0.0293734	Downregulated
Q9Y2G1	MYRF	-1.15961	0.0149702	Downregulated
Q8IZJ1	UNC5B	-1.17648	0.03658	Downregulated
Q9P266	JCAD	-1.27716	0.000511296	Downregulated
P19532	TFE3	-1.40907	0.03396	Downregulated
Q5VVD7;Q8IWE5	PLEKHM2	-1.42832	0.00787123	Downregulated
Q9NUT2	ABCB8	-1.51155	0.00048386	Downregulated
O00622	CCN1	-1.66883	1.39311e-05	Downregulated
Q8NF99	ZNF397	-1.69802	0.0326392	Downregulated
Q8TCF1	ZFAND1	-1.94927	0.0408571	Downregulated
P29279	CCN2	-2.86462	5.27793e-05	Downregulated
Q5T7N3	KANK4	-2.89484	0.0419372	Downregulated
P29375	KDM5A	-3.34939	0.000194161	Downregulated

## Sheet: Table S4-2
Table S4-2. Differentially expressed proteins identified in SARS-CoV-2-infected hiPSC-derived cardiomyocytes at 48h. The signification differentially expressed proteins were defined as those with Benjamini-Hochberg-adjusted p-value < 0.05 and a fold change of log2 (48h/0h)> 0.585 (significantly upregulated) or < -0.585 (significantly downregulated).
Protein Accessions	Gene symbols	log2 (48h/0h)	P-value	Regulation level
H3BM14;H3BM74;Q9Y5A7	NUB1	7.94278	1.30643e-05	Upregulated
Q9P1F3	ABRACL	4.30752	0.0090599	Upregulated
O60671	RAD1	3.94717	0.00163966	Upregulated
Q3ZCM7	TUBB8	3.37381	0.0482771	Upregulated
Q9BRS2	RIOK1	3.21629	0.0467506	Upregulated
P49888	SULT1E1	3.19258	0.0300832	Upregulated
P13688	CEACAM1	2.9532	0.000873188	Upregulated
Q7Z2W9	MRPL21	2.66726	2.10508e-05	Upregulated
Q9H501	ESF1	2.64763	0.000235848	Upregulated
A0A2R8YCX2;A0A2R8YGP2;Q5TBB1	RNASEH2B	2.52885	0.0140134	Upregulated
Q9NVT9	ARMC1	2.48303	0.000738942	Upregulated
A0A0G2JR66;B7WPD9;Q2KJY2	KIF26B	2.44452	0.0127341	Upregulated
A0A494C1T9;Q6ZRV2	FAM83H	2.42007	0.0130133	Upregulated
O94808	GFPT2	2.234	0.0398587	Upregulated
H3BM91;Q9H0A8	COMMD4	2.21949	0.0135759	Upregulated
M0QZ12;Q96CP6	GRAMD1A	2.12055	0.0236446	Upregulated
A0A499FJD3	WDR24	2.11885	0.00664386	Upregulated
D6RGG3;Q99715	COL12A1	2.08369	0.000142258	Upregulated
A6NL76	ACTA1	2.05555	0.0372808	Upregulated
A0A0G2JH68;O60610	DIAPH1	2.04296	0.0496502	Upregulated
Q9P2X0	DPM3	1.96188	0.00954196	Upregulated
A0JLT2;J3KR33	MED19	1.86205	0.0252184	Upregulated
O96011	PEX11B	1.82673	0.000100099	Upregulated
Q99622;U3KQ85	C12orf57	1.8025	0.00113098	Upregulated
Q01459	CTBS	1.69616	0.0119711	Upregulated
A0A3B3IT57;E7EWZ0;E9PF49;Q9Y6M9	NDUFB9	1.69063	5.25003e-05	Upregulated
A0A087WWW8;B5MEB3;Q9Y6J0	CABIN1	1.64942	0.0188025	Upregulated
Q15173	PPP2R5B	1.64915	0.000519498	Upregulated
O43920	NDUFS5	1.64599	0.00405322	Upregulated
Q96EK6	GNPNAT1	1.64288	0.000290272	Upregulated
Q9UHF1	EGFL7	1.62952	0.00117486	Upregulated
Q9UBU2	DKK2	1.62843	0.0128926	Upregulated
Q9UBD5	ORC3	1.59383	0.00559885	Upregulated
A0A0B4J1R7;Q96B45	BORCS7-ASMT;BORCS7	1.58956	0.00542198	Upregulated
B7ZKJ3;B7ZKW7;F8VP57;F8W9W0;P54756	EPHA5	1.58812	0.0375235	Upregulated
A0A087WWU8	TPM3	1.5132	0.000179355	Upregulated
Q7Z4G1	COMMD6	1.48739	0.000197884	Upregulated
A0A3B3IUC5;Q8N8U9	BMPER	1.47831	0.025878	Upregulated
Q9Y3D6	FIS1	1.47726	0.000362995	Upregulated
H7BYJ3;O14578	CIT	1.45848	0.0454733	Upregulated
P60059	SEC61G	1.44382	0.000417805	Upregulated
Q8WVK2	SNRNP27	1.42027	0.0098466	Upregulated
O14561	NDUFAB1	1.41839	0.005192	Upregulated
Q8IUZ5	PHYKPL	1.3937	0.0222145	Upregulated
Q8TB52	FBXO30	1.37053	0.00795493	Upregulated
Q14249	ENDOG	1.36427	0.0443326	Upregulated
Q9HBH1	PDF	1.36102	0.00137133	Upregulated
P32004	L1CAM	1.35496	0.00929767	Upregulated
Q56VL3	OCIAD2	1.34149	0.0163548	Upregulated
A0A5S6STF9;Q6I9Y2	THOC7	1.30544	0.0311057	Upregulated
P35475	IDUA	1.29432	0.00528531	Upregulated
K7ERV3;P04183	TK1	1.29298	0.0129588	Upregulated
Q9NVM6	DNAJC17	1.28515	0.00585162	Upregulated
P55957	BID	1.28387	0.0056042	Upregulated
Q9UKK6	NXT1	1.28008	0.0146225	Upregulated
H0YA52;Q9H0N5	PCBD2	1.27827	0.0444727	Upregulated
O75695	RP2	1.27703	0.000403078	Upregulated
A0A0C4DFS1;A0A0G2JL35;A0A140T9I7;H0YIS1;Q4VXY6	COL11A2	1.26694	0.00553769	Upregulated
Q96EL2	MRPS24	1.26208	0.0038102	Upregulated
I3L1D9;I3L4B2;O95476	CTDNEP1	1.25165	0.00641388	Upregulated
P18858	LIG1	1.24859	0.008617	Upregulated
A8MXQ1;A8MZH8;P53801	PTTG1IP	1.21783	0.0456138	Upregulated
Q6GMV3	PTRHD1	1.21098	0.0109155	Upregulated
B4DK47;Q5SZL3;Q5SZL4;Q5SZL5;Q5SZL6;Q9P0N9;U3KPS8	TBC1D7	1.21005	0.0194367	Upregulated
D3YTA9;F6U1T9;H7BYZ3;P63098	PPP3R1;PPP3R1;;PPP3R1	1.20982	0.00946472	Upregulated
Q6YHU6	THADA	1.20626	0.00105111	Upregulated
O95544	NADK	1.20437	0.038089	Upregulated
Q8WW59	SPRYD4	1.20314	0.00661576	Upregulated
B8ZZC8;B8ZZE3;B8ZZY8;H7C0M7;Q9NRN9	METTL5	1.19633	0.0426577	Upregulated
C9JVE2;Q96GG9	DCUN1D1	1.19129	0.00776797	Upregulated
Q8WYA0	IFT81	1.19036	0.0225756	Upregulated
O95084	PRSS23	1.18926	0.00574872	Upregulated
Q8WUW1	BRK1	1.18768	0.00530961	Upregulated
P08493	MGP	1.18589	0.0109976	Upregulated
Q8WUY1	THEM6	1.18042	0.000106989	Upregulated
Q9Y333	LSM2	1.17893	0.0141308	Upregulated
Q13478	IL18R1	1.17834	0.00161712	Upregulated
Q9NR99	MXRA5	1.17817	0.00504356	Upregulated
O43678	NDUFA2	1.1691	0.000797407	Upregulated
A0A3B3IUA2	SNU13	1.16565	0.000578422	Upregulated
Q96MT3	PRICKLE1	1.16001	0.0286289	Upregulated
E9PGT1;H7C1D4;Q15631	TSN	1.14984	0.0013166	Upregulated
P36543	ATP6V1E1	1.14411	0.0282813	Upregulated
Q9NQ92	COPRS	1.13948	0.0492012	Upregulated
A0A0C4DGW6;A6NDU8	C5orf51	1.13508	0.0109559	Upregulated
E7EMS2;G3V3D1;G3V3E8;J3KMY5;P61916	NPC2	1.12968	0.0266731	Upregulated
A0A0A0MTI5;B8ZWD1;P07108	DBI	1.12916	0.040263	Upregulated
Q8N357	SLC35F6	1.12123	0.00451194	Upregulated
Q96BM9	ARL8A	1.11554	0.0040963	Upregulated
P06276	BCHE	1.11093	0.0143828	Upregulated
P11279	LAMP1	1.10461	0.031561	Upregulated
P05386	RPLP1	1.0941	0.00392043	Upregulated
Q8N8N7	PTGR2	1.09247	0.0157369	Upregulated
P50583	NUDT2	1.08461	0.0482075	Upregulated
Q86US8	SMG6	1.08263	0.00822785	Upregulated
O75935	DCTN3	1.08139	0.00759072	Upregulated
O75348	ATP6V1G1	1.07824	0.00640978	Upregulated
Q6UWP8	SBSN	1.07664	0.00862987	Upregulated
J3KR44;Q96FW1	OTUB1	1.07629	0.00378036	Upregulated
P81605	DCD	1.07246	0.0264067	Upregulated
P03928	MT-ATP8	1.06002	0.00970797	Upregulated
P82921	MRPS21	1.05673	0.00354049	Upregulated
Q9UBT7	CTNNAL1	1.0563	0.0010939	Upregulated
A0A087WVD7;Q9Y3D8	AK6	1.0538	0.0141264	Upregulated
H0YLB9;P49641	MAN2A2	1.04972	0.000691572	Upregulated
H9KV75	ACTN1	1.049	0.0285111	Upregulated
Q7Z3Z5;Q93074	MED12	1.04552	0.00304892	Upregulated
P27658	COL8A1	1.04029	0.0200737	Upregulated
Q96FQ6	S100A16	1.03772	0.0062808	Upregulated
O95239	KIF4A	1.03746	0.0054833	Upregulated
Q96BX8	MOB3A	1.03446	0.0357666	Upregulated
E9PNW8;Q8WVX9	FAR1	1.02483	0.0451781	Upregulated
Q9BSJ5	C17orf80	1.01642	0.0257952	Upregulated
P60981	DSTN	1.01568	0.00689104	Upregulated
P56385	ATP5ME	1.01321	0.0110459	Upregulated
P27348	YWHAQ	1.01108	0.000763811	Upregulated
Q9ULS5	TMCC3	1.00465	0.012752	Upregulated
Q14019	COTL1	1.00172	0.000753777	Upregulated
Q9Y262	EIF3L	1.00139	0.00217224	Upregulated
O96000	NDUFB10	0.997364	0.00446356	Upregulated
Q8IZ07	ANKRD13A	0.997031	0.0207341	Upregulated
Q8WXD5	GEMIN6	0.994438	0.000329975	Upregulated
Q8IZV5	RDH10	0.988299	0.0134802	Upregulated
Q9NUQ2	AGPAT5	0.983591	0.0225359	Upregulated
Q9NPH3	IL1RAP	0.981809	0.00280705	Upregulated
Q96EA4	SPDL1	0.979027	0.0048831	Upregulated
Q05513	PRKCZ	0.977478	0.0088968	Upregulated
O95235	KIF20A	0.976541	0.00933086	Upregulated
Q9NX14	NDUFB11	0.974482	0.0296479	Upregulated
Q8NC51	SERBP1	0.972183	0.0318388	Upregulated
Q96HS1	PGAM5	0.968984	0.026885	Upregulated
F5GYQ1;P61421	ATP6V0D1	0.964851	0.000470101	Upregulated
P40938	RFC3	0.964838	0.00318256	Upregulated
P54920	NAPA	0.96209	0.00019177	Upregulated
Q9Y696	CLIC4	0.959068	0.00535075	Upregulated
P23919	DTYMK	0.953402	0.00261012	Upregulated
E9PHH9;Q9BUI4	POLR3C	0.945047	0.00324441	Upregulated
Q5JY65;Q9BZJ0	CRNKL1	0.943987	0.0011821	Upregulated
Q9BQ69	MACROD1	0.943924	0.0014723	Upregulated
Q9UK45	LSM7	0.943738	0.0180572	Upregulated
A0A0A0MSV9;A0A0G2JH37;A0A0G2JKZ1;A2AB90;O15533	TAPBP	0.942946	0.017375	Upregulated
Q13439	GOLGA4	0.938598	0.001007	Upregulated
Q9BXV9	GON7	0.933422	0.0133788	Upregulated
P61769	B2M	0.930695	0.00403436	Upregulated
Q96DV4	MRPL38	0.929805	0.0386685	Upregulated
Q96EL3	MRPL53	0.924086	0.0222317	Upregulated
A0A0A0MT32;P38571	LIPA	0.923894	0.00637531	Upregulated
Q12974	PTP4A2	0.922288	0.00393543	Upregulated
O14929	HAT1	0.917618	0.0113912	Upregulated
Q96HR3	MED30	0.917112	0.00234192	Upregulated
A0A087WTW0;A0A087WVR3;Q96T88	UHRF1	0.913508	0.0229373	Upregulated
Q9UI30	TRMT112	0.908111	0.0129224	Upregulated
A0A590UK09;B1AKN5;B1AKN7;B1AKN8;Q12857	NFIA	0.906973	0.0262588	Upregulated
B1AKV3;B1AKV6;F6UTR7;Q9NVA1	UQCC1	0.903194	0.0134534	Upregulated
C9J1V9;D6RBD7;O43324	EEF1E1-BLOC1S5;EEF1E1;EEF1E1	0.901322	0.00501083	Upregulated
Q9H2W6	MRPL46	0.90088	0.00705106	Upregulated
Q5T2E6	ARMH3	0.897344	0.0383578	Upregulated
O14907	TAX1BP3	0.895025	0.0266832	Upregulated
M0QXB4;O14579	COPE	0.892637	0.00146684	Upregulated
A6NMH8;E9PIF1;E9PJK1;E9PRJ8;H0YDJ9;H0YDL9;P60033	CD81	0.892464	0.0153244	Upregulated
O15145	ARPC3	0.889562	0.00282288	Upregulated
Q5U5X0	LYRM7	0.889551	0.0479818	Upregulated
Q9P2N4	ADAMTS9	0.886546	0.00637609	Upregulated
P04818	TYMS	0.885224	0.00224427	Upregulated
Q9Y281	CFL2	0.87995	0.00194268	Upregulated
P21283	ATP6V1C1	0.878626	0.000552839	Upregulated
Q9P000	COMMD9	0.876488	0.00160357	Upregulated
Q96KB5	PBK	0.875037	0.0289721	Upregulated
Q14353	GAMT	0.870539	0.010807	Upregulated
Q14116	IL18	0.868848	0.0218959	Upregulated
H0YFY6	NUMA1	0.867543	0.0103478	Upregulated
Q5JVF3	PCID2	0.86595	0.0167341	Upregulated
F5H6I3;J3KNC5;Q92832	NELL1	0.865193	0.0362539	Upregulated
P50452	SERPINB8	0.862947	0.0162115	Upregulated
Q9HAN9	NMNAT1	0.856776	0.0101616	Upregulated
E9PMR4;K4DIA7;P48509	CD151	0.852108	0.0134279	Upregulated
Q13907	IDI1	0.851502	0.00310385	Upregulated
Q9GZQ3	COMMD5	0.849073	0.0110728	Upregulated
Q9Y2Q3	GSTK1	0.846692	0.00107857	Upregulated
Q7Z4H3	HDDC2	0.844513	0.00375491	Upregulated
Q9H061	TMEM126A	0.839408	0.0111188	Upregulated
Q9Y224	RTRAF	0.838839	0.0100141	Upregulated
P23528	CFL1	0.831068	0.000960225	Upregulated
A0A494C0W5;Q86WV6	STING1	0.826716	0.00343728	Upregulated
P19883	FST	0.824064	0.00603599	Upregulated
Q99963	SH3GL3	0.823532	0.0285574	Upregulated
Q96FJ2	DYNLL2	0.821432	0.0156947	Upregulated
Q9UK41	VPS28	0.819842	0.00953277	Upregulated
O75531	BANF1	0.818435	0.00280934	Upregulated
A0A087X211;Q8TCG1	CIP2A	0.815981	0.00374822	Upregulated
P61758	VBP1	0.808929	0.0277043	Upregulated
Q9Y4Y9	LSM5	0.808812	0.00677547	Upregulated
A0A2R8YGH5;H7C1E4;P61966	AP1S1	0.808771	0.00201486	Upregulated
Q9P0J0	NDUFA13	0.80688	0.00195749	Upregulated
Q9Y3E7	CHMP3	0.805246	0.00442974	Upregulated
Q9H7Z7	PTGES2	0.80507	0.02469	Upregulated
A0A0B4J286;A0A0B4J294;Q9UL33	TRAPPC2L	0.804702	0.0042408	Upregulated
A0A3B3ISV4	VKORC1L1	0.804037	0.000534487	Upregulated
Q9HC98	NEK6	0.802011	0.0055617	Upregulated
Q8TEQ0	SNX29	0.800031	0.0223697	Upregulated
Q9Y689	ARL5A	0.798557	0.0307494	Upregulated
Q7L0Y3	TRMT10C	0.797682	0.00844304	Upregulated
O75396	SEC22B	0.796308	0.00071113	Upregulated
A0A1B0GWI2;O75503	CLN5	0.796073	0.00942682	Upregulated
Q9Y3D2	MSRB2	0.795448	0.0417894	Upregulated
K9J957;P61289	PSME3	0.795181	0.00984864	Upregulated
Q9H479	FN3K	0.792786	0.0022001	Upregulated
P25116	F2R	0.791113	0.0183129	Upregulated
A0A087WTT8;A0A0A0MQX5;O94779	CNTN5	0.78919	0.0345297	Upregulated
Q96PU8	QKI	0.788052	0.0464736	Upregulated
P63167	DYNLL1	0.787155	0.015523	Upregulated
Q7Z5G4	GOLGA7	0.786735	0.0099851	Upregulated
Q9H4A6	GOLPH3	0.78512	0.00783983	Upregulated
P61981	YWHAG	0.784459	0.0015039	Upregulated
Q16718	NDUFA5	0.783188	0.00579762	Upregulated
P26358	DNMT1	0.777645	0.0356254	Upregulated
P60484	PTEN	0.777227	0.0260554	Upregulated
Q15008	PSMD6	0.776152	0.00291754	Upregulated
Q92484	SMPDL3A	0.77221	0.00735559	Upregulated
H7C285;O95858	TSPAN15	0.772134	0.0169038	Upregulated
P51398	DAP3	0.771431	0.0151907	Upregulated
Q9P2M7	CGN	0.771288	0.0349707	Upregulated
H0Y6A5;Q9NYG2	ZDHHC3	0.76888	0.0309252	Upregulated
P48047	ATP5PO	0.768671	0.00444314	Upregulated
B4DJ62;C9JM82;G3XAH0;Q99719	hCG_2002594;SEPTIN5;SEPTIN5;SEPTIN5	0.767857	0.0213964	Upregulated
P61326	MAGOH	0.765251	0.00833271	Upregulated
Q9Y2Q5	LAMTOR2	0.765215	0.000866012	Upregulated
A0A6I8PU73;Q99615	DNAJC7	0.764013	0.0196733	Upregulated
A0A2R8Y438;Q6UB99	ANKRD11	0.762092	0.0200985	Upregulated
Q1RLN5;Q8IWW6	ARHGAP12	0.760985	0.0020505	Upregulated
P63173	RPL38	0.757205	0.0324562	Upregulated
O95347	SMC2	0.754895	0.00904135	Upregulated
P05129	PRKCG	0.753051	0.0267502	Upregulated
D6RC52;D6RCB9;Q9NX24	NHP2	0.752951	0.0263145	Upregulated
Q9NZL4	HSPBP1	0.751037	0.0249361	Upregulated
Q8WZ82	OVCA2	0.747589	0.0180398	Upregulated
Q9NPA8	ENY2	0.741464	0.00122074	Upregulated
A0A1W2PNH8;A0A1W2PNQ8;A0A1W2PNR0;A0A1W2PNW5;A0A1W2PPB6;A0A1W2PPR7;A0A1W2PQA9;A0A1W2PQP4;A0A1W2PQR8;A0A1W2PQZ1;A0A1W2PR74;A0A1W2PS19;K7ELE1;K7EPJ2;O95427	PIGN	0.739047	0.0202023	Upregulated
H3BP20;P06865	HEXA	0.738773	0.0394916	Upregulated
Q96C19	EFHD2	0.737861	0.00831351	Upregulated
Q9NVJ2	ARL8B	0.735752	0.0482463	Upregulated
Q8IV08	PLD3	0.73438	0.021312	Upregulated
A0A1B0GV23;A0A1B0GVD5;A0A1B0GWE8;P07339	CTSD	0.731875	0.0102391	Upregulated
P59998	ARPC4	0.730125	0.00182334	Upregulated
B0QYN7;H3BPC4;H3BQQ9;P63279	UBE2I	0.730013	0.00710446	Upregulated
E9PS41;Q6RFH5	WDR74	0.728127	0.026961	Upregulated
A0A087WXC5;E7ESZ7;O95299	NDUFA10	0.724539	0.0212125	Upregulated
Q9H9J2	MRPL44	0.719731	0.00214416	Upregulated
J3QT87;Q96SW2	CRBN	0.718921	0.0417581	Upregulated
P13473	LAMP2	0.718149	0.042812	Upregulated
Q9H9Q2	COPS7B	0.716869	0.0145401	Upregulated
E9PSG1	CAST	0.711373	0.032249	Upregulated
A0A0A0MR51;O60427	FADS1	0.710974	0.00305602	Upregulated
Q9Y3M8	STARD13	0.709113	0.00763216	Upregulated
Q96A72	MAGOHB	0.709077	0.00194909	Upregulated
Q15006	EMC2	0.708646	0.00690465	Upregulated
A0A0A0MRH0;Q9NVX2	NLE1	0.708415	0.00597524	Upregulated
Q9H6W3	RIOX1	0.708181	0.00575413	Upregulated
F8W1I9;Q6JQN1	ACAD10	0.707657	0.0154398	Upregulated
P48163	ME1	0.706747	0.0138384	Upregulated
O43617	TRAPPC3	0.702331	0.00521169	Upregulated
C9J5D1;E7EQ69;Q9GZZ1	NAA50	0.702036	0.0173251	Upregulated
P51809	VAMP7	0.701434	0.00502841	Upregulated
P09525	ANXA4	0.70112	0.00232775	Upregulated
A0A3B3ITW3;P28288	ABCD3	0.700255	0.0145076	Upregulated
F8VQX6;H0YI09;Q9H8H3	METTL7A	0.699881	0.00108483	Upregulated
Q01628	IFITM3	0.696759	0.0143085	Upregulated
Q9H1Y0	ATG5	0.69532	0.0166033	Upregulated
A0A0A0MT72;A0A3B3IRS0;E9PEC4;Q9BSQ5	CCM2	0.694515	0.0102562	Upregulated
E9PPW7;O00217	NDUFS8	0.693351	0.00459865	Upregulated
Q96LJ7	DHRS1	0.690668	0.0147214	Upregulated
P49458	SRP9	0.690612	0.0120354	Upregulated
Q9NZ63	C9orf78	0.688933	0.00133087	Upregulated
Q16270	IGFBP7	0.685518	0.0228756	Upregulated
Q9HCS7	XAB2	0.685336	0.00431164	Upregulated
Q08397	LOXL1	0.682513	0.0175084	Upregulated
A0A0A0MRU0;A0A0C4DH75;A0A0D9SFF8;B4DZ84;D3DX48;D3DX49;Q14168	MPP2	0.680107	0.0171707	Upregulated
Q14642;Q5T1B5	INPP5A	0.679315	0.016575	Upregulated
Q9H089	LSG1	0.678656	0.0409797	Upregulated
Q13868	EXOSC2	0.678403	0.00251714	Upregulated
P62906	RPL10A	0.677989	0.00473916	Upregulated
P78417	GSTO1	0.677543	0.0154191	Upregulated
Q8NE86	MCU	0.676737	0.0157738	Upregulated
P63096	GNAI1	0.674905	0.0118134	Upregulated
Q2TAA2	IAH1	0.674852	0.00420649	Upregulated
Q9GZP9	DERL2	0.671244	0.0391511	Upregulated
Q15648	MED1	0.67054	0.00806453	Upregulated
Q08380	LGALS3BP	0.66545	0.0193626	Upregulated
O00483	NDUFA4	0.664663	0.0104367	Upregulated
P19784	CSNK2A2	0.664388	0.0176417	Upregulated
Q96T58	SPEN	0.663931	0.0169656	Upregulated
A0A024QZP7;P06493	CDK1	0.66184	0.0466159	Upregulated
Q14146	URB2	0.661393	0.0207083	Upregulated
O75326	SEMA7A	0.660741	0.00356373	Upregulated
O75489	NDUFS3	0.66007	0.00817309	Upregulated
J3KQ48;Q9Y3E5	PTRH2	0.659992	0.00504808	Upregulated
P00374	DHFR	0.659977	0.00811291	Upregulated
Q9NS86	LANCL2	0.659606	0.00608854	Upregulated
Q6P587	FAHD1	0.65863	0.00842363	Upregulated
Q9Y3Z3	SAMHD1	0.65772	0.0473081	Upregulated
G5EA06;Q92552	MRPS27	0.657146	0.0233896	Upregulated
P31949	S100A11	0.656706	0.0318574	Upregulated
A0A1W2PPG1;A0A1W2PPG5;A0A1W2PPP5;A0A1W2PQM3;A0A1W2PRC2;A0A1W2PS81;E7EQ34;I3L4Z6;I3NI02;O14653	GOSR2;GOSR2;GOSR2;GOSR2;GOSR2;GOSR2;;GOSR2;GOSR2;GOSR2	0.65344	0.00276654	Upregulated
P49770	EIF2B2	0.653344	0.0448716	Upregulated
P11908	PRPS2	0.651993	0.00663035	Upregulated
Q96BN8	OTULIN	0.651805	0.0157835	Upregulated
J3QL56;O75880	SCO1	0.651202	0.0384848	Upregulated
Q9BWH6	RPAP1	0.650752	0.0453478	Upregulated
Q7KZ85	SUPT6H	0.649851	0.024107	Upregulated
Q5VT66	MTARC1	0.647844	0.0495884	Upregulated
P35244	RPA3	0.647076	0.0039132	Upregulated
Q8N9R8	SCAI	0.643235	0.0110839	Upregulated
O00115	DNASE2	0.642632	0.0259971	Upregulated
Q99471	PFDN5	0.640005	0.0166368	Upregulated
A0A590UJ21;Q13616	CUL1	0.638605	0.0258342	Upregulated
Q9UBI6	GNG12	0.637777	0.0388569	Upregulated
E7END7	RAB1A	0.637061	0.00374217	Upregulated
Q9BW27	NUP85	0.635311	0.00430618	Upregulated
Q6P158	DHX57	0.634243	0.0106408	Upregulated
P60983	GMFB	0.633316	0.00253609	Upregulated
A0A087WZU5;O43657	TSPAN6	0.631749	0.0233956	Upregulated
Q9BSU1	C16orf70	0.631261	0.0157696	Upregulated
Q04917	YWHAH	0.630449	0.00525911	Upregulated
I3L295;J3KT75;J3QRD5;J3QS48;J3QW43;O75352	MPDU1	0.629478	0.0207916	Upregulated
I3L0E3	hCG_1984214	0.628745	0.026289	Upregulated
Q13505	MTX1	0.628425	0.00168327	Upregulated
F8WDV0;Q9UI26	IPO11	0.625762	0.0295134	Upregulated
P12004	PCNA	0.621437	0.0410957	Upregulated
P52298	NCBP2	0.621261	0.0303737	Upregulated
Q00535	CDK5	0.619946	0.00874867	Upregulated
D6RFG8;P27707	DCK	0.619263	0.00464598	Upregulated
Q8IVF2	AHNAK2	0.618548	0.00538894	Upregulated
P63104	YWHAZ	0.616918	0.0114792	Upregulated
A0A0A0MTH3;Q13418	ILK	0.616767	0.0149667	Upregulated
Q9UL26	RAB22A	0.616464	0.0300902	Upregulated
C9JVP0;Q9UPW0	FOXJ3	0.614074	0.0387171	Upregulated
C9J0A7;Q9UQN3	CHMP2B	0.61396	0.0417428	Upregulated
P10619;X6R5C5;X6R8A1	CTSA	0.613489	0.0354908	Upregulated
A0A0G2JLB3;A0A0G2JNZ5;P04062	GBA	0.611948	0.02833	Upregulated
Q6PEY1	TMEM88	0.611857	0.0174955	Upregulated
F5GX09;Q5HYJ3	FAM76B	0.609725	0.0238145	Upregulated
Q8WVS4	WDR60	0.609681	0.0203457	Upregulated
P07711	CTSL	0.609122	0.0164659	Upregulated
Q9Y232	CDYL	0.607634	0.0249713	Upregulated
P06280	GLA	0.607179	0.0207408	Upregulated
Q96A49	SYAP1	0.603275	0.0409169	Upregulated
O00161	SNAP23	0.603174	0.00878797	Upregulated
P02458	COL2A1	0.602641	0.0169587	Upregulated
A0A087X1Z3;Q9UL46	PSME2	0.601981	0.00323487	Upregulated
Q14683	SMC1A	0.601812	0.00250861	Upregulated
Q9NZZ3	CHMP5	0.601539	0.0234779	Upregulated
Q00653	NFKB2	0.60117	0.0206096	Upregulated
P49721	PSMB2	0.601106	0.00191138	Upregulated
E5RGT2;Q96MH6	TMEM68	0.600864	0.0353377	Upregulated
O00625	PIR	0.600324	0.00530083	Upregulated
Q9UMS4	PRPF19	0.59864	0.0457044	Upregulated
P46531	NOTCH1	0.597148	0.0122285	Upregulated
P53355	DAPK1	0.595808	0.00675823	Upregulated
Q5T160	RARS2	0.594872	0.0200589	Upregulated
Q9Y586	MAB21L2	0.592881	0.00520477	Upregulated
P29992	GNA11	0.591631	0.00200134	Upregulated
Q9BT30	ALKBH7	0.591123	0.0428921	Upregulated
O95197	RTN3	0.590095	0.00491475	Upregulated
Q13042	CDC16	0.589366	0.0329292	Upregulated
Q8NHP8	PLBD2	0.587265	0.0408003	Upregulated
Q7L2H7	EIF3M	0.586998	0.0169279	Upregulated
P23786	CPT2	0.586383	0.0144486	Upregulated
H0Y9H6	CAST	-0.585746	0.0162207	Downregulated
P29279	CCN2	-0.586715	0.0176983	Downregulated
Q8IZ21	PHACTR4	-0.587988	0.0108678	Downregulated
Q9H3Q1	CDC42EP4	-0.590727	0.0275575	Downregulated
Q8TBR7	TLCD3A	-0.592952	0.00537212	Downregulated
P32780	GTF2H1	-0.594679	0.0205224	Downregulated
Q8TCF1	ZFAND1	-0.596781	0.0318788	Downregulated
Q6UX07	DHRS13	-0.597128	0.0215158	Downregulated
O00622	CCN1	-0.597741	0.00946421	Downregulated
O75554	WBP4	-0.599715	0.028285	Downregulated
G5E9Q6	PFN2	-0.60049	0.016248	Downregulated
Q08623	PUDP	-0.604219	0.00612879	Downregulated
P80370	DLK1	-0.60522	0.0235742	Downregulated
P26992;Q5T8H6	CNTFR	-0.605374	0.0190684	Downregulated
P09429	HMGB1	-0.613608	0.0363177	Downregulated
Q9P0J7	KCMF1	-0.613948	0.00704531	Downregulated
Q5VUJ6	LRCH2	-0.617531	0.0157273	Downregulated
O15211	RGL2	-0.620471	0.0397376	Downregulated
P04040	CAT	-0.623206	0.00441168	Downregulated
Q14135	VGLL4	-0.631926	0.00630517	Downregulated
P16520	GNB3	-0.63333	0.0311415	Downregulated
Q13164	MAPK7	-0.636643	0.00661693	Downregulated
P11166	SLC2A1	-0.637619	0.0100368	Downregulated
Q96GY0	ZC2HC1A	-0.640627	0.0274477	Downregulated
Q15366	PCBP2	-0.64314	0.0104033	Downregulated
Q5TC84	OGFRL1	-0.645198	0.0231083	Downregulated
A0A2R8YFL0;P49711	CTCF	-0.646401	0.0133137	Downregulated
H3BRI5;O95149	SNUPN	-0.650273	0.0248747	Downregulated
A0A087WZT0;M0QZ22;Q5PRF9	SAMD4B	-0.650419	0.0399289	Downregulated
Q9Y5F9	PCDHGB6	-0.650489	0.00694764	Downregulated
P30414	NKTR	-0.650596	0.00400425	Downregulated
P21399	ACO1	-0.65823	0.0164741	Downregulated
Q8WZA9	IRGQ	-0.661756	0.0296413	Downregulated
Q9UKK3	PARP4	-0.663747	0.0126638	Downregulated
O75164	KDM4A	-0.666499	0.0293242	Downregulated
Q9BV19	C1orf50	-0.666953	0.00131752	Downregulated
A3KN83	SBNO1	-0.666962	0.0478535	Downregulated
A0A2R8YFN3;A1Z1Q3	MACROD2	-0.669494	0.0340929	Downregulated
P31273	HOXC8	-0.669918	0.0316465	Downregulated
B1ALK7	ARHGEF7	-0.67028	0.0164595	Downregulated
P26583	HMGB2	-0.671684	0.0421188	Downregulated
P28300	LOX	-0.671766	0.0234876	Downregulated
Q86T03	PIP4P1	-0.673257	0.00304907	Downregulated
Q9BT09	CNPY3	-0.675465	0.0297153	Downregulated
Q8N573	OXR1	-0.679242	0.0291428	Downregulated
A0A1W2PNR9;Q9Y5U9	IER3IP1	-0.680961	0.00797561	Downregulated
A0A0C4DGA6;Q14527	HLTF	-0.681797	0.0129214	Downregulated
P27824	CANX	-0.685264	0.00580656	Downregulated
O14745	SLC9A3R1	-0.691419	0.0113609	Downregulated
Q6GMV2	SMYD5	-0.696869	0.0120027	Downregulated
Q96JB6	LOXL4	-0.702248	0.0182306	Downregulated
Q9NW13	RBM28	-0.703666	0.0381216	Downregulated
Q99967	CITED2	-0.710139	0.00281	Downregulated
F5GZ78	PXN	-0.714424	0.0317423	Downregulated
Q12882	DPYD	-0.719621	0.00170251	Downregulated
Q9Y4D7	PLXND1	-0.72051	0.00814301	Downregulated
Q01105	SET	-0.720977	0.00777232	Downregulated
P48668	KRT6C	-0.72473	0.0141887	Downregulated
Q8TAV3	CYP2W1	-0.728642	0.0207654	Downregulated
P41236;Q6NXS1	PPP1R2;PPP1R2B	-0.733048	0.0463964	Downregulated
Q96Q42	ALS2	-0.737221	0.0103115	Downregulated
A0A0B4J1R2;Q9H6R3	ACSS3	-0.743525	0.0439569	Downregulated
A0A3B3ITT5;P47914	RPL29	-0.744877	0.0182617	Downregulated
Q8IWF6	DENND6A	-0.750418	0.0342624	Downregulated
Q9Y2G1	MYRF	-0.753075	0.0312472	Downregulated
Q9UKU9	ANGPTL2	-0.758126	0.0300397	Downregulated
Q9H330	TMEM245	-0.763814	0.0109967	Downregulated
E7EQU1;E7ES08;O15347	HMGB3	-0.765843	0.0224609	Downregulated
Q9UHD8	SEPTIN9	-0.773755	0.043238	Downregulated
B3KTM8;H0YLJ3;H0YMJ0;H0YNE0;Q9UBU8	MORF4L1	-0.775175	0.0230502	Downregulated
Q13416	ORC2	-0.779652	0.0413149	Downregulated
P17096	HMGA1	-0.780127	0.00975256	Downregulated
P57682	KLF3	-0.781539	0.0292078	Downregulated
Q8TDZ2	MICAL1	-0.795983	0.0165835	Downregulated
Q96EX3	WDR34	-0.799421	0.0215968	Downregulated
P00167	CYB5A	-0.800919	0.0430515	Downregulated
Q12923	PTPN13	-0.807011	0.00780213	Downregulated
E9PGN7;P05155	SERPING1	-0.807531	0.0476832	Downregulated
Q9UKR5	ERG28	-0.807941	0.0170923	Downregulated
B4DDH2;F8WAK5;Q9BYT3	STK33	-0.814214	0.0102315	Downregulated
P02795;P13640;P80297	MT2A;MT1G;MT1X	-0.835613	0.0499688	Downregulated
P82912	MRPS11	-0.844499	0.0463156	Downregulated
Q6ZRP7	QSOX2	-0.861874	0.00492456	Downregulated
Q9UNX4	WDR3	-0.864386	0.00595671	Downregulated
G3V3F7;Q96KN7	RPGRIP1	-0.872301	0.00349606	Downregulated
E9PNN3;Q03393	PTS	-0.872685	0.0174551	Downregulated
P38435	GGCX	-0.874767	0.0102788	Downregulated
Q15819	UBE2V2	-0.878804	0.00136852	Downregulated
E5RIJ0;E7EW18;H0YBJ0;P06746	POLB	-0.88172	0.00351391	Downregulated
O43516	WIPF1	-0.88737	0.04465	Downregulated
Q9UNZ2	NSFL1C	-0.891821	0.000725669	Downregulated
Q8IZ40	RCOR2	-0.892673	0.033308	Downregulated
Q6ZVX7	NCCRP1	-0.895321	0.0251249	Downregulated
P07305	H1-0	-0.898312	0.00319286	Downregulated
A0A0G2JH30;A0A0G2JPX0;P49918	CDKN1C	-0.903208	0.00284837	Downregulated
Q8IYS1	PM20D2	-0.912406	0.00514369	Downregulated
Q03167	TGFBR3	-0.914489	0.0113549	Downregulated
G5E9Y3;Q8WWN8	ARAP3	-0.918408	0.00610801	Downregulated
P04004	VTN	-0.922963	0.0216963	Downregulated
Q9NPA0	EMC7	-0.925571	0.0116164	Downregulated
Q00722	PLCB2	-0.931883	0.029165	Downregulated
Q8NDC0	MAPK1IP1L	-0.932741	0.0100281	Downregulated
K7N7A8;P29972	AQP1	-0.941294	0.0112331	Downregulated
P11169;Q8TDB8	SLC2A3;SLC2A14	-0.955063	0.0357978	Downregulated
Q9Y6I3	EPN1	-0.956444	0.042268	Downregulated
G3V2D5;G3V2P5;G3V515;Q07352	ZFP36L1	-0.972354	0.0171637	Downregulated
Q9H920	RNF121	-0.986145	0.0384957	Downregulated
A0A2R8Y3M4;A0A2R8Y4Y7;A0A2R8Y726;A0A2R8Y7B8;A0A2R8Y7E2;A0A2R8YDQ1;A0A2R8YEH4;A0A2R8YFW4;A0A2R8YGZ0;A0A2U3TZH1;J3KRF6;Q9UQ90	SPG7	-0.992787	0.019197	Downregulated
P31040	SDHA	-0.998528	0.0199719	Downregulated
O94804	STK10	-1.00636	0.000904404	Downregulated
Q9Y4K0	LOXL2	-1.00674	0.0196614	Downregulated
Q8TF74	WIPF2	-1.01029	0.035738	Downregulated
A0A2R8Y880;Q7Z6E9	RBBP6	-1.01114	0.0137077	Downregulated
C9JRJ5;Q9UGP4	LIMD1	-1.03028	0.0118301	Downregulated
Q92934	BAD	-1.03552	0.0412602	Downregulated
O00159	MYO1C	-1.04392	0.000195266	Downregulated
Q8WUZ0	BCL7C	-1.04718	0.0218254	Downregulated
P05114	HMGN1	-1.05455	0.0194972	Downregulated
Q9NUY8	TBC1D23	-1.05492	0.00433035	Downregulated
A0A3B3IRS7;A0A3B3IT31;A0A3B3ITP2;A0A3B3IU68;A0A3F2YP66;Q9NUN5	LMBRD1	-1.05579	0.00883952	Downregulated
A0A087WYF7;Q6UXV4	APOOL	-1.07962	0.0226574	Downregulated
Q7Z4Q2	HEATR3	-1.09797	0.0188886	Downregulated
O14613	CDC42EP2	-1.10228	0.0113678	Downregulated
Q00013	MPP1	-1.10884	0.0197686	Downregulated
P07585	DCN	-1.11125	0.0130289	Downregulated
H3BPK3;Q16775	HAGH	-1.1133	0.00300035	Downregulated
A0A1B0GTG2;A0A1B0GW77;P49419	ALDH7A1	-1.12343	0.025335	Downregulated
Q9NV70	EXOC1	-1.12478	0.0209683	Downregulated
Q86V81	ALYREF	-1.13364	0.0170989	Downregulated
P50454	SERPINH1	-1.14465	0.0295269	Downregulated
P12110	COL6A2	-1.15854	0.0203892	Downregulated
Q9UKY7	CDV3	-1.17069	0.000726783	Downregulated
Q15084	PDIA6	-1.17243	9.518e-05	Downregulated
P07093	SERPINE2	-1.1885	0.042449	Downregulated
Q9BWW4	SSBP3	-1.22835	0.0463367	Downregulated
Q969S9	GFM2	-1.23662	0.0193359	Downregulated
B8ZZQ6;P06454	PTMA	-1.24142	0.0493272	Downregulated
Q9GZM7	TINAGL1	-1.24147	0.0173211	Downregulated
Q9H0F6	SHARPIN	-1.24465	0.01219	Downregulated
Q13541	EIF4EBP1	-1.26894	0.0333073	Downregulated
A0A087WZU2;Q00536	CDK16	-1.30929	0.0307395	Downregulated
O00562	PITPNM1	-1.31927	0.0202671	Downregulated
Q9H492	MAP1LC3A	-1.3341	0.0473425	Downregulated
O60287	URB1	-1.33473	0.0428983	Downregulated
Q92597	NDRG1	-1.33636	0.0266828	Downregulated
Q07021	C1QBP	-1.34192	0.0363681	Downregulated
E7ENF1;F5H7W8;F5H8B7;Q96C57	C12orf43;C12orf43;C12orf43;CUSTOS	-1.36602	0.0160147	Downregulated
Q8WUI4	HDAC7	-1.36707	0.0126145	Downregulated
Q05209	PTPN12	-1.37616	0.0107572	Downregulated
P00558	PGK1	-1.39472	0.0317483	Downregulated
Q14728	MFSD10	-1.43308	0.0255138	Downregulated
P50747	HLCS	-1.45123	0.00752958	Downregulated
Q16832	DDR2	-1.45993	0.00140334	Downregulated
Q969T7	NT5C3B	-1.46447	0.0375861	Downregulated
Q9BRP8	PYM1	-1.49565	0.0215119	Downregulated
Q9H173	SIL1	-1.49952	0.0266688	Downregulated
A6XND0;A6XND1;P17936	IGFBP3	-1.50398	0.048913	Downregulated
O43295	SRGAP3	-1.54186	0.0349593	Downregulated
Q9UHI6	DDX20	-1.58761	0.0402353	Downregulated
Q15742	NAB2	-1.6855	0.00395338	Downregulated
Q63HK5	TSHZ3	-1.69502	0.0369072	Downregulated
C9JNG9	COL6A3	-1.73888	0.0461344	Downregulated
P09132	SRP19	-1.78257	0.0114528	Downregulated
A0A087WZE9	HMGN3	-1.98515	0.00090148	Downregulated
Q8IY63	AMOTL1	-1.98848	0.0150293	Downregulated
Q9BUA3	SPINDOC	-2.01549	5.02953e-05	Downregulated
E9PR30;P62861	FAU	-2.17559	0.000588621	Downregulated
H3BRL0;Q9BXC9	BBS2	-2.25522	0.0287631	Downregulated
A0PJZ3	GXYLT2	-2.30934	0.00668384	Downregulated
O75381	PEX14	-2.35847	0.000217081	Downregulated
Q9BSR8	YIPF4	-2.51038	0.046294	Downregulated
O15504	NUP42	-2.61647	0.0167891	Downregulated
P82909	MRPS36	-2.81435	0.0394728	Downregulated
P28329	CHAT	-2.91212	0.0447314	Downregulated
Q02750	MAP2K1	-2.98362	0.013848	Downregulated
D6RBB6;Q6UWI2	PARM1	-3.01738	0.000335755	Downregulated
Q15582	TGFBI	-4.23467	2.44524e-05	Downregulated
H7C1M2	SON	-5.23195	0.0415896	Downregulated

## Sheet: Table S4-3
Table S4-3. Differentially expressed proteins identified in SARS-CoV-2-infected hiPSC-derived cardiomyocytes at 72h. The signification differentially expressed proteins were defined as those with Benjamini-Hochberg-adjusted p-value < 0.05 and a fold change of log2 (72h/0h)> 0.585 (significantly upregulated) or < -0.585 (significantly downregulated).
Protein Accessions	Gene symbols	log2 (72h/0h)	P-value	Regulation level
Q9P1F3	ABRACL	6.02161	4.86726e-05	Upregulated
O60671	RAD1	4.19197	0.00108267	Upregulated
P49888	SULT1E1	3.71528	0.000113839	Upregulated
A0A494C1T9;Q6ZRV2	FAM83H	3.64088	0.0048576	Upregulated
Q3ZCM7	TUBB8	3.37495	0.0429445	Upregulated
Q5VZF2	MBNL2	3.31058	0.00731026	Upregulated
A0A0G2JR66;B7WPD9;Q2KJY2	KIF26B	3.15817	0.00683871	Upregulated
Q9BRS2	RIOK1	3.15447	0.046284	Upregulated
Q9BRR8	GPATCH1	2.99562	0.00121424	Upregulated
A0A0G2JH68;O60610	DIAPH1	2.69067	0.000388271	Upregulated
A0A3B3ISF6	KLHDC7B	2.51808	0.00133667	Upregulated
Q9NZT1	CALML5	2.44125	0.000766808	Upregulated
B7ZKJ3;B7ZKW7;F8VP57;F8W9W0;P54756	EPHA5	2.38125	0.00493526	Upregulated
Q9NVT9	ARMC1	2.24696	0.00123468	Upregulated
P12882	MYH1	2.2181	0.0158021	Upregulated
M0QZ12;Q96CP6	GRAMD1A	2.21599	0.00720008	Upregulated
A0A0A0MT54;A0A1W2PQQ0;H0Y7K5;J3KNN9;P19544	WT1	2.16308	0.0496437	Upregulated
Q9UHF1	EGFL7	2.02988	0.000107286	Upregulated
F8W7R3;Q9NVI1	FANCI	1.97133	0.00146807	Upregulated
P35527	KRT9	1.86439	0.0336079	Upregulated
C9JYN0	SYPL1	1.86081	0.0192636	Upregulated
H0YD93;Q8WXA3	RUFY2	1.85917	0.0291692	Upregulated
E7EVK2;Q9BT17;U3KQ69	MTG1	1.85821	0.000712398	Upregulated
G3V4M9;Q13572	ITPK1	1.81441	0.0380405	Upregulated
P13647	KRT5	1.73956	0.0163217	Upregulated
A0A0A0MTU3;Q4ZIN3;U3KPY4	TMEM259	1.71188	0.0171621	Upregulated
A0A3B3IUC5;Q8N8U9	BMPER	1.69029	0.000770795	Upregulated
A8MXQ1;A8MZH8;P53801	PTTG1IP	1.68415	0.00980348	Upregulated
Q6ZN18	AEBP2	1.68341	0.0329616	Upregulated
Q9Y534	CSDC2	1.68118	0.00217606	Upregulated
Q9H7S9	ZNF703	1.64815	0.0214392	Upregulated
P56746	CLDN15	1.64465	0.0185196	Upregulated
E9PFI4;G5E9Y7;O43679	LDB2	1.6439	0.0454954	Upregulated
D6RGG3;Q99715	COL12A1	1.63623	0.00128561	Upregulated
Q92484	SMPDL3A	1.59353	0.00739117	Upregulated
Q01459	CTBS	1.58948	0.010379	Upregulated
H7BYJ3;O14578	CIT	1.53915	0.00389459	Upregulated
F8VNT9;F8VV56;F8VWK8;F8W022;P08962	CD63	1.52999	0.0032959	Upregulated
P08779	KRT16	1.51191	0.0143323	Upregulated
P02538	KRT6A	1.48748	0.0114369	Upregulated
P35475	IDUA	1.48156	0.00809481	Upregulated
C9JJX6;E9PDC3;O00192	ARVCF	1.45701	0.020585	Upregulated
Q15173	PPP2R5B	1.45532	0.000190123	Upregulated
P78368	CSNK1G2	1.4553	0.00464422	Upregulated
P01024	C3	1.44977	0.000368054	Upregulated
Q99622;U3KQ85	C12orf57	1.44226	0.0248385	Upregulated
P05362	ICAM1	1.43517	0.00668692	Upregulated
P05162	LGALS2	1.42371	0.00226937	Upregulated
P18858	LIG1	1.41978	0.00114042	Upregulated
P06276	BCHE	1.41579	0.0015795	Upregulated
Q8IVW6	ARID3B	1.41422	0.00677749	Upregulated
Q9NQ66	PLCB1	1.39952	0.000274893	Upregulated
Q86US8	SMG6	1.39487	0.00147212	Upregulated
A0A0C4DFS1;A0A0G2JL35;A0A140T9I7;H0YIS1;Q4VXY6	COL11A2	1.39018	0.00614	Upregulated
A0A087WWW8;B5MEB3;Q9Y6J0	CABIN1	1.3883	0.0215247	Upregulated
Q9BQS8	FYCO1	1.38497	0.00759851	Upregulated
K7EIN2;Q9BRJ7	NUDT16L1	1.34344	0.0193013	Upregulated
H0YLB9;P49641	MAN2A2	1.32803	0.00221533	Upregulated
A0A087WTW0;A0A087WVR3;Q96T88	UHRF1	1.32024	0.00617517	Upregulated
Q9NQ92	COPRS	1.31204	0.0246036	Upregulated
Q8IY47	KBTBD2	1.28806	0.00854184	Upregulated
Q14116	IL18	1.28434	0.0199396	Upregulated
A0A3B3IT57;E7EWZ0;E9PF49;Q9Y6M9	NDUFB9	1.27856	0.000572756	Upregulated
Q86SQ4	ADGRG6	1.27723	0.00118809	Upregulated
Q8WW59	SPRYD4	1.25609	0.00504752	Upregulated
A0A2R8Y6X2;A0A2R8YCT7;Q8TEA8	DTD1	1.25151	0.025139	Upregulated
A0A1B0GWI2;O75503	CLN5	1.24787	0.00127157	Upregulated
Q6YHU6	THADA	1.24754	0.00101357	Upregulated
A0A087WZG4;A0A3B3IPE9;M0QZS0;Q6ZSZ5	ARHGEF18	1.23571	0.0183891	Upregulated
P11279	LAMP1	1.21676	0.00986836	Upregulated
P52732	KIF11	1.21272	0.00769598	Upregulated
O95544	NADK	1.19347	0.0292411	Upregulated
Q8N8N7	PTGR2	1.19346	0.00495312	Upregulated
P25205	MCM3	1.19016	0.003831	Upregulated
A0A2U3TZJ5;Q9H165	BCL11A	1.18289	0.0350491	Upregulated
J3KQY1	MRPL22	1.17925	0.0314767	Upregulated
O94910	ADGRL1	1.16941	0.00245302	Upregulated
Q9NR99	MXRA5	1.16827	0.00490213	Upregulated
Q9BPX3	NCAPG	1.16153	0.0137296	Upregulated
H3BP20;P06865	HEXA	1.15584	0.00126403	Upregulated
H0Y507;Q5TCZ1	SH3PXD2A	1.15319	0.0240215	Upregulated
Q7Z4G1	COMMD6	1.14873	0.0162422	Upregulated
O75695	RP2	1.14676	0.00319854	Upregulated
O96011	PEX11B	1.14387	0.00105676	Upregulated
Q9UM01	SLC7A7	1.1409	0.000385458	Upregulated
F5H6I3;J3KNC5;Q92832	NELL1	1.13706	0.0414002	Upregulated
C9JSZ1	FUBP1	1.13097	0.0273934	Upregulated
B4DK47;Q5SZL3;Q5SZL4;Q5SZL5;Q5SZL6;Q9P0N9;U3KPS8	TBC1D7	1.12972	0.0243096	Upregulated
Q9NVJ2	ARL8B	1.12206	0.0258065	Upregulated
B8ZZD4;Q86VP1	TAX1BP1	1.11669	0.0403639	Upregulated
Q6GMV3	PTRHD1	1.1157	0.013265	Upregulated
A0A0D9SF28;F5GXV7;Q5T321;Q8NFP9	NBEA	1.11274	0.0153842	Upregulated
E7EMS2;G3V3D1;G3V3E8;J3KMY5;P61916	NPC2	1.11026	0.00657246	Upregulated
Q9BVC6	TMEM109	1.10341	0.0393582	Upregulated
B7ZL31	CLK4	1.10187	0.00364891	Upregulated
Q8IZV5	RDH10	1.09766	0.00222065	Upregulated
Q96IQ9	ZNF414	1.09229	0.0136958	Upregulated
E7EW33	CYFIP2	1.09157	0.00194604	Upregulated
P06280	GLA	1.06781	0.00135645	Upregulated
Q8N357	SLC35F6	1.06615	0.00765443	Upregulated
O14929	HAT1	1.06181	0.00247096	Upregulated
Q9P2M7	CGN	1.06063	0.000910143	Upregulated
Q9P032	NDUFAF4	1.04223	0.0254959	Upregulated
C9J2Q2;Q8N5M1	ATPAF2	1.03938	0.0265223	Upregulated
Q9Y2G3	ATP11B	1.03698	0.0127763	Upregulated
Q96KB5	PBK	1.02952	0.00758211	Upregulated
Q9Y3M8	STARD13	1.02824	0.000611997	Upregulated
O75970	MPDZ	1.02694	0.000955117	Upregulated
Q9NPH3	IL1RAP	1.02466	0.0117443	Upregulated
C9JFL5	ACTG2	1.02385	0.00470582	Upregulated
A0A0A0MT32;P38571	LIPA	1.02183	0.0436968	Upregulated
Q08380	LGALS3BP	1.01784	0.00262941	Upregulated
Q14353	GAMT	1.01678	0.0140607	Upregulated
P43121	MCAM	1.01465	0.00884303	Upregulated
A0A0B4J1R7;Q96B45	BORCS7-ASMT;BORCS7	1.01034	0.0412307	Upregulated
O43310	CTIF	1.0088	0.0168225	Upregulated
Q9HBH1	PDF	1.00279	0.00292282	Upregulated
G3V2A3	TUBB3	1.00121	0.00447305	Upregulated
Q68CP9	ARID2	0.997865	0.0106604	Upregulated
A0A590UK09;B1AKN5;B1AKN7;B1AKN8;Q12857	NFIA	0.996428	0.0232458	Upregulated
I3L1D5;O15296	ALOX15B	0.99525	0.0207765	Upregulated
Q15777	MPPED2	0.994201	0.00789556	Upregulated
J3QT87;Q96SW2	CRBN	0.992918	0.00402406	Upregulated
Q15746	MYLK	0.992069	0.0023384	Upregulated
P62253	UBE2G1	0.991903	0.0347978	Upregulated
Q8TEQ0	SNX29	0.991823	0.0104268	Upregulated
H9KV75	ACTN1	0.991375	0.0088677	Upregulated
E9PCD7;H0YA68;Q9Y2E5	MAN2B2	0.990021	0.00388658	Upregulated
O75529	TAF5L	0.984604	0.0283997	Upregulated
Q96EL2	MRPS24	0.98044	0.00929527	Upregulated
Q8IY37	DHX37	0.978968	0.0213949	Upregulated
Q9UHB7	AFF4	0.977132	0.00481609	Upregulated
P30039	PBLD	0.976684	0.0337475	Upregulated
A6NGJ0;P51808	DYNLT3	0.971794	0.0179273	Upregulated
A0A3B3ISS6;Q14956	GPNMB	0.967233	0.00234764	Upregulated
Q9UBU2	DKK2	0.966252	0.00630196	Upregulated
P16278	GLB1	0.965185	0.00569471	Upregulated
O95347	SMC2	0.964809	0.00369008	Upregulated
Q5JTV1;Q9UKD1	GMEB2	0.959483	0.0100555	Upregulated
Q9UDR5	AASS	0.959014	0.00288089	Upregulated
O95084	PRSS23	0.954545	0.00982236	Upregulated
A0A087WTT8;A0A0A0MQX5;O94779	CNTN5	0.952237	0.01807	Upregulated
A0A1B0GV23;A0A1B0GVD5;A0A1B0GWE8;P07339	CTSD	0.94742	0.00211524	Upregulated
G3V4U0;G3XA98;Q9UBX5	FBLN5	0.945219	0.0352206	Upregulated
Q7Z3Z5;Q93074	MED12	0.941942	0.0141715	Upregulated
Q15024	EXOSC7	0.939718	0.0121221	Upregulated
Q96SI9	STRBP	0.93963	0.016791	Upregulated
P10619;X6R5C5;X6R8A1	CTSA	0.933472	0.000959335	Upregulated
P00374	DHFR	0.932873	0.018258	Upregulated
A0A0G2JLB3;A0A0G2JNZ5;P04062	GBA	0.931571	0.00389827	Upregulated
Q96BT7	ALKBH8	0.927199	0.0206903	Upregulated
A0A669KBB4;A0A669KBK2;P40692	MLH1	0.92683	0.0165224	Upregulated
P04920	SLC4A2	0.926033	0.00112346	Upregulated
Q8NE01	CNNM3	0.925796	0.00839133	Upregulated
O43156	TTI1	0.925737	0.0107355	Upregulated
H0Y6A5;Q9NYG2	ZDHHC3	0.924618	0.0135944	Upregulated
Q92743	HTRA1	0.923797	0.00529907	Upregulated
Q9Y303	AMDHD2	0.922178	0.00332329	Upregulated
Q8IV08	PLD3	0.919301	0.00480928	Upregulated
A0A494C0W5;Q86WV6	STING1	0.917885	0.00935235	Upregulated
Q13439	GOLGA4	0.917723	0.0432461	Upregulated
D6R9G1;D6RAD4;D6REC6;P50613	CDK7	0.917673	0.00251389	Upregulated
Q86SX6	GLRX5	0.916613	0.0209173	Upregulated
H0YK54;H0YME2;Q6FIF0	ZFAND6	0.91643	0.00131413	Upregulated
A0A2R8Y478;A6NNI4;G8JLH6;P21926	CD9	0.908647	0.0196594	Upregulated
P46013	MKI67	0.908038	0.00910753	Upregulated
Q96EL3	MRPL53	0.907855	0.0180807	Upregulated
Q68CP4	HGSNAT	0.907583	0.015453	Upregulated
A0A0J9YYG8;Q8TDM6	DLG5	0.903874	0.0484045	Upregulated
Q96F85	CNRIP1	0.902323	0.011039	Upregulated
A0A0B4J286;A0A0B4J294;Q9UL33	TRAPPC2L	0.900734	0.00210207	Upregulated
P32004	L1CAM	0.900227	0.011082	Upregulated
P07711	CTSL	0.893066	0.00107959	Upregulated
A0A1B0GTM3;A0A1B0GTP7;A0A1B0GTZ5;A0A1B0GUA4;A0A1B0GW68;E7EMM4;Q13510	ASAH1	0.891965	0.00430835	Upregulated
A0A2R8Y4L2	HNRNPA1P48	0.886237	0.036357	Upregulated
P13473	LAMP2	0.88334	0.0251159	Upregulated
Q9Y6W3	CAPN7	0.881325	0.0243243	Upregulated
Q6ZW49	PAXIP1	0.876602	0.0490198	Upregulated
Q9UKK6	NXT1	0.874612	0.0292998	Upregulated
A0A1B0GTW1;A0A2R8YDH4;A0A3B3ITE1;Q9UDY2	TJP2;;TJP2;TJP2	0.869915	0.00471646	Upregulated
Q96EA4	SPDL1	0.868646	0.00270883	Upregulated
A0A087X211;Q8TCG1	CIP2A	0.866643	0.00299981	Upregulated
O60488	ACSL4	0.862119	0.0181891	Upregulated
A0A0A0MSJ9;Q15283	RASA2	0.859284	0.00221262	Upregulated
A2RTX5;B7ZLP8	TARS3	0.857624	0.036459	Upregulated
Q2TAY7	SMU1	0.855276	0.0130179	Upregulated
Q9NQT5	EXOSC3	0.854074	0.00298396	Upregulated
Q9Y6M5	SLC30A1	0.852898	0.00298042	Upregulated
P26358	DNMT1	0.85182	0.00911335	Upregulated
P02458	COL2A1	0.849722	0.0100888	Upregulated
Q9H3G5	CPVL	0.847982	0.00459961	Upregulated
Q9P2N4	ADAMTS9	0.847544	0.0162552	Upregulated
Q9Y3C4	TPRKB	0.839664	0.0409093	Upregulated
P49736	MCM2	0.837904	0.0056561	Upregulated
P12004	PCNA	0.836307	0.0107742	Upregulated
Q00653	NFKB2	0.83497	0.0148099	Upregulated
Q9NQT4	EXOSC5	0.833142	0.034499	Upregulated
Q9BQG2	NUDT12	0.826682	0.0241228	Upregulated
A0A024QZP7;P06493	CDK1	0.825514	0.010445	Upregulated
Q9UBD5	ORC3	0.821681	0.0483613	Upregulated
H3BM79;H3BNB8;H3BRV2;H3BVH0;Q9H8T0	AKTIP	0.821311	0.0127621	Upregulated
A0A0U1RR70;G5E9L9;Q8N568	DCLK2	0.820833	0.00656915	Upregulated
Q2TAL8	QRICH1	0.820773	0.00107995	Upregulated
A0A669KB29;Q9P0U4	CXXC1	0.820698	0.0442438	Upregulated
A0A0A0MTJ5;Q01973	ROR1	0.820253	0.0127724	Upregulated
Q9BZQ6	EDEM3	0.818158	0.00559921	Upregulated
E9PRR5;O43903	GAS2	0.818096	0.0109527	Upregulated
Q16585	SGCB	0.814756	0.013437	Upregulated
Q8TEM1	NUP210	0.812395	0.00429825	Upregulated
Q9UFC0	LRWD1	0.811551	0.0353812	Upregulated
Q9HAN9	NMNAT1	0.810973	0.0167779	Upregulated
A0A087WU03	HNRNPDL	0.810211	0.00613922	Upregulated
A0A0A0MQX8;C9JP00;Q9NR56	MBNL1	0.810134	0.00453794	Upregulated
Q99519	NEU1	0.80968	0.00289245	Upregulated
A0A3B3IUA2	SNU13	0.807306	0.00703833	Upregulated
Q9NQH7	XPNPEP3	0.807156	0.0290415	Upregulated
Q15678	PTPN14	0.806317	0.0025414	Upregulated
A0A0C4DFL8;F5GX28	KDM4B	0.805789	0.00552664	Upregulated
Q96AG3	SLC25A46	0.804806	0.0128279	Upregulated
B1AKV3;B1AKV6;F6UTR7;Q9NVA1	UQCC1	0.803134	0.0138175	Upregulated
E9PKC0	PLEKHA7	0.803011	0.0285457	Upregulated
O60508;Q5SRN1	CDC40	0.802655	0.030838	Upregulated
Q96DX4	RSPRY1	0.802376	0.0204043	Upregulated
H0YNH8;Q9BZF9	UACA	0.798504	0.00966466	Upregulated
P98174	FGD1	0.79844	0.046653	Upregulated
Q9Y4E6	WDR7	0.797982	0.0140912	Upregulated
Q13505	MTX1	0.797671	0.0180671	Upregulated
A0A087X0R0;F5H5V6;F5H6S1;F8W8R6;O15550	KDM6A	0.794206	0.0437374	Upregulated
Q9UKJ3	GPATCH8	0.794155	0.0474355	Upregulated
E9PRU1;O95967	EFEMP2	0.794134	0.0203391	Upregulated
A0A2R8Y6L5;Q13627	DYRK1A	0.789477	0.0195728	Upregulated
H7C285;O95858	TSPAN15	0.787651	0.0117203	Upregulated
O14907	TAX1BP3	0.785618	0.0458858	Upregulated
P04818	TYMS	0.785479	0.0399943	Upregulated
Q13112	CHAF1B	0.785394	0.0470365	Upregulated
H0YNJ9	DUT	0.784445	0.0249848	Upregulated
O00506	STK25	0.784249	0.0490262	Upregulated
Q9Y6X5	ENPP4	0.783804	0.00592285	Upregulated
A0A087X0D5;P09668	CTSH	0.783653	0.0008516	Upregulated
P04066	FUCA1	0.781482	0.0432194	Upregulated
Q99570	PIK3R4	0.78085	0.00270298	Upregulated
F5GWT4;Q9H4A3	WNK1	0.779482	0.0123097	Upregulated
H0Y3A4	ANK3	0.779431	0.0321036	Upregulated
Q9BWH6	RPAP1	0.779383	0.0124213	Upregulated
Q5T5Y3	CAMSAP1	0.779191	0.014876	Upregulated
P57081	WDR4	0.779147	0.00760577	Upregulated
Q9NVH1	DNAJC11	0.776467	0.00464359	Upregulated
P78310	CXADR	0.775847	0.00520032	Upregulated
P24821	TNC	0.775622	0.0261456	Upregulated
P15848	ARSB	0.774903	0.0108793	Upregulated
Q96FN4	CPNE2	0.773772	0.00618743	Upregulated
Q92620	DHX38	0.772962	0.0123071	Upregulated
Q96F46	IL17RA	0.771862	0.048881	Upregulated
A0A087WUR6;H7C071;Q14012;Q8IU85	CAMK1D;CAMK1;CAMK1;CAMK1D	0.771233	0.00820371	Upregulated
G3V1J5;Q9Y2L1	DIS3	0.771202	0.00464638	Upregulated
O14531	DPYSL4	0.77092	0.00587682	Upregulated
Q7Z333;X6RI79	SETX	0.770903	0.0451758	Upregulated
Q8NCC3	PLA2G15	0.770202	0.00539286	Upregulated
Q9P2B2	PTGFRN	0.768283	0.0214542	Upregulated
Q1RLN5;Q8IWW6	ARHGAP12	0.767216	0.043065	Upregulated
E7EQL5	DYNC1I2	0.76547	0.0136536	Upregulated
A5YM72	CARNS1	0.764285	0.00685455	Upregulated
B9TX33;M0QZQ2;Q71SY5	MED25	0.761954	0.0332519	Upregulated
O00115	DNASE2	0.761937	0.00232285	Upregulated
M0R1I2;Q03405	PLAUR	0.761321	0.042015	Upregulated
H0Y4B0;O43414	ERI3	0.760958	0.0294195	Upregulated
P28290	ITPRID2	0.76061	0.031774	Upregulated
Q460N5	PARP14	0.759522	0.00342594	Upregulated
Q9GZY8	MFF	0.758239	0.0176783	Upregulated
Q96LJ7	DHRS1	0.75817	0.0030466	Upregulated
O15294	OGT	0.75812	0.00560678	Upregulated
Q9HAV4	XPO5	0.758071	0.00775741	Upregulated
Q08945	SSRP1	0.757572	0.0125351	Upregulated
Q96RN5	MED15	0.757089	0.014134	Upregulated
Q9Y333	LSM2	0.755303	0.0424776	Upregulated
P25116	F2R	0.752243	0.0239217	Upregulated
A6NMH8;E9PIF1;E9PJK1;E9PRJ8;H0YDJ9;H0YDL9;P60033	CD81	0.750435	0.0188587	Upregulated
A0A090HNM7;A0A1W2PS85;P28715;R4GMW8	ERCC5;BIVM-ERCC5;ERCC5;BIVM-ERCC5	0.748041	0.0105337	Upregulated
B1AMS2;Q14141	SEPTIN6	0.746652	0.0192562	Upregulated
Q8WUY1	THEM6	0.746017	0.0480832	Upregulated
O95758	PTBP3	0.743066	0.0203583	Upregulated
P50416	CPT1A	0.742474	0.00363511	Upregulated
Q9BSU1	C16orf70	0.741355	0.00311401	Upregulated
K7ERV3;P04183	TK1	0.739191	0.0485465	Upregulated
F6S8M0;H7C3P4;P15586	GNS	0.737697	0.00808471	Upregulated
P45983	MAPK8	0.732801	0.0444165	Upregulated
Q9H4L7	SMARCAD1	0.732446	0.0105925	Upregulated
Q9UIG0	BAZ1B	0.731811	0.00461342	Upregulated
Q8NFH4	NUP37	0.731293	0.0119242	Upregulated
A0A0A0MR51;O60427	FADS1	0.729388	0.00491492	Upregulated
P48553	TRAPPC10	0.728404	0.0210465	Upregulated
Q5F1R6	DNAJC21	0.727683	0.0296702	Upregulated
Q6DN90	IQSEC1	0.726244	0.0121499	Upregulated
Q5T9L3	WLS	0.723789	0.00969279	Upregulated
A0A6I8PRJ0;A0A6I8PRM6;A0A6I8PTT2;B1ALU1;B1ALU3;O95490	ADGRL2	0.723351	0.00209371	Upregulated
P39060	COL18A1	0.720394	0.024693	Upregulated
F5GX09;Q5HYJ3	FAM76B	0.719948	0.0136523	Upregulated
Q9HC98	NEK6	0.719546	0.0274451	Upregulated
O95573	ACSL3	0.717396	0.00990244	Upregulated
A8MTY9;O14972	VPS26C	0.715406	0.0277015	Upregulated
P08047	SP1	0.714512	0.0153505	Upregulated
F5GYQ1;P61421	ATP6V0D1	0.71258	0.0084693	Upregulated
P31146	CORO1A	0.711812	0.0107031	Upregulated
Q8N465	D2HGDH	0.709726	0.0105558	Upregulated
C9JVP0;Q9UPW0	FOXJ3	0.708682	0.0190263	Upregulated
Q8IWU6	SULF1	0.706115	0.0238646	Upregulated
P78347	GTF2I	0.705092	0.0108465	Upregulated
Q9BTY2	FUCA2	0.702863	0.0121961	Upregulated
Q9HCC0	MCCC2	0.702014	0.0116842	Upregulated
A6NIW2;Q5JSL3	DOCK11	0.701404	0.0227416	Upregulated
P62487	POLR2G	0.700538	0.00548784	Upregulated
P10253	GAA	0.700057	0.00329265	Upregulated
P60981	DSTN	0.698961	0.010704	Upregulated
Q03188	CENPC	0.698282	0.0173391	Upregulated
Q9H1E5	TMX4	0.696701	0.00427843	Upregulated
K9J957;P61289	PSME3	0.696672	0.00725864	Upregulated
B4E1Q4;O14730	RIOK3	0.695298	0.00662201	Upregulated
Q15036	SNX17	0.692918	0.00474582	Upregulated
P52292	KPNA2	0.692409	0.00329228	Upregulated
B5MCW3;Q9H0E9	BRD8	0.691398	0.016182	Upregulated
Q9P273	TENM3	0.689621	0.00882212	Upregulated
E7EQY1;Q96C01	FAM136A	0.689057	0.0497865	Upregulated
P27694	RPA1	0.688442	0.0194113	Upregulated
P17252	PRKCA	0.687841	0.0103987	Upregulated
O95071	UBR5	0.685462	0.00842726	Upregulated
Q9Y5B9	SUPT16H	0.684759	0.0136545	Upregulated
C9J1V9;D6RBD7;O43324	EEF1E1-BLOC1S5;EEF1E1;EEF1E1	0.684693	0.0149944	Upregulated
Q9HCJ3	RAVER2	0.683874	0.0186481	Upregulated
Q6P1L5	FAM117B	0.682736	0.0224266	Upregulated
P32019	INPP5B	0.682379	0.00864493	Upregulated
F2Z2T2;P23025	XPA	0.681604	0.0287536	Upregulated
O00154	ACOT7	0.6814	0.0342947	Upregulated
P16144	ITGB4	0.680966	0.017546	Upregulated
P35998	PSMC2	0.67963	0.0128964	Upregulated
P21359	NF1	0.677056	0.0317886	Upregulated
Q29RF7	PDS5A	0.675621	0.0249706	Upregulated
Q9UID3	VPS51	0.672369	0.0234129	Upregulated
P53778	MAPK12	0.671599	0.0260178	Upregulated
Q9NPD3	EXOSC4	0.671563	0.00737282	Upregulated
Q9NPF0	CD320	0.671148	0.0222126	Upregulated
P21953	BCKDHB	0.671115	0.0367006	Upregulated
A0A0J9YXJ0;E9PC62	CELF2	0.669928	0.013318	Upregulated
A6NHX0	CASTOR2	0.669145	0.0317506	Upregulated
P12955	PEPD	0.669136	0.0103075	Upregulated
Q9P291	ARMCX1	0.669134	0.00374545	Upregulated
O96019	ACTL6A	0.668959	0.012286	Upregulated
Q92993	KAT5	0.668791	0.0384011	Upregulated
Q6PIJ6	FBXO38	0.665278	0.0112181	Upregulated
O15014	ZNF609	0.665105	0.00984056	Upregulated
P27487	DPP4	0.6644	0.0389158	Upregulated
Q8WYP5	AHCTF1	0.663916	0.0219443	Upregulated
P53355	DAPK1	0.663557	0.00859861	Upregulated
P33991	MCM4	0.663181	0.0206356	Upregulated
Q99797	MIPEP	0.662827	0.0457865	Upregulated
Q53EL6	PDCD4	0.662367	0.00543579	Upregulated
Q9Y3Z3	SAMHD1	0.661183	0.00739746	Upregulated
C9JNZ0;C9JRY4;Q96IW7	SEC22A	0.66106	0.0392468	Upregulated
P54802	NAGLU	0.660274	0.0361593	Upregulated
P12107	COL11A1	0.657076	0.0146449	Upregulated
O00267	SUPT5H	0.656787	0.0151373	Upregulated
Q6PML9	SLC30A9	0.655641	0.0489744	Upregulated
Q9HCN8	SDF2L1	0.655065	0.0355413	Upregulated
P09914	IFIT1	0.654754	0.0360933	Upregulated
K7ENR6;Q969U7	PSMG2	0.654599	0.00425901	Upregulated
Q86UT6	NLRX1	0.65387	0.00575606	Upregulated
Q12788	TBL3	0.651786	0.03548	Upregulated
Q9P2N2	ARHGAP28	0.651499	0.00772302	Upregulated
Q7LGA3	HS2ST1	0.650471	0.0220795	Upregulated
Q14683	SMC1A	0.649709	0.00322387	Upregulated
Q9Y6H1	CHCHD2	0.648486	0.0487807	Upregulated
Q14444	CAPRIN1	0.646495	0.0206092	Upregulated
P16383	GCFC2	0.645721	0.00929493	Upregulated
Q6Y7W6	GIGYF2	0.64496	0.0222577	Upregulated
Q9ULE6	PALD1	0.644523	0.0218999	Upregulated
Q9UKV8	AGO2	0.644284	0.0127948	Upregulated
Q9H9Y6	POLR1B	0.643954	0.0465949	Upregulated
G3V1R2;Q8WWV3	RTN4IP1	0.643406	0.0281116	Upregulated
A0A0D9SEY1;E7EN19;E7ENQ1;G3XAA2;G5E948;H7C360;O95819	MAP4K4	0.643105	0.0305239	Upregulated
Q96J01	THOC3	0.641349	0.0234789	Upregulated
J3QRG1;Q6PK18	OGFOD3	0.640844	0.0452292	Upregulated
B9ZVT1;Q8IXT5	RBM12B	0.640839	0.0202074	Upregulated
Q9UMS4	PRPF19	0.637705	0.0182675	Upregulated
Q8TAD8	SNIP1	0.635981	0.03293	Upregulated
O00443	PIK3C2A	0.635895	0.0405669	Upregulated
Q9H269	VPS16	0.635305	0.0122712	Upregulated
A0A087WWU8	TPM3	0.633557	0.00633291	Upregulated
Q9NPI1	BRD7	0.633498	0.0327952	Upregulated
Q6ZRP7	QSOX2	0.633312	0.0419767	Upregulated
Q8IX18	DHX40	0.633303	0.0333552	Upregulated
P33993	MCM7	0.632127	0.0175595	Upregulated
Q9Y277	VDAC3	0.631796	0.0270864	Upregulated
Q93050	ATP6V0A1	0.631128	0.00958659	Upregulated
O00203	AP3B1	0.631047	0.0261392	Upregulated
P35251	RFC1	0.630686	0.0147875	Upregulated
Q96CW5	TUBGCP3	0.630537	0.0267851	Upregulated
Q92769	HDAC2	0.629655	0.0219896	Upregulated
Q8N122	RPTOR	0.629144	0.0160448	Upregulated
Q9BQ04	RBM4B	0.628906	0.013547	Upregulated
Q92859	NEO1	0.628231	0.020045	Upregulated
P06756	ITGAV	0.626161	0.0247225	Upregulated
Q8WVY7	UBLCP1	0.624142	0.0111379	Upregulated
Q68DU8	KCTD16	0.623984	0.0116343	Upregulated
Q06546	GABPA	0.62296	0.0340008	Upregulated
Q9Y4P1	ATG4B	0.622683	0.0227644	Upregulated
Q13976	PRKG1	0.621872	0.00905435	Upregulated
G3V1L9;Q07157	TJP1	0.621643	0.0259413	Upregulated
Q6ZT12	UBR3	0.620796	0.0254008	Upregulated
P41226	UBA7	0.620649	0.0134703	Upregulated
O76021	RSL1D1	0.619473	0.00984075	Upregulated
O76062	TM7SF2	0.61868	0.00462405	Upregulated
Q9BT30	ALKBH7	0.618578	0.044435	Upregulated
O75151	PHF2	0.618252	0.0287407	Upregulated
Q96HR3	MED30	0.618246	0.0236855	Upregulated
Q69YN2	CWF19L1	0.617405	0.015474	Upregulated
O43402	EMC8	0.615175	0.0370924	Upregulated
A0A1W2PQJ7;Q7Z5J4	RAI1	0.614786	0.00571301	Upregulated
Q9Y385	UBE2J1	0.613899	0.00745924	Upregulated
P23352	ANOS1	0.613356	0.0247664	Upregulated
E5RGS2;Q9H6H4	REEP4	0.612698	0.0413164	Upregulated
P11908	PRPS2	0.612657	0.0112965	Upregulated
P26599	PTBP1	0.610143	0.012576	Upregulated
O75165	DNAJC13	0.60993	0.0112188	Upregulated
A0A590UJ53;Q9P2N6	KANSL3	0.609057	0.0433404	Upregulated
Q9BTE7	DCUN1D5	0.607447	0.0331509	Upregulated
Q9Y2Q3	GSTK1	0.606494	0.00706926	Upregulated
O43678	NDUFA2	0.604077	0.00907182	Upregulated
A0A0A0MRX8;A0A1B0GU97;A0A1B0GW37;A0A1B0GWI9;A0A1B0GWJ4;A0A2R8Y7V8;O00712;Q5VW26;Q5VW27;Q5VW30;U3KQE8	NFIB	0.603363	0.0338051	Upregulated
Q9BUQ8	DDX23	0.602659	0.0225095	Upregulated
Q8IV36	HID1	0.598177	0.00419139	Upregulated
M0QXB4;O14579	COPE	0.59709	0.015106	Upregulated
Q96NB2	SFXN2	0.596237	0.0283293	Upregulated
A0A3B3ITW3;P28288	ABCD3	0.594191	0.0305829	Upregulated
Q9Y625	GPC6	0.594168	0.0225423	Upregulated
Q9UBW7	ZMYM2	0.592664	0.0165736	Upregulated
P51688	SGSH	0.592424	0.0045263	Upregulated
O60306	AQR	0.591972	0.012554	Upregulated
Q96RY7	IFT140	0.591909	0.00687756	Upregulated
Q9H5K3	POMK	0.591373	0.00480542	Upregulated
O75643	SNRNP200	0.590544	0.0102131	Upregulated
O43719	HTATSF1	0.589727	0.0238562	Upregulated
Q9BTU6	PI4K2A	0.589518	0.0150868	Upregulated
P04049	RAF1	0.588348	0.0347561	Upregulated
O94760	DDAH1	0.587718	0.00900285	Upregulated
Q9NY33	DPP3	0.586056	0.0122505	Upregulated
Q9NXG6	P4HTM	0.585766	0.0390886	Upregulated
P33316	DUT	0.585761	0.0141141	Upregulated
P51948	MNAT1	0.585739	0.0488186	Upregulated
Q00013	MPP1	-0.585606	0.0177339	Downregulated
Q8IZ21	PHACTR4	-0.587005	0.0431091	Downregulated
P09455	RBP1	-0.591058	0.0328818	Downregulated
O75691	UTP20	-0.592647	0.0266695	Downregulated
P09486	SPARC	-0.600076	0.0496719	Downregulated
P46778	RPL21	-0.601935	0.0210722	Downregulated
Q9HCM3	KIAA1549	-0.603513	0.0366677	Downregulated
Q15056	EIF4H	-0.609675	0.0456261	Downregulated
P04792	HSPB1	-0.617451	0.0270181	Downregulated
Q96JB6	LOXL4	-0.620947	0.0204155	Downregulated
O75718	CRTAP	-0.625845	0.0324334	Downregulated
Q96IF1	AJUBA	-0.625858	0.0420427	Downregulated
Q9UKU9	ANGPTL2	-0.626027	0.0232561	Downregulated
P49768	PSEN1	-0.62767	0.0207291	Downregulated
H7BXD5;P28676	GCA	-0.628553	0.0190903	Downregulated
O94808	GFPT2	-0.630356	0.018836	Downregulated
P50454	SERPINH1	-0.632811	0.0251289	Downregulated
A0A087WZE9	HMGN3	-0.633612	0.00756715	Downregulated
A0A494C1N0;P26885	FKBP2	-0.634521	0.0292223	Downregulated
P45985	MAP2K4	-0.636664	0.0385023	Downregulated
O00499	BIN1	-0.637269	0.0282138	Downregulated
A8MV23	SERPINE3	-0.63817	0.00543352	Downregulated
Q9HCE5	METTL14	-0.642775	0.0134486	Downregulated
P27824	CANX	-0.644435	0.0260107	Downregulated
Q9H330	TMEM245	-0.646688	0.0184526	Downregulated
P07311	ACYP1	-0.652646	0.0223009	Downregulated
Q96K37	SLC35E1	-0.652965	0.042453	Downregulated
Q13541	EIF4EBP1	-0.656585	0.0367698	Downregulated
Q9NW13	RBM28	-0.658363	0.00688967	Downregulated
E7ENR5;H0Y714;Q96G21	IMP4	-0.658579	0.014462	Downregulated
Q9Y680	FKBP7	-0.658863	0.0454554	Downregulated
Q6UWP7	LCLAT1	-0.663082	0.0205182	Downregulated
Q16832	DDR2	-0.673675	0.00832152	Downregulated
A0A6I8PLD9;A0A6I8PRU6;Q8N6L1	KRTCAP2	-0.681067	0.00801293	Downregulated
Q8NCW5	NAXE	-0.68587	0.0280431	Downregulated
P09488	GSTM1	-0.68908	0.0456517	Downregulated
Q9BWH2	FUNDC2	-0.698927	0.0333336	Downregulated
R4GMR5	PSMD8	-0.702718	0.0398225	Downregulated
P14174	MIF	-0.704692	0.0305157	Downregulated
P24588	AKAP5	-0.705971	0.0329202	Downregulated
A0A0B4J2B4;K7EJ78;K7ELC2;K7EM56;K7EQJ5;P62841;S4R417;S4R456	RPS15	-0.707831	0.03989	Downregulated
A6NC48;Q10588	BST1	-0.711884	0.0290435	Downregulated
P36955	SERPINF1	-0.714717	0.045584	Downregulated
Q8IWA4	MFN1	-0.715193	0.0360357	Downregulated
Q99942	RNF5	-0.716712	0.00636811	Downregulated
P09429	HMGB1	-0.720742	0.0139653	Downregulated
Q15417	CNN3	-0.723186	0.011021	Downregulated
E7ETU7;H0Y9G6;P09001	MRPL3	-0.723945	0.0129265	Downregulated
Q9NZ45	CISD1	-0.72572	0.032167	Downregulated
P17948	FLT1	-0.727463	0.0148517	Downregulated
O75381	PEX14	-0.73105	0.0286225	Downregulated
O14745	SLC9A3R1	-0.733248	0.00927372	Downregulated
Q96KC8	DNAJC1	-0.736319	0.0105762	Downregulated
Q15286	RAB35	-0.737199	0.0382146	Downregulated
Q9H9Z2	LIN28A	-0.73901	0.00464101	Downregulated
B8ZZU8;Q15370	ELOB	-0.740382	0.0480352	Downregulated
Q96IU4	ABHD14B	-0.742405	0.0230532	Downregulated
P17026	ZNF22	-0.749072	0.0279156	Downregulated
P62081	RPS7	-0.753568	0.0370871	Downregulated
Q5SGD2	PPM1L	-0.75405	0.0365449	Downregulated
Q14135	VGLL4	-0.754627	0.0064788	Downregulated
A0A1B0GTG2;A0A1B0GW77;P49419	ALDH7A1	-0.757619	0.00162255	Downregulated
B5MBX5	LBH	-0.757665	0.0473664	Downregulated
E9PGZ1	CALD1	-0.760519	0.0458028	Downregulated
Q9NRZ5	AGPAT4	-0.764932	0.0417108	Downregulated
Q8IUX7	AEBP1	-0.767223	0.00249184	Downregulated
Q8NC56	LEMD2	-0.7729	0.0110724	Downregulated
Q9Y5S9	RBM8A	-0.773771	0.00299205	Downregulated
O15173	PGRMC2	-0.776043	0.0144612	Downregulated
Q9UBF2	COPG2	-0.790346	0.00281218	Downregulated
G3V599;Q96PC5	MIA2	-0.793334	0.0259222	Downregulated
Q9NQS1	AVEN	-0.795559	0.0126867	Downregulated
P00167	CYB5A	-0.800471	0.0134806	Downregulated
Q68D10	SPTY2D1	-0.802963	0.00915159	Downregulated
Q00722	PLCB2	-0.806095	0.0247521	Downregulated
Q96GY0	ZC2HC1A	-0.807062	0.0468142	Downregulated
Q6BCY4	CYB5R2	-0.807787	0.02404	Downregulated
Q9H3U7	SMOC2	-0.811053	0.036974	Downregulated
Q8N9I9	DTX3	-0.811079	0.044076	Downregulated
P61313	RPL15	-0.813677	0.0323099	Downregulated
Q96SZ5	ADO	-0.816976	0.0175354	Downregulated
Q9UHI8	ADAMTS1	-0.81782	0.00124268	Downregulated
A0A087X0S5;P12109	COL6A1	-0.822517	0.0049771	Downregulated
Q6YHK3	CD109	-0.825681	0.038555	Downregulated
P46779	RPL28	-0.8348	0.00699536	Downregulated
P51888	PRELP	-0.835872	0.0392277	Downregulated
O43765	SGTA	-0.836299	0.0125079	Downregulated
A0A087WWW9;O95999	BCL10	-0.836341	0.0140442	Downregulated
A0A0G2JH30;A0A0G2JPX0;P49918	CDKN1C	-0.836895	0.0162776	Downregulated
Q92934	BAD	-0.840689	0.0476742	Downregulated
P28329	CHAT	-0.841422	0.0325091	Downregulated
Q9H2J4	PDCL3	-0.843095	0.0441994	Downregulated
Q9NWM8	FKBP14	-0.844565	0.0433838	Downregulated
Q9Y3P4	RHBDD3	-0.873921	0.0259852	Downregulated
A3KN83	SBNO1	-0.876468	0.00179068	Downregulated
O43852	CALU	-0.87703	0.0170861	Downregulated
Q9Y5N5	N6AMT1	-0.88033	0.031428	Downregulated
Q8NFX7	STXBP6	-0.882002	0.00418206	Downregulated
A0A087WWR2;I3L2Z5;P56270	MAZ	-0.885266	0.0380457	Downregulated
O00221;Q7LC14	NFKBIE	-0.886055	0.0182872	Downregulated
Q9HCJ6	VAT1L	-0.896281	0.00326024	Downregulated
P50502	ST13	-0.897942	0.0066554	Downregulated
Q9UKR5	ERG28	-0.903307	0.0276004	Downregulated
Q92791	P3H4	-0.905448	0.0242339	Downregulated
Q9NW68	BSDC1	-0.910154	0.0379699	Downregulated
P62851	RPS25	-0.91174	0.00949084	Downregulated
P12110	COL6A2	-0.913068	0.00260737	Downregulated
Q8TE58	ADAMTS15	-0.913741	0.00692115	Downregulated
A6XND0;A6XND1;P17936	IGFBP3	-0.914119	0.00923381	Downregulated
H3BUI0	IST1	-0.916415	0.0237643	Downregulated
Q9NZ01	TECR	-0.92153	0.00851707	Downregulated
P61026	RAB10	-0.921976	0.00789186	Downregulated
P01344	IGF2	-0.922725	0.0480959	Downregulated
P09132	SRP19	-0.924339	0.0221008	Downregulated
J3QLE5;P14678;P63162	SNRPN;SNRPB;SNRPN	-0.9246	0.0139654	Downregulated
Q9BT09	CNPY3	-0.927992	0.0421457	Downregulated
Q8IY63	AMOTL1	-0.933942	0.0145752	Downregulated
P17661	DES	-0.939678	0.0183035	Downregulated
Q6NZY7	CDC42EP5	-0.943353	0.00586003	Downregulated
F5H1N7;Q6ZU35	CRACD	-0.953751	0.0328617	Downregulated
O14562	UBFD1	-0.956721	0.0067656	Downregulated
Q8IVL6	P3H3	-0.956825	0.0369192	Downregulated
F5GX29;H0YKE7;H0YNG9;Q99653	CHP1	-0.9588	0.00315657	Downregulated
P53814	SMTN	-0.961044	0.0229668	Downregulated
H3BRL0;Q9BXC9	BBS2	-0.963832	0.000701661	Downregulated
B1ALK7	ARHGEF7	-0.963905	0.0129555	Downregulated
Q9Y3S2	ZNF330	-0.970985	0.0185414	Downregulated
F5GZK2;Q96P44	COL21A1	-0.973208	0.0321177	Downregulated
P51884	LUM	-0.976201	0.00718191	Downregulated
P84077	ARF1	-0.980337	0.0373602	Downregulated
Q32MZ4	LRRFIP1	-0.986445	0.0326181	Downregulated
Q9NRS6	SNX15	-0.989032	0.0360351	Downregulated
Q86VR2	RETREG3	-0.990149	0.0393352	Downregulated
Q92597	NDRG1	-0.994769	0.0097056	Downregulated
Q8IYB1	MB21D2	-0.996429	0.0141027	Downregulated
A0A1W2PNR9;Q9Y5U9	IER3IP1	-0.997954	0.0045117	Downregulated
O75368	SH3BGRL	-1.00422	0.0269986	Downregulated
P41219	PRPH	-1.00489	0.0402616	Downregulated
Q9BPU6	DPYSL5	-1.00615	0.0496584	Downregulated
H3BUX2;O43169	CYB5B	-1.01054	0.0332025	Downregulated
Q9H173	SIL1	-1.02704	0.0279299	Downregulated
P80370	DLK1	-1.02774	0.0165384	Downregulated
A0A0B4J1R2;Q9H6R3	ACSS3	-1.03423	0.00163686	Downregulated
B7Z596;F5H7S3;H7BYY1	TPM1	-1.03535	0.0186515	Downregulated
O75340	PDCD6	-1.04776	0.00835787	Downregulated
Q10589	BST2	-1.05018	0.030884	Downregulated
Q8TDN6	BRIX1	-1.05021	0.0297231	Downregulated
G3XAN4;Q15629	TRAM1	-1.05688	0.00610741	Downregulated
P62750	RPL23A	-1.06333	0.0381654	Downregulated
P07093	SERPINE2	-1.06635	0.00857559	Downregulated
Q63HK5	TSHZ3	-1.06801	0.0311518	Downregulated
Q8IVM0	CCDC50	-1.06907	0.0432067	Downregulated
Q15063	POSTN	-1.07209	0.00525947	Downregulated
Q96SL4	GPX7	-1.07795	0.000254562	Downregulated
P07585	DCN	-1.07811	0.00236371	Downregulated
K4DI92;Q6NW29	RWDD4	-1.08227	0.0264085	Downregulated
P08243	ASNS	-1.09257	0.0159926	Downregulated
G3V4G1;Q8NEJ9	NGDN	-1.09416	0.0257772	Downregulated
O60830	TIMM17B	-1.0944	0.0429091	Downregulated
Q9H910	JPT2	-1.09619	0.00965046	Downregulated
P06703;R4GN98	S100A6	-1.0987	0.0145488	Downregulated
O75096	LRP4	-1.09875	0.00410791	Downregulated
P47813	EIF1AX	-1.11064	0.0470971	Downregulated
P51397	DAP	-1.11391	0.0494088	Downregulated
Q9NP66	HMG20A	-1.12711	0.0298114	Downregulated
H7C1M2	SON	-1.13157	0.00417891	Downregulated
Q9BUL9	RPP25	-1.13576	0.00629265	Downregulated
A0A5F9YFS9	SPCS1	-1.14017	0.0235459	Downregulated
O43516	WIPF1	-1.14023	0.00615415	Downregulated
P63218	GNG5	-1.15088	0.00137338	Downregulated
O75164	KDM4A	-1.15756	0.00897379	Downregulated
A0A2R8Y2R1;A0A2R8Y416;A0A2R8Y448;A0A2R8Y4E3;A0A2R8Y4P8;A0A2R8Y4X1;A0A2R8Y504;A0A2R8Y5H7;A0A2R8Y5J3;A0A2R8Y5J6;A0A2R8Y5M2;A0A2R8Y5P8;A0A2R8Y5Q3;A0A2R8Y5R7;A0A2R8Y5X0;A0A2R8Y5X5;A0A2R8Y621;A0A2R8Y628;A0A2R8Y638;A0A2R8Y652;A0A2R8Y6D4;A0A2R8Y6G8;A0A2R8Y6S4;A0A2R8Y6U6;A0A2R8Y6V3;A0A2R8Y6Y5;A0A2R8Y7J1;A0A2R8Y7Q5;A0A2R8Y821;A0A2R8YD68;A0A2R8YE16;A0A2R8YE48;A0A2R8YE99;A0A2R8YEY2;A0A2R8YFA5;A0A2R8YGQ3;A0A…	SGCE	-1.15906	0.0440988	Downregulated
Q8NDC0	MAPK1IP1L	-1.15974	0.0410562	Downregulated
Q92504	SLC39A7	-1.16126	0.0132183	Downregulated
F8VU90;Q9NYL4	FKBP11	-1.16142	0.0221049	Downregulated
E9PNN3;Q03393	PTS	-1.16599	0.0112154	Downregulated
P07305	H1-0	-1.16646	0.018312	Downregulated
Q9P0S9	TMEM14C	-1.16984	0.0108595	Downregulated
Q9H0B8	CRISPLD2	-1.18256	0.00324841	Downregulated
Q9NP58	ABCB6	-1.1849	0.00111098	Downregulated
Q70UQ0	IKBIP	-1.19276	0.0133488	Downregulated
Q9UJS0	SLC25A13	-1.1973	0.000145121	Downregulated
P13674	P4HA1	-1.19764	0.0237476	Downregulated
H7BYX6	NCAM1	-1.2037	0.0127827	Downregulated
B1ALD9	POSTN	-1.22988	0.00952049	Downregulated
Q15058	KIF14	-1.23809	0.0379375	Downregulated
C9JA93	TBC1D15	-1.24584	0.0337509	Downregulated
Q9H920	RNF121	-1.24857	0.00188571	Downregulated
A0A0C4DFV1;H0YBE7;H0YBU6;Q86UR5	RIMS1	-1.24886	0.049219	Downregulated
B9A054;Q8TEB9	RHBDD1	-1.25647	0.0103268	Downregulated
Q07960	ARHGAP1	-1.26014	0.0233128	Downregulated
A6ZKI3	RTL8C	-1.26163	0.00904158	Downregulated
Q03167	TGFBR3	-1.26698	0.00149034	Downregulated
A0A2R8Y635;A0A2R8YDN7;Q9H7F0	ATP13A3	-1.26897	0.00252521	Downregulated
P39019	RPS19	-1.27281	0.039579	Downregulated
O15427	SLC16A3	-1.27642	0.0282077	Downregulated
P51572	BCAP31	-1.27777	0.0461048	Downregulated
F5H1M8;Q96MG8	PCMTD1	-1.29142	0.0302632	Downregulated
P01023	A2M	-1.29703	0.0397856	Downregulated
P04004	VTN	-1.31209	0.00234868	Downregulated
Q9Y4Z0;V9GZ56	LSM4	-1.3185	0.0258658	Downregulated
Q9P0K8	FOXJ2	-1.32082	0.00103516	Downregulated
P53990	IST1	-1.34216	0.0143599	Downregulated
A6NMQ3;O43768;Q5T5H1	ENSA	-1.35654	0.0115387	Downregulated
A0A0A0MQV6;P09038	FGF2	-1.39364	0.01472	Downregulated
A0A669KA35;Q92824	PCSK5	-1.39775	0.0104913	Downregulated
P31040	SDHA	-1.40312	0.000389344	Downregulated
Q8TCF1	ZFAND1	-1.40475	0.00993584	Downregulated
M0QY97;Q9UPT8	ZC3H4	-1.40592	0.000294872	Downregulated
P0C0S5;Q71UI9	H2AZ1;H2AZ2	-1.41533	0.0427183	Downregulated
Q9NUY8	TBC1D23	-1.43606	0.00686748	Downregulated
P09497	CLTB	-1.43713	0.0115714	Downregulated
O00622	CCN1	-1.43747	0.000225242	Downregulated
P16444	DPEP1	-1.44127	0.0452365	Downregulated
Q16620	NTRK2	-1.44359	0.0224169	Downregulated
P05387	RPLP2	-1.44493	0.0253811	Downregulated
P05114	HMGN1	-1.44729	0.0241218	Downregulated
Q5QNW6;Q93079	H2BC18;H2BC9	-1.45166	0.0169601	Downregulated
Q16853	AOC3	-1.46053	0.049277	Downregulated
A0A0U1RR32;A0A0U1RRH7;P0C0S8;P20671;Q16777;Q6FI13;Q96KK5;Q99878;Q9BTM1	hCG_2039566;;H2AC11;H2AC7;H2AC20;H2AC18;H2AC12;H2AC14;H2AJ	-1.46316	0.0433042	Downregulated
Q9BTL3	RAMAC	-1.48015	0.015047	Downregulated
A0A087WUL4;A0A087WX23;A0A087WZG9;B4DSP0	PEG10	-1.50977	0.0328158	Downregulated
O43281	EFS	-1.53181	0.0438832	Downregulated
C9JYQ9;H0Y8C2;Q6P5R6	RPL22L1	-1.53864	0.0248192	Downregulated
Q8TAV3	CYP2W1	-1.55127	0.000176534	Downregulated
Q9H9S4	CAB39L	-1.55187	0.0123334	Downregulated
B3KTM8;H0YLJ3;H0YMJ0;H0YNE0;Q9UBU8	MORF4L1	-1.55243	0.00117274	Downregulated
E3W994	CLASP2	-1.55538	0.0372861	Downregulated
Q8N257	H2BU1	-1.56856	0.00850808	Downregulated
Q9Y2S6	TMA7	-1.57171	0.00833961	Downregulated
Q8N5K1	CISD2	-1.57618	0.00274508	Downregulated
A0A1W2PQS6	RPS10-NUDT3	-1.58896	0.0151026	Downregulated
P26992;Q5T8H6	CNTFR	-1.59709	0.00899573	Downregulated
D3YTB1;F8W727;P62910	RPL32	-1.59816	0.0390938	Downregulated
P82909	MRPS36	-1.60237	0.00698609	Downregulated
P17483	HOXB4	-1.62358	0.00106603	Downregulated
P19971	TYMP	-1.63757	0.00189883	Downregulated
Q5T8V1;Q8N4J0	CARNMT1	-1.6387	0.00381357	Downregulated
Q15582	TGFBI	-1.65034	0.0031634	Downregulated
P11166	SLC2A1	-1.65035	0.00647839	Downregulated
P51805	PLXNA3	-1.69177	0.0111491	Downregulated
P14649	MYL6B	-1.69288	0.0111956	Downregulated
Q9BXN1	ASPN	-1.70232	0.0363162	Downregulated
D6RBB6;Q6UWI2	PARM1	-1.7268	0.0318034	Downregulated
A0A087WV25;O95684	CEP43	-1.73704	0.00800793	Downregulated
A0A087WT87;A0A087X0U3;P43003	SLC1A3	-1.73746	0.0172652	Downregulated
P20774	OGN	-1.74132	0.00741308	Downregulated
Q8IYS1	PM20D2	-1.75041	0.00682722	Downregulated
Q9BSR8	YIPF4	-1.76407	0.00930163	Downregulated
A0A494C0V9;B8ZZ87;Q6NZ67;Q6P582	MZT2B;MZT2B;MZT2B;MZT2A	-1.7671	0.00508017	Downregulated
Q9P0K7	RAI14	-1.80335	0.0234022	Downregulated
E9PKG6;P80303	NUCB2	-1.89427	0.0460869	Downregulated
P41236;Q6NXS1	PPP1R2;PPP1R2B	-1.93459	0.0170199	Downregulated
Q96D15	RCN3	-1.95209	0.00503075	Downregulated
Q9BYV8	CEP41	-1.95487	0.00468843	Downregulated
Q9UHI6	DDX20	-1.96501	0.0329693	Downregulated
Q9BRP8	PYM1	-1.96619	0.0225755	Downregulated
P03905	MT-ND4	-1.98287	0.0010272	Downregulated
O14686	KMT2D	-1.98337	0.0182557	Downregulated
Q9H444	CHMP4B	-1.98338	0.0417939	Downregulated
Q8WUZ0	BCL7C	-1.98826	0.0263985	Downregulated
Q15545	TAF7	-1.9998	0.0483461	Downregulated
B8ZZC8;B8ZZE3;B8ZZY8;H7C0M7;Q9NRN9	METTL5	-2.0159	0.00295263	Downregulated
A0A669KAV7;A0A669KBH9;M0QXA7	WIZ	-2.04659	0.0177394	Downregulated
C9JNG9	COL6A3	-2.05092	0.000345953	Downregulated
J3KNS1;Q9UPW5	AGTPBP1	-2.09318	0.0227041	Downregulated
P61956	SUMO2	-2.11335	0.00420952	Downregulated
P24593	IGFBP5	-2.13773	0.0208197	Downregulated
Q06828	FMOD	-2.15405	0.000331604	Downregulated
P29279	CCN2	-2.19888	0.000496124	Downregulated
H0Y7Z1	FN1	-2.21654	0.0247851	Downregulated
P14209	CD99	-2.24638	0.0118031	Downregulated
Q15311	RALBP1	-2.2501	0.0114362	Downregulated
Q8TBR7	TLCD3A	-2.25654	0.00430343	Downregulated
D3DRR9;Q86WR7	PROSER2	-2.2712	0.0135282	Downregulated
G3V555;G3V575	HNRNPC	-2.33068	0.000222162	Downregulated
P07451	CA3	-2.3771	0.0178781	Downregulated
Q969R8	ITFG2	-2.38415	0.000344464	Downregulated
F5GXR3;F5H7R9;P20962	PTMS	-2.39408	0.0133517	Downregulated
P80723	BASP1	-2.41963	0.0416185	Downregulated
O95436	SLC34A2	-2.49974	0.0184011	Downregulated
Q6EEV4	POLR2M	-2.68277	6.12874e-05	Downregulated
Q9UQR0	SCML2	-2.71245	0.0414803	Downregulated
Q8IUE6	H2AC21	-2.80482	0.0195508	Downregulated
Q13442	PDAP1	-2.84986	0.0409666	Downregulated
Q6IQ49	SDE2	-2.98035	0.000392799	Downregulated
P02795;P13640;P80297	MT2A;MT1G;MT1X	-3.04851	0.00369111	Downregulated
Q56VL3	OCIAD2	-3.07316	0.00197809	Downregulated
E9PR30;P62861	FAU	-3.13488	0.00737699	Downregulated
P08579	SNRPB2	-3.19524	2.36831e-05	Downregulated
H3BRF9;Q96K21	ZFYVE19	-3.42554	0.000106525	Downregulated
A9X3U0;Q96GF1	RNF185	-3.51945	0.021068	Downregulated
O95379	TNFAIP8	-3.62256	3.0472e-06	Downregulated
O96004	HAND1	-3.68485	0.000677639	Downregulated
O75208	COQ9	-3.69476	0.0123932	Downregulated
H7C1J4;Q6BDS2	UHRF1BP1	-3.83773	0.0400521	Downregulated
G3V4I0;O75356	ENTPD5	-4.11048	0.00362304	Downregulated
F6RGN5	SLC25A10	-4.41386	0.0182698	Downregulated
O43295	SRGAP3	-7.43943	7.38075e-05	Downregulated
