# Supplementary material for: SARS-CoV-2-infected hiPSC-derived cardiomyocytes reveal dynamic changes in the COVID-19 hearts
Source: Stem Cell Res Ther. 2023 Dec 12;14:361. doi: 10.1186/s13287-023-03603-1 (PMC10717444; doi:10.1186/s13287-023-03603-1)
Supplement: Supplementary file 6 — Additional file 6. Table S5. Detailed list of specifically overexpressed proteins in the SARS-CoV-2-infected hiPSC-derived cardiomyocytes at different timepoints. [file 13287_2023_3603_MOESM6_ESM.xlsx]

## Sheet: Table S5
Table S5. Detailed list of specifically overexpressed proteins in the SARS-CoV-2-infected hiPSC-derived cardiomyocytes at different timepoints. P-value: p-value of one-way ANOVA.
Protein Accessions	Gene Symbols	Normalized Protein Intensity (0h)			Normalized Protein Intensity 24h)			Normalized Protein Intensity (48h)			Normalized Protein Intensity (72h)			P-value	Highly expressed timepoint
		Repeat 1	Repeat 2	Repeat 3	Repeat 1	Repeat 2	Repeat 3	Repeat 1	Repeat 2	Repeat 3	Repeat 1	Repeat 2	Repeat 3
A0A0A0MQU4;Q96I15	SCLY	3.61086	3.69306	3.72705	3.27929	3.45286	3.47073	3.2653	3.0416	3.129	3.42682	3.5401	2.98116	0.0284227	0h
A0A0B4J1R2;Q9H6R3	ACSS3	3.91215	3.91305	4.04604	3.92271	3.52661	3.56861	2.3848	2.85805	3.53755	3.12172	3.09544	2.5514	0.0138565	0h
A0A1W2PNR9;Q9Y5U9	IER3IP1	4.32403	3.80057	3.94288	3.38899	4.25011	3.59622	2.91918	3.41358	3.39434	2.83496	2.83196	3.4067	0.0252047	0h
A3KN83	SBNO1	3.17218	2.94731	3.26287	2.03131	2.47684	2.06768	2.33554	2.70893	2.38642	2.41467	2.2853	2.05299	0.00166505	0h
D3DRR9;Q86WR7	PROSER2	1.23138	2.03699	2.59148		1.4721					-0.317916			0.00605636	0h
O00499	BIN1	5.63225	5.94187	6.07024	5.48555	5.39891	5.51918	5.47937	5.15458	5.41364	5.54526	4.87881	5.30848	0.0352021	0h
O00622	CCN1	5.424	5.47182	5.33758	3.65613	3.98143	3.58934	4.31576	4.51991	3.88564	4.06386	4.22854	3.62859	0.000167214	0h
O14562	UBFD1	6.80909	7.1458	7.08972	7.06196	6.22968	6.9385	6.49291	6.333	6.70444	6.53549	5.77217	5.86678	0.0403357	0h
O14745	SLC9A3R1	10.6599	10.6719	10.6882	10.414	10	10.483	9.54694	9.69563	10.3348	10.3078	9.65953	9.85296	0.0353916	0h
O15234	CASC3	4.46751	4.49818	4.8462	4.20923	3.93787	4.09766				4.32549	2.15692	3.85445	0.00468276	0h
O43516	WIPF1	6.14424	6.24058	6.27485	5.91859	5.77948	5.69149	4.94855	4.51478	5.90242	5.71843	4.73555	4.78499	0.041351	0h
O75164	KDM4A	7.05682	6.87719	7.11943	6.53898	6.55099	6.78929	6.14055	6.52025	6.48271	6.57031	5.50882	5.50162	0.0178825	0h
O96004	HAND1	7.93405	6.46544	6.28096	5.01296	7.24899	6.51219	7.29685	4.01142	4.78207	3.77521	2.13128	3.7194	0.0273506	0h
P02795;P13640;P80297	MT2A;MT1G;MT1X	3.77856	5.4446	6.38701	4.89249	3.69501	3.97472	3.10997	3.34213	1.30867	1.38855	2.38658	2.68953	0.0170569	0h
P04040	CAT	3.74096	3.50851	3.50755	2.91134	3.23488	3.09614	2.75884	3.02953	2.94888	3.09074	3.30841	3.19908	0.00192299	0h
P11166	SLC2A1	8.14839	8.2753	8.09312	7.7674	6.95265	8.07494	5.97036	6.11142	7.37853	7.51643	6.12742	5.92191	0.0324756	0h
P17483	HOXB4	2.91569	3.76216	2.82409	2.46955	2.06745	2.40718	3.6489	2.41302	1.90228	1.77023	1.559	1.30197	0.0349115	0h
P29279	CCN2	6.03009	5.80607	5.84691	3.11099	3.56055	2.41766	3.95707	4.18288	3.49665	3.51477	4.4522	3.11947	0.00048647	0h
P30414	NKTR	5.21424	5.91094	5.32727	4.526	5.02565	5.01352	4.54631	4.57924	4.73374	4.71457	5.21414	5.43246	0.0393632	0h
P53990	IST1	6.15539	6.45992	6.18507	6.27243	5.52246	6.14813	5.64653	5.92313	6.44002	5.80866	4.17577	4.78947	0.0490634	0h
P62979	RPS27A	11.6489	11.9285	12.0871	11.3244	11.2535	11.1882	11.4394	11.5645	11.475	11.6017	11.4213	10.9434	0.0233062	0h
Q01813	PFKP	8.3761	8.23963	8.46305	8.0179	7.83447	8.07019	7.69108	7.62674	8.06528	7.96524	7.6745	7.95618	0.0134362	0h
Q03167	TGFBR3	2.99665	3.33941	3.26257	2.97384	2.28644	2.27173	2.41439	1.49688	2.69178	2.12284	1.74228		0.0173588	0h
Q08426	EHHADH	2.35425	2.57704	3.37156	2.45992	2.56706	1.54485		1.56587		2.22279			0.0384245	0h
Q08623	PUDP	5.67274	5.68962	5.82161	5.64145	5.43984	5.18045	5.05298	5.01298	5.11715	5.41696	5.48612	5.33959	0.00188212	0h
Q13426	XRCC4	3.14777	3.1319	3.47162	2.76504	2.93355	2.97046	2.84748	2.75184	2.80291	3.03813	2.70017	2.55767	0.026523	0h
Q14135	VGLL4	3.73282	3.68194	3.87215	3.44736	2.95036	3.37187	2.98145	2.49619	3.11433	3.24264	3.09548	2.6849	0.0130901	0h
Q15417	CNN3	8.68653	8.59271	8.6581	8.26448	8.54383	8.26297	8.3587	8.20385	8.32774	8.27147	7.91246	7.58386	0.0130324	0h
Q16620	NTRK2	3.4771	3.89871	4.39991	3.70193	3.28354	3.40197			3.10733		2.48165		0.00154337	0h
Q5VUJ6	LRCH2	2.00244	2.37654	2.42697	1.76151	1.663	1.52666	1.28863	1.17709	1.63061	1.45658	1.58479	2.3664	0.0360799	0h
Q6P6C2	ALKBH5	4.59213	4.49558	4.86244	4.32173	4.04332	4.45577	4.47041	3.93929	3.88391	3.9949	4.09339	4.12917	0.0398694	0h
Q8IUX7	AEBP1	6.98736	6.93049	6.79443	6.6332	6.40293	6.64871	6.32385	6.05671	6.68452	6.32407	5.97202	6.11453	0.00853926	0h
Q8IYS1	PM20D2	3.90305	3.702	3.70237	3.16991	3.02508	3.71023	2.55113	2.0004	3.42937	2.70096	1.33649		0.0133019	0h
Q8TAV3	CYP2W1	5.96914	6.46699	6.25688	5.99042	5.39222	6.16277	4.72517	4.87581	5.78518	4.89338	4.70424	4.44158	0.00491132	0h
Q8TE58	ADAMTS15	3.87059	3.9521	3.77661	3.51233	3.19036	3.76065	3.64154	3.33625	3.47496	3.4359	2.71054	2.71164	0.0201893	0h
Q96A73	KIAA1191	1.49104	2.63465	1.67118	1.28531		1.46519			1.17921	0.959987			0.0285917	0h
Q96IF1	AJUBA	2.82893	3.24136	3.4128	2.15259	2.30577	2.71015	2.78024	2.40934	2.65533	2.47969	2.21488	2.91094	0.0489017	0h
Q9NZM5	NOP53	4.00927	3.96862	3.74615	3.46928	2.52861	3.73217						3.4672	0.0195323	0h
Q9UL12	SARDH	4.46546	4.4737	4.34025	4.11543	4.02691	4.26554	3.95533	4.03231	4.15175	4.29418	4.10343	4.05296	0.0124447	0h
Q9Y2G1	MYRF	7.18958	8.15915	8.40529	7.11289	6.49072	6.67158	7.06583	6.52882	6.05815	7.24767	7.64745	7.69271	0.0193396	0h
Q9Y5F9	PCDHGB6	3.31864	3.68503	3.74701	2.94886	2.81853	2.93002	3.04725	2.79721	2.85043	2.83936	2.87883	3.2943	0.00550953	0h
A0A087WVC4;A0A0A0MS54;P22694	PRKACB	3.71494	2.61365	2.24822	3.74999	3.57705	3.57928	2.09338	3.25483	4.07167	2.96422		-11.7964	0.048238	24h
A0A087X1G7;O60613	SELENOF	4.64235	4.86534	4.56802	5.04638	5.08184	5.04674	4.39496	4.60362	4.95229	4.60504	4.41117	4.25497	0.0178127	24h
A0A0A0MR25;A0A5S6RJB7;P21802	FGFR2	3.38616	3.15616	3.19969	3.87641	3.96031	3.68194	2.35432	2.91782	3.54469	2.89137	3.08644	3.17562	0.035687	24h
A0A0C4DFL7;Q16850	CYP51A1	5.03704	5.17041	4.93439	5.76988	5.87882	5.60398	5.3995	5.27117	5.52207	5.09905	4.93257	4.97821	0.000179414	24h
A0A1B0GVV3;Q5EBL4	RILPL1	0.598476		-0.983496	2.15665	2.61805	2.06325	0.210107	1.46395	2.08079	2.01632	0.320972	0.0518234	0.0276739	24h
A6ZKI3	RTL8C	4.47191	4.60444	3.92986	5.02139	5.60694	4.88619		2.64341	4.72303	3.42296	2.72459		0.0158573	24h
B0QYN7;H3BPC4;H3BQQ9;P63279	UBE2I	4.74899	5.34673	5.203	5.98612	6.27667	6.14705	5.90414	5.80368	5.78094	5.47852	5.93999	5.05078	0.0105459	24h
B4DGW9;Q9UM19	HPCAL4	2.08599	3.02944	2.35869	3.28567	3.97764	3.23117		3.01855	3.26487	2.4268			0.0402612	24h
C0MHM2;E6ZCI6;Q86VZ5	SGMS1	2.31343	2.31685	2.0261	2.99131	3.00578	2.90444	1.77837	1.55264		2.3847	2.41083		0.0019934	24h
E5RGS4;O60925	PFDN1	2.133	3.24554		4.80817	3.94153	4.30226	2.92858	3.81759	4.35044	3.30374		2.2408	0.0163672	24h
E5RJR5;P63208	SKP1	7.08063	7.32205	7.14486	7.73858	7.74268	7.86599	7.40235	7.36654	7.65931	7.24896	6.76016	6.53796	0.00355208	24h
E7ETU7;H0Y9G6;P09001	MRPL3	4.11059	4.06393	4.12585	5.0001	4.01985	4.73262	3.6804	3.74369	3.72968	3.56345	3.61251	2.95257	0.00800162	24h
E7ETZ4;Q9Y6E2	BZW2	4.83334	5.27281	4.75442	5.32964	5.26539	5.23759	4.84978	4.84019	5.34465	4.66029	4.39935	4.25949	0.0116875	24h
F5GX29;H0YKE7;H0YNG9;Q99653	CHP1	3.72923	3.99239	3.71792	4.45638	4.40833	3.88513	4.26191	3.85591	3.56287	3.22376	2.72763	2.61176	0.00243035	24h
F8VVA7;P61923	COPZ1	6.46164	6.46469	6.55847	7.00279	7.20671	7.13037	5.74509	6.23898	6.7104	6.77123	6.23483	6.23801	0.0285598	24h
G3V599;Q96PC5	MIA2	2.56721	3.02785	2.53383	3.42954	2.84022	3.07318	2.55331	2.38699	3.40594	2.22964	1.39216	2.12709	0.0373833	24h
H0Y7Z1	FN1	6.71475	6.8558	5.01876	6.99275	6.51491	6.8692	4.94278	3.00703	5.90005	5.21581	4.09369	2.6302	0.0465253	24h
H0YEP5;P17405	SMPD1	2.56053	2.73452	3.18669	3.79688	4.24844	3.44102	3.34659	2.84172	2.8781	2.91735	3.749	3.02986	0.0492464	24h
H0YET9	ARRB1	1.62048	1.17242	0.603757	1.526	1.13979	1.62142			0.814483	0.726459			0.0305971	24h
H3BRF9;Q96K21	ZFYVE19	6.96806	7.87554	7.09912	7.88199	7.8417	7.86463	7.5026	4.54534	4.19953	4.25936	3.08337	4.32338	0.00457692	24h
J3QL56;O75880	SCO1	4.23718	4.36055	3.70167	4.93571	4.91123	5.26184	4.53585	4.58826	5.12889	4.82732	4.54089	3.95336	0.0471328	24h
K7EK56;Q9UFG5	C19orf25	3.71918	3.40535	3.49582	3.89718	4.23217	4.37046	3.47106	3.68443	4.32067	3.52668	2.95224	3.43014	0.0408409	24h
O00221;Q7LC14	NFKBIE	2.03272	2.19435	1.94449	2.60763	2.2233	2.41004		0.256991	2.34938	1.17113			0.0278719	24h
O15217	GSTA4	2.96002	3.36549	2.91249	3.70055	3.86252	3.93062	3.13761	3.17058	4.12628	2.74623		3.13702	0.0322506	24h
O43264	ZW10	5.79703	5.66953	5.41506	6.34419	6.27154	6.21842	5.2882	5.46515	6.15305	6.04658	5.86654	5.85843	0.0433128	24h
O75531	BANF1	6.62092	6.27228	6.60137	7.59971	7.64046	7.55223	7.54675	7.17565	7.22749	6.68929	5.89609	6.93943	0.00432676	24h
O75554	WBP4	5.49931	5.68526	4.44306	6.31828	5.86257	5.74197	3.33775	3.24614	3.08832	4.83457	4.10528		0.00166643	24h
O95295	SNAPIN	3.29007	3.52171	3.70534	4.18421	4.24977	4.12681	4.20802	3.50326	3.89618	3.70226	4.02478	3.68213	0.0397223	24h
O95816	BAG2	5.10085	5.55271	5.68625	6.06974	6.05809	5.86803	5.40985	5.68484	5.88256	5.39738	5.27169	4.71723	0.0245913	24h
O95864	FADS2	3.80072	3.21795	3.21597	4.06052	4.47553	4.06436	2.7875	3.23186	3.24946	3.4998	2.96792	2.34767	0.014531	24h
P03905	MT-ND4	4.7427	3.97388	4.74051	4.34784	5.35949	4.71637	4.54093	1.94587	2.81669	2.30459	2.70106		0.0125004	24h
P06703;R4GN98	S100A6	7.30943	7.53088	7.77861	8.26329	7.63307	7.9237	6.79332	7.2504	8.25991	7.09665	5.843	6.38318	0.0422486	24h
P06753	TPM3	0.236653	0.798275	1.13818	2.08881	2.63304	1.50272	0.792399	1.67069	2.85004	0.90639			0.0451204	24h
P09211	GSTP1	10.7962	10.8424	10.7804	11.0925	11.2584	11.1358	10.7962	10.7301	11.1279	10.7574	10.7044	10.3739	0.0158333	24h
P09488	GSTM1	3.93277	4.83419	4.46093	5.32824	5.00281	5.40974	4.24557	4.28875	5.19785	4.06345	3.565	3.53222	0.0103585	24h
P11802	CDK4	3.6457	3.37663	3.54101	4.23223	4.21535	4.17645	3.7063	3.56223	3.57847	3.99003	3.32292	3.90313	0.0120922	24h
P14927	UQCRB	2.17714	3.89532	2.94212	3.84036	4.12137	4.19096	3.02813	2.95702	3.44834	3.05291	1.9872	2.46518	0.0411589	24h
P16050	ALOX15	6.44223	6.21164	6.61075	6.73589	6.8782	6.64314	4.99316	6.0172	6.08076	5.81581	5.63607	6.2533	0.0267073	24h
P17661	DES	9.91081	9.96004	10.277	10.442	10.3187	10.2538	8.52629	9.57487	9.83159	9.15426	8.52987	9.64473	0.0320419	24h
P18206	VCL	9.28558	8.37189	8.11016	9.35707	9.46477	8.88727	8.62795	8.21705	8.24248	8.17345	8.15511	8.39761	0.0436076	24h
P18669	PGAM1	9.27354	9.3935	8.91112	9.83661	9.78296	9.75826	9.07975	9.10051	9.69711	9.2244	8.68263	8.678	0.0173551	24h
P26992;Q5T8H6	CNTFR	3.41659	4.05782	3.57079	5.51244	4.52506	4.80166		2.14919	2.29443	1.50414		2.66514	0.000180282	24h
P30279	CCND2	4.26854	4.30885	4.16911	4.61448	4.82121	4.43535	4.11842	4.28759	4.67061	4.01127	4.0101	4.07947	0.0206771	24h
P31273	HOXC8	5.93358	5.93744	4.69178	5.91102	5.96595	5.94912	3.81131	4.0396	4.3582	5.53481	4.39223	4.21457	0.0100893	24h
P32780	GTF2H1	3.03238	2.85511	2.34122	4.81078	2.94245	3.23926	-0.178549	-1.12914	0.484251	2.73095	0.0602374	5.20326	0.04708	24h
P37802	TAGLN2	8.39488	9.01574	8.73704	9.23503	9.15762	9.12552	8.40327	8.77315	9.20462	8.62388	8.08253	7.68411	0.0372443	24h
P41208	CETN2	3.36992	0.0328009		2.91481	3.30515	4.67429							0.010086	24h
P55039	DRG2	7.03433	6.85546	6.44666	7.78606	6.97733	7.72775	6.88997	6.4421	6.11727	6.34289	6.33839	6.31948	0.0115936	24h
P56385	ATP5ME	2.8658	3.83413	2.94037	4.52154	4.82339	5.30778	4.34259	4.04138	4.29594	4.0458	2.00307	3.36033	0.0244033	24h
P61026	RAB10	5.12956	4.78828	4.54003	5.15824	5.13463	5.14311	4.86486	4.71885	4.88833	3.50623	4.12209	4.06362	0.000884443	24h
P61758	VBP1	4.21752	5.01863	4.21096	5.50416	5.60629	5.58256	5.02997	5.20285	5.64108	4.58735	4.87829	4.52711	0.00631337	24h
P62269	RPS18	6.77579	8.14769	6.28889	8.16942	7.85922	8.09567	7.54464	7.45337	8.07579	6.81819	5.46017	5.95817	0.0212318	24h
P62310	LSM3	4.565	5.28828	4.59817	5.62141	5.58207	5.94888	5.2089	5.27903	5.41098	5.23091	4.33578	4.98311	0.0300019	24h
Q13496	MTM1	0.637688	0.73771		1.13645	1.94584	1.02893		0.943451	0.857343				0.0310343	24h
Q14139	UBE4A	5.14176	5.14258	4.86623	5.46685	5.50233	5.56968	5.17262	5.12295	5.40173	5.20999	5.37948	5.00718	0.026778	24h
Q14574	DSC3	5.18348	5.02686	5.4682	5.65504	5.75703	5.59304	4.90306	5.19871	5.19697	5.19417	5.31184	5.41928	0.0113759	24h
Q15435	PPP1R7	6.47714	6.33637	6.12821	6.71941	6.85077	6.72803	6.25884	6.45142	6.64494	6.38453	6.1213	5.87165	0.0169836	24h
Q16718	NDUFA5	3.37834	3.80776	3.97391	4.60159	5.05625	4.77769	4.45478	4.40769	4.64709	4.08845	4.42837	3.77308	0.00433557	24h
Q4V328	GRIPAP1	3.04255	3.91159	2.79266	3.72623	4.11952	3.55877	3.03222	3.16286	3.69786	2.9011	2.32998	2.55939	0.0371986	24h
Q63HK5	TSHZ3	1.49278	1.66909	0.571931	1.54311	1.44898	1.71003	-0.407566		0.519773	0.0379437		0.31524	0.00307971	24h
Q6IQ49	SDE2	5.217	4.71402	4.38922	5.49282	5.35769	5.0324	5.2873	1.53512	3.01764	2.67829	1.68711	1.01379	0.0145362	24h
Q6UUV7	CRTC3	4.1566	3.52757	2.8122	4.31771	4.22235	4.00471	1.85024	1.59689	3.47436	3.76684	3.2177	3.93652	0.0390904	24h
Q86SJ2	AMIGO2	2.96797	2.94041	3.50358	3.90103	3.79886	3.5738		2.77477	3.00624	2.69323	2.83463		0.00101123	24h
Q8IWB1	ITPRIP	2.64676	2.87178	2.69667	2.88223	3.19978	3.04911	2.54656	2.72404	2.74628	2.66159	2.70089		0.0117484	24h
Q8N5K1	CISD2	6.08895	7.13182	7.24822	7.30164	7.27509	7.20659	7.36629	5.34642	5.76048	5.25854	5.47439	5.00752	0.0213699	24h
Q8NBJ4	GOLM1	4.9751	4.77734	5.26027	5.69349	5.51493	5.70332	5.27259	5.24275	5.51701	5.44875	4.9681	5.40904	0.0313921	24h
Q8WZA0	LZIC	2.84795	3.28784	2.465	3.44197	3.51959	3.40637	2.7899	2.8399	3.21079	2.77663	2.61819	2.41443	0.0199668	24h
Q96AT9	RPE	4.9104	5.17287	4.75788	5.25317	5.20549	5.25956	4.69732	4.81347	5.25142	4.77075	4.4029	4.48257	0.0221619	24h
Q96GC9	VMP1	2.42	2.52722	1.6213	3.30132	3.20248	3.20089		1.73557	2.14242				0.000532339	24h
Q9BPX5	ARPC5L	4.95748	5.53298	4.47339	5.49651	5.68245	5.63596	5.00366	5.15289	5.32712	5.02885	3.80651	4.37503	0.0441185	24h
Q9BRP1	PDCD2L	4.06365	3.42441	3.58466	4.57896	4.17355	4.05979	3.26365	2.76521	3.58554	3.61334	2.52713	1.52704	0.0416151	24h
Q9BU89	DOHH	2.44826	2.69667	2.16352	3.15537	3.22557	3.57387	2.81638	2.70901	2.94375	2.20329	2.64177		0.00277303	24h
Q9BV19	C1orf50	1.14073	2.20274	1.75579	2.30943	1.9209	2.65908			-0.609584	1.5538	1.58696		0.00512185	24h
Q9BZL1	UBL5	4.25596	4.49181	4.15111	5.23978	5.42351	5.34147	5.48623	4.53864	4.65955	4.07768	4.0818	4.56654	0.00732514	24h
Q9H920	RNF121	4.69059	5.22811	4.72533	5.13767	4.88991	5.59202	3.5114	3.42381	4.56728	3.95776	3.67879	3.26176	0.00497298	24h
Q9NUQ9	CYRIB	5.94523	6.03238	5.95774	6.38811	6.39013	6.36419	5.96528	5.9914	6.28409	6.12612	6.14262	5.77498	0.0272792	24h
Q9NX08	COMMD8	2.56824	2.18499	2.51412	4.43818	4.36402	4.06078	3.75833	3.68879	2.28295	3.31983	2.67213		0.0111279	24h
Q9NZ01	TECR	5.2917	5.24967	5.16245	5.47726	5.62244	5.48067	4.55517	5.15123	5.77262	4.79219	4.26302	3.88403	0.0236455	24h
Q9P299	COPZ2	5.0791	4.975	5.25302	5.51111	5.73462	5.34186	5.02038	5.09613	5.2058	5.26532	4.8504	5.00566	0.0244635	24h
Q9Y4D7	PLXND1	3.2895	3.17236	3.1557	3.57755	3.46567	3.42474	2.19068	2.80973	1.79326	3.60137	2.74254	3.16233	0.0107898	24h
Q9Y570	PPME1	5.43236	5.56244	5.33941	5.65613	5.7925	6.08168	5.14284	5.41303	5.46363	5.30838	5.47004	5.29448	0.0139711	24h
Q9Y5K8	ATP6V1D	2.50432	2.41715	2.28903	4.44121	4.06971	4.19582	2.82325	2.06147	3.12201	2.84724	2.40126	2.49501	0.000345532	24h
A0A0A0MSV9;A0A0G2JH37;A0A0G2JKZ1;A2AB90;O15533	TAPBP	3.36247	3.18975	2.28744	2.52249	3.17304	2.12584	3.80548	3.99806	3.86496	3.89307	3.18515	3.7849	0.024325	48h
A0A0C4DGW6;A6NDU8	C5orf51	3.98582	4.3404	3.76206	4.62679	4.57905	4.25625	5.79779	5.00521	4.69051	4.32126	4.67615	4.56108	0.0251845	48h
A0A0D9SGJ8;J3KNX4;Q2TAK8	PWWP3A			0.870091				3.23904	2.13713	1.42604	1.02128	1.02281	0.758979	0.0112853	48h
A0A3B3ISV4	VKORC1L1	3.72223	3.67612	3.86476	3.84011	4.18684	4.54501	4.60365	4.56755	4.50402	4.1574	4.50258	3.92717	0.0200734	48h
A0A494C0V9;B8ZZ87;Q6NZ67;Q6P582	MZT2B;MZT2B;MZT2B;MZT2A	2.96383	3.47241	2.82905	3.5008	2.78707	3.17768	3.19775		3.70597	1.32133			0.0332457	48h
D6RGG3;Q99715	COL12A1	5.03468	4.37446	4.40993	7.12213	5.69198	5.00405	6.49676	6.51563	7.05776	5.70104	6.52873	6.49798	0.0197291	48h
E7EPN9;Q9Y520	PRRC2C	5.90598	5.68058	5.86804	5.65639	5.881	5.58425	6.23248	6.02322	6.24177	6.12038	5.85487	5.72131	0.0334978	48h
E9PHH9;Q9BUI4	POLR3C	2.09488	2.6427	2.09659	1.46913	2.04139	2.69395	3.07028	3.1647	3.43434	2.31575	2.1549	1.83962	0.0172122	48h
E9PSG1	CAST	2.67969	2.25855	1.77116	1.82692	1.94608	1.58016	2.69977	3.03174	3.112	1.73717	2.13755	2.39708	0.0112295	48h
H3BM91;Q9H0A8	COMMD4	2.32416	1.83486		3.04527	4.41358	2.57327	3.13668	5.03184	4.72848	2.33785		2.12386	0.0131526	48h
J3KR44;Q96FW1	OTUB1	6.71758	6.5618	5.88123	7.0501	7.24964	7.20135	7.34058	7.52742	7.52148	6.98888	6.33183	6.92856	0.0100143	48h
O14733	MAP2K7	3.05324	2.9076	2.5982	2.65126	2.8357	2.73124	3.33602	3.42642	3.08233	2.94164	1.99798		0.0326841	48h
O94808	GFPT2	5.70905	5.82767	6.26409	6.45343	6.47357	6.25606	9.14001	9.29931	6.06349	5.27815	5.1447	5.4869	0.0270841	48h
O95239	KIF4A	1.72108	1.36768		1.21025	2.10706	1.38145	2.8819	2.50459	2.35903		2.1965	1.95956	0.0303608	48h
P08493	MGP	4.35982	5.28782	4.37853	5.67865	5.31235	5.45332	6.3102	5.48885	5.78479	4.96202	3.97172	5.04247	0.0288011	48h
P10809	HSPD1	9.37652	9.3147	9.34999	9.19421	9.30583	9.22913	9.93387	9.71823	9.40447	9.4789	9.22098	9.52152	0.0457471	48h
P16870	CPE	3.13431	2.97518	3.13424	2.03736	2.73032	2.38352	3.5718	3.24257	3.53373	3.36827	3.08812	3.05363	0.00196397	48h
P22681	CBL	5.76352	6.43884	5.88794	5.85736	6.10359	5.75423	6.59356	6.22384	7.00481	5.73857	4.95024	5.8411	0.0398442	48h
P40938	RFC3	3.80132	3.72341	3.99023	4.20819	4.4737	4.14857	5.15958	4.79221	4.45769	4.35491	4.04097	4.33711	0.00559498	48h
P60981	DSTN	8.39947	8.05209	7.82204	8.64191	9.02465	8.68196	9.51824	9.09154	8.71087	8.63024	8.83813	8.90211	0.0122726	48h
P61769	B2M	2.87416	3.16466	3.29792	3.7133	3.46742	3.55463	3.94185	3.78968	4.39729	3.63737	2.62254	2.89959	0.0205017	48h
Q14678	KANK1	2.14998	2.93954	1.89418	1.1639	1.97515	1.11864	2.43334	2.66474	2.9832	2.0007	2.44548	2.25958	0.026509	48h
Q56VL3	OCIAD2	0.702894	1.94192	0.856576	1.84307	1.95091	1.5927	2.24816	3.11217	2.16552	-2.03924	-2.96908	-0.709772	0.000317665	48h
Q5JY65;Q9BZJ0	CRNKL1	2.72315	2.63891	2.59	3.26546	3.38882	3.33425	3.7963	3.68684	3.30087	2.56437	2.66377	3.46816	0.0142363	48h
Q6PEY1	TMEM88	5.35742	5.0973	5.01146	5.11842	5.43727	5.42398	5.98305	5.86822	5.45049	4.91214	5.262	5.38421	0.0356317	48h
Q8IUZ5	PHYKPL	4.42964	4.33348	4.33778	4.37003	4.48674	4.37002	4.65028	6.25237	6.37934	4.57604	4.67524	4.58414	0.0237184	48h
Q8NB90	SPATA5	4.08161	4.29324	4.39765	3.58442	3.80106	3.42847	4.79044	4.62851	4.40223	4.35008	4.55074	4.10116	0.00135086	48h
Q8WUY1	THEM6	3.12111	2.96503	3.27027	3.21173	3.46126	4.1763	4.35989	4.31291	4.22488	3.96273	4.40036	3.23137	0.0366251	48h
Q8WYA0	IFT81	-0.442001	0.91589	-0.00293985	0.92823	0.985714	0.669923	1.84994	1.0877	1.1044	0.561809			0.0290897	48h
Q96BM9	ARL8A	5.71284	5.02551	4.8364	5.79229	6.25125	6.0224	6.44425	6.34683	6.1303	6.12548	5.28189	6.42297	0.0454676	48h
Q96EK6	GNPNAT1	2.94055	2.40157	2.43958	3.77218	3.97843	3.81354	4.09857	4.03307	4.57871	3.74429	3.71846	2.65329	0.00389996	48h
Q96EL2	MRPS24	2.24418	3.21155	2.4708	3.20692	3.3276	3.34122	4.125	3.65905	3.92869	3.5169	3.67788	3.67306	0.00336506	48h
Q96HR3	MED30	1.79846	1.38712	1.93828	2.00818	2.48914	2.17553	2.72126	2.46326	2.69069	2.11123	2.31705	2.55032	0.00760808	48h
Q9BW27	NUP85	4.49664	4.33695	4.35655	4.60404	4.85082	4.65531	5.21799	5.01765	4.86043	4.84524	4.46561	4.49341	0.00768055	48h
Q9GZS1	POLR1E	2.21691	2.5167	2.21392	1.13339		2.25199	3.12776	2.64246	2.33459	2.07069	2.48793	2.57399	0.0382262	48h
Q9H089	LSG1	4.28318	4.46135	4.23705	4.26039	4.2981	4.30874	4.4396	5.17864	5.3993	4.28564	4.73552	4.46931	0.0489773	48h
Q9H501	ESF1		2.39066	2.55125		3.20691	2.09333	5.64627	4.80636	4.90312	3.03518	2.17177	5.66033	0.0303388	48h
Q9HBH1	PDF	2.50028	3.17327	3.08895	3.51949	3.6391	3.12642	4.25402	4.60274	3.98879	3.83927	4.02187	3.90973	0.00164855	48h
Q9NX14	NDUFB11	3.55793	4.4829	4.224	4.63401	5.00422	4.51896	5.04724	4.54584	5.5952	4.36598	3.82462	3.76842	0.0357855	48h
Q9UBU2	DKK2	2.43382	2.19433	2.20199	2.76298	3.10275	2.69475	4.7215	4.17778	2.81614	3.46586	2.74806	3.51497	0.0369983	48h
Q9UL63	MKLN1	3.1015	2.97602	3.02226	2.56918	2.94277	2.79624	3.76084	3.65575	3.32723	2.8413	3.0387	3.27985	0.00440576	48h
Q9Y2U5	MAP3K2	3.5144	3.18966	2.64574	2.11779	3.02596	1.2442	3.53984	4.1759	3.461	2.36658	2.73015		0.0437432	48h
Q9Y3D6	FIS1	4.17748	4.14709	3.80933	5.12575	5.33399	4.53113	5.79922	5.6072	5.15925	4.6285	3.4808	4.3721	0.00684434	48h
Q9Y586	MAB21L2	5.92032	5.76265	5.64257	5.75687	5.90148	5.8801	6.4919	6.36168	6.2506	6.18027	6.02492	6.05713	0.000593743	48h
A0A087WTW0;A0A087WVR3;Q96T88	UHRF1	2.74413	2.22644	2.53655	2.30447	3.13667	1.75895	3.96093	2.85521	3.43151	3.28576	4.49393	3.68813	0.0354189	72h
A0A087WWP8;A0A0C4DGT8;Q5VWQ0	RSBN1	3.30216	2.88452	3.01692	2.9745	2.59959	2.96693	3.35358	2.96252	3.04483	3.31121	3.3739	3.56669	0.0425234	72h
A0A087X0D5;P09668	CTSH	5.12125	5.15545	5.22769	4.90074	5.43991	5.01963	5.83138	5.61431	5.36287	5.92582	5.9451	5.98444	0.0017746	72h
A0A087X287;A0A494BZX7;A0A499FIJ6;E7ER32;Q969V6;W0Z7M9	MRTFA	3.23391	3.127	3.21773	2.89563	3.12116	3.11181	3.01916	3.46893	3.38674	3.37463	3.67946	4.00208	0.0283079	72h
A0A0A0MQW0	MYEF2	6.56832	6.48211	6.50156	6.14236	6.55419	6.4974	6.71395	6.86955	6.47282	6.80906	6.95799	7.12817	0.0176642	72h
A0A0A0MQX8;C9JP00;Q9NR56	MBNL1	5.09245	4.81654	5.355	5.15716	5.18735	5.04783	5.63231	5.40152	4.90516	6.04149	5.75892	5.89397	0.0121245	72h
A0A0A0MSA7	EIF4G3	5.6117	5.35512	5.49186	5.43668	5.64402	5.47707	5.71815	5.68019	5.37454	5.78187	6.12957	5.96268	0.0190233	72h
A0A0A0MSU2;A0A1C7CYX1;Q6PJG2	MIDEAS	3.65229	3.73852	3.67159	3.64707	3.75974	3.70328	3.84491	3.67147	3.56189	3.9811	4.03959	4.09223	0.00227596	72h
A0A0C4DG21;E7EP65;E7EW77;F8WAL6;Q9NYB9	ABI2	5.61572	5.51966	5.66367	5.3616	5.5252	5.43677	5.5705	5.59669	5.46318	5.7671	6.06535	5.7989	0.00516084	72h
A0A0C4DG88;P14859	POU2F1	3.8561	3.63974	3.73944	3.41613	3.49179	3.53153	4.05005	3.79307	3.63097	3.81648	4.28636	4.32263	0.0161528	72h
A0A0C4DGG9;A0A2R8Y212;A0A2R8Y425;A0A2R8Y521;A0A2R8Y5J0;A0A2R8YFD8;A0A2R8YFK9;A0A2U3TZM0;F5GWX5;Q14839	CHD4	7.09011	6.80932	6.87189	6.90532	6.97601	6.88429	7.08596	7.02631	6.77619	7.24507	7.77496	7.39593	0.0131298	72h
A0A0D9SF28;F5GXV7;Q5T321;Q8NFP9	NBEA	1.90288	1.70295	2.00951	1.77316	2.05047	1.79922	2.06651	1.84064	1.76441	2.21582	3.47481	3.26293	0.0127585	72h
A0A0G2JLB3;A0A0G2JNZ5;P04062	GBA	6.55715	6.27302	6.59774	6.52615	7.11317	6.53861	7.24228	7.34006	6.68141	7.03662	7.62268	7.56332	0.0257725	72h
A0A0J9YX88	PHRF1	4.31973	4.24693	4.52485	4.21183	4.43309	4.25702	4.65947	4.77664	4.23707	4.64386	5.0323	4.96422	0.0283835	72h
A0A0J9YXJ0;E9PC62	CELF2	6.51182	6.22208	6.12138	5.99901	6.29393	6.31813	6.6854	6.83366	6.32056	6.81371	7.25194	6.79941	0.0137944	72h
A0A0U1RR06;Q9Y484	WDR45	3.76892	3.37227	3.35213	3.27207	3.18567	3.12618	3.34589	3.28237	3.11127	3.58123	4.16579	3.76397	0.016973	72h
A0A1B0GTM3;A0A1B0GTP7;A0A1B0GTZ5;A0A1B0GUA4;A0A1B0GW68;E7EMM4;Q13510	ASAH1	7.01203	6.83562	7.13466	6.90711	7.65276	6.99338	7.62873	7.67213	7.01289	7.55318	8.1927	7.91232	0.0470319	72h
A0A1B0GWI2;O75503	CLN5	3.68415	3.42415	3.80727	4.05476	4.55231	3.9217	4.61113	4.65529	4.03737	4.50735	5.23836	4.91347	0.00828038	72h
A0A1W2PNP0;A0A1W2PP57;A0A1W2PPC3;A0A1W2PPS0;Q969N2	PIGT	5.70654	5.54188	5.61886	5.43373	5.76232	5.56636	6.03573	5.90462	5.64685	5.98147	6.2285	6.34781	0.00730599	72h
A0A1W2PQJ7;Q7Z5J4	RAI1	3.3339	3.08507	3.21795	3.06627	3.25351	3.41426	3.81828	3.54962	3.10621	3.72323	3.94474	3.81331	0.0281267	72h
A0A286YF37;Q9UK22	FBXO2	7.43943	7.20293	7.1119	7.29295	7.15397	7.42576	7.32064	7.2832	7.37177	7.53352	7.7043	7.7003	0.0141198	72h
A0A2R8Y6L5;Q13627	DYRK1A	5.21199	4.62725	4.53628	5.11727	5.11594	5.01248	5.3425	5.15154	4.84675	5.33595	5.93689	5.47111	0.0447507	72h
A0A2U3TZJ5;Q9H165	BCL11A	0.774595	0.881173	1.09312	0.709268	0.534934	0.769203	0.424061	0.74001	0.562019	1.86772	1.31541	3.11443	0.0154637	72h
A0A3B3IRJ9;Q9Y2H2	INPP5F	4.78242	4.88236	5.02778	4.98645	5.04572	4.57077	5.33651	5.21733	4.7291	5.41992	5.55725	5.40163	0.0371911	72h
A0A3B3ISF6	KLHDC7B	4.67591	3.33348	2.87532	4.92557	4.51904	4.64034	5.09636	4.37137	4.84492	5.87953	6.06026	6.49917	0.00322113	72h
A0A3B3ISS6;Q14956	GPNMB	6.66255	6.94744	7.02986	6.50957	7.06471	6.60114	7.9632	7.67505	6.90318	7.54896	8.07521	7.91739	0.0140887	72h
A0A3B3ITJ4	HNRNPL	8.98766	8.79705	8.87317	8.61134	8.76604	8.63562	9.27998	9.1405	8.68107	9.24578	9.4111	9.29823	0.0111751	72h
A0A494C028;H0Y993;P35659	DEK	7.67434	7.61458	7.67623	7.34308	7.48106	7.43055	7.81251	7.80729	7.40371	7.79451	8.16175	8.02755	0.0124382	72h
A0A494C164;P52630	STAT2	5.83359	5.81595	5.95942	5.78552	6.0399	5.8994	5.5704	5.73871	5.81779	6.38461	6.12781	6.11282	0.00731058	72h
A0A494C1L5	LRBA	5.79081	5.84808	6.00254	5.4061	5.69202	5.64532	6.04115	5.91775	5.59764	5.94229	6.33762	6.39966	0.0227131	72h
A0A499FIZ0	WDR26	3.6567	3.86643	3.89034	3.46894	3.93633	3.74097	3.44645	3.53875	3.24238	3.86556	4.37211	4.72676	0.0181806	72h
A0A5K1VW66;P35240	NF2	3.1963	3.1241	2.85629	3.11984	3.11422	3.11247	3.33799	3.14193	3.22032	3.43103	3.63307	3.8109	0.00438533	72h
A0A669KBB4;A0A669KBK2;P40692	MLH1	3.76978	3.50721	3.7113	3.44021	3.88128	3.31178	4.40078	4.26197	3.84947	4.01764	5.11107	4.64006	0.0220934	72h
A0A669KBE6;Q9NV96	TMEM30A	5.64684	5.41901	5.47175	5.62757	5.48923	5.65213	5.80023	5.69245	5.64713	5.92631	5.99102	6.07426	0.0009339	72h
A0A6I8PRJ0;A0A6I8PRM6;A0A6I8PTT2;B1ALU1;B1ALU3;O95490	ADGRL2	4.51472	4.45777	4.31368	4.53386	4.64616	4.57085	5.2846	4.83009	4.36337	5.06293	5.25611	5.13718	0.0296405	72h
A5YM72	CARNS1	3.26294	3.37592	2.86613	3.28483	3.16344	3.4023	3.82537	3.50764	3.52392	3.77986	4.12279	3.89519	0.00491055	72h
A6NGJ0;P51808	DYNLT3	3.49931	3.1099	2.45613	3.31513	3.78637	3.72574	3.27828	3.36552	3.44127	3.65267	4.05298	4.27507	0.0399996	72h
A8MQB8;G3V0J0	FMR1	7.47908	7.36975	7.54214	7.28216	7.38759	7.31272	7.8438	7.70966	7.2598	7.72214	8.06318	8.13063	0.0185157	72h
A8MXQ1;A8MZH8;P53801	PTTG1IP	7.24069	5.46847	5.89678	7.20107	8.0883	7.40416	7.84443	7.463	6.952	7.52859	7.93935	8.19046	0.0353701	72h
B4DUD2;C9IYT2;C9IZ27;C9JEN3;C9JW19;C9JWV9;F8WDY4;Q969X1	TMBIM1	5.40633	5.0572	5.35489	4.56471	5.3359	4.35161	5.71545	5.6422	5.11773	5.49917	6.05647	5.89211	0.0323538	72h
B5MCB4	MECP2	6.06679	5.90897	5.8609	5.8834	5.86142	5.96952	6.16924	5.93417	5.88927	6.2545	6.1916	6.37969	0.0115975	72h
B5MCW3;Q9H0E9	BRD8	3.4473	3.0534	3.30903	3.45864	3.52681	3.04513	3.42134	3.79271	3.51367	3.6025	4.09229	4.18913	0.0345762	72h
B7ZL31	CLK4	4.14	4.56361	4.7008	4.71207	4.80643	4.16665	5.13034	5.52845	4.49242	5.15966	5.8294	5.72098	0.0293158	72h
B9ZVT1;Q8IXT5	RBM12B	4.72483	4.2414	4.38687	4.39345	4.68532	4.66139	4.87715	4.55655	4.31817	4.81683	5.12599	5.33278	0.048365	72h
C9JIF9;P13798	APEH	7.41612	7.47683	7.55969	7.10211	7.24479	7.21869	7.65132	7.50203	7.09683	7.58429	8.09424	7.93149	0.0193559	72h
C9JJX6;E9PDC3;O00192	ARVCF	3.56456	3.64896	4.12361	3.28285	3.8042	3.81476	4.03918	4.15362	3.45259	5.41609	6.09925	4.19283	0.0269149	72h
D6R9P3;D6RBZ0;D6RD18	HNRNPAB	8.66925	8.63697	8.73931	8.36996	8.74811	8.45767	8.9092	9.0255	8.40612	8.90974	9.30148	9.16552	0.0494408	72h
E5RIA4;E7ETB3;Q9ULA0	DNPEP	6.49854	6.34655	6.39932	6.38329	6.3867	6.4423	6.35426	6.15779	6.24411	6.54551	6.87026	6.71027	0.00421809	72h
E7EQL5	DYNC1I2	7.00379	7.0667	6.86165	7.36153	7.48255	7.33264	7.5276	7.12262	7.34927	7.37095	7.69734	8.16026	0.024471	72h
E7EW33	CYFIP2	3.8289	3.62366	3.23895	2.76437	4.05509	3.63838	4.55591	4.33838	3.62423	4.38143	4.79725	4.78754	0.040482	72h
E9PFI4;G5E9Y7;O43679	LDB2	1.79944	1.46477	1.30689	0.854798	1.10666	1.70133	0.357545		1.53893	1.60529	3.54311	4.35439	0.0324598	72h
E9PGC5;Q5TG12	PTPRK	3.3531	3.28023	3.64456	3.12189	3.43353	3.05539	3.46887	3.45677	3.12946	3.51103	4.05448	3.98897	0.0380933	72h
E9PGC8;P78559	MAP1A	6.80245	6.84364	6.41319	6.49518	6.74157	6.73425	6.62825	6.30469	6.59233	7.06976	7.35222	7.12987	0.00862249	72h
E9PJM3;G3V1E0;Q9UK99	FBXO3	3.60425	3.39494	3.6007	3.64265	3.64052	3.74714	3.90562	3.76623	3.45113	3.85052	4.25124	4.20924	0.0197433	72h
E9PM92;O00193	C11orf58;SMAP	5.18077	5.35814	5.33675	5.07048	4.96523	5.21821	5.11956	5.31955	5.37423	5.43969	6.42257	5.85013	0.0262818	72h
E9PRR5;O43903	GAS2		3.81305	3.67112	3.55573	3.92004		3.95848	3.75909	3.60279	4.60648	4.78904	4.28502	0.00154501	72h
F5GWF8	ATL3	5.36978	5.36084	5.45715	5.16973	5.38689	5.31529	5.54095	5.50601	5.28721	5.46841	5.90091	5.84136	0.0317512	72h
F5GWT4;Q9H4A3	WNK1	4.44262	4.16708	4.38705	4.23006	4.44934	4.23516	5.0391	4.92334	4.25641	4.67555	5.37095	5.2887	0.0325932	72h
F8VNT9;F8VV56;F8VWK8;F8W022;P08962	CD63	6.91296	6.63659	6.74213	6.85873	7.27324	7.01215	7.29235	7.89567	6.94184	7.62437	8.29253	8.96476	0.0120428	72h
F8VV64;Q63HR2	TNS2	3.47928	3.31409	3.83603	3.37014	2.97199	3.07026	2.72617	3.06374	3.61186	3.89927	3.8069	4.13615	0.0265517	72h
F8W7R3;Q9NVI1	FANCI		0.118582	0.569814		0.721412		2.60229	1.4913	0.458628	2.7446	2.40606	1.79594	0.0102649	72h
G3V1L9;Q07157	TJP1	6.49324	6.25937	6.42356	6.09029	6.33322	6.08508	6.86716	6.7202	6.10322	6.6302	7.34013	7.07076	0.0357174	72h
H0Y3A4	ANK3	4.90987	4.69655	4.53352	4.51918	4.56409	4.7756	5.18174	4.9075	4.76566	5.11582	5.26682	6.0956	0.0326074	72h
H0YK54;H0YME2;Q6FIF0	ZFAND6	3.06184	3.04134	3.16078	3.39093	3.42326	3.10528	3.49376	3.18319	2.77893	3.8098	4.25603	3.94743	0.00456582	72h
H0YLB9;P49641	MAN2A2	2.54001	2.11185	2.52102	3.14294	3.3179	3.18311	3.44038	3.5655	3.31615	3.21119	4.11897	3.82681	0.00182048	72h
H0YNH8;Q9BZF9	UACA	4.27331	4.05191	3.5552	4.2823	4.19732	4.32365	4.71826	4.46781	4.26909	4.61753	4.86237	4.79604	0.014486	72h
H3BP20;P06865	HEXA	6.45767	6.32819	6.62212	6.23146	6.97994	6.37558	7.58111	7.46074	6.58244	7.23796	7.7807	7.85684	0.0167748	72h
J3KN75;Q0IIM8	TBC1D8B	3.27965	3.0016	3.03087	3.01147	3.31919	3.21495	3.21339	3.48856	3.29033	3.60335	3.63884	3.81373	0.00458144	72h
J3KTA4;P17844	DDX5	10.292	10.0957	10.1312	10.0265	10.28	10.103	10.5211	10.4645	9.97305	10.4605	10.9114	10.7395	0.034899	72h
J3KTL2;Q07955	SRSF1	10.0728	10.0469	10.0958	9.80372	10.0163	9.86254	10.2329	10.3069	9.83193	10.2088	10.7796	10.5384	0.0302101	72h
J3QRV5;Q6P1M3	LLGL2	3.92792	3.59044	3.78073	3.49026	3.84567	3.95275	4.18713	3.73802	3.66125	4.2911	4.28314	4.31383	0.0376655	72h
J3QT87;Q96SW2	CRBN	3.97271	3.64097	3.4177	4.06388	4.18215	4.16817	4.50526	4.81411	3.86876	4.68805	4.36095	4.96112	0.0265994	72h
K7EIY6;Q9BV68	RNF126	5.09842	5.24935	5.24032	5.05976	5.03232	4.89735	5.15719	5.01424	4.94987	5.34322	5.47087	5.70603	0.00357705	72h
M0QYH2;Q96T60	PNKP	5.40383	5.41934	5.42313	5.21734	5.54419	5.34686	5.9175	5.67983	5.39734	5.75607	6.23288	5.96148	0.017088	72h
O00267	SUPT5H	5.88028	5.41325	5.60867	5.58101	5.87039	5.74544	6.11274	6.0504	5.74153	6.05756	6.53064	6.28436	0.0193907	72h
O00461	GOLIM4	5.63407	5.70883	5.70255	5.70445	5.54479	5.74932	6.03122	5.93461	5.79624	6.22735	6.29957	6.14814	0.000205818	72h
O14617	AP3D1	5.82135	5.80383	6.01614	5.72466	5.99041	5.93993	5.9869	5.91282	5.80513	6.10838	6.35154	6.31812	0.0129454	72h
O15014	ZNF609	3.17277	3.07922	3.38307	3.05603	3.42902	3.0338	3.56473	3.62296	2.95534	3.68109	4.14136	3.80793	0.0353717	72h
O15031	PLXNB2	7.3087	7.21157	7.32637	7.02252	7.25972	7.11946	7.52274	7.30568	7.11686	7.37051	7.87798	7.6825	0.0407382	72h
O15047	SETD1A	3.7052	3.53914	3.88593	3.2962	3.61478	3.52026	3.96123	4.02027	3.4486	4.01492	4.15087	4.06664	0.0369664	72h
O15143	ARPC1B	6.59939	6.34132	6.47325	6.4505	6.76512	6.41363	6.83675	6.6988	6.38551	6.87451	7.10114	6.95531	0.030915	72h
O15294	OGT	5.62595	5.65856	5.5665	5.60618	5.66859	5.76211	6.28129	6.15219	5.78307	6.25961	6.16396	6.7018	0.00494811	72h
O15371	EIF3D	7.56379	7.29805	7.45826	7.45644	7.57105	7.46645	7.40962	7.35949	7.31845	7.55662	7.98151	7.74776	0.0276774	72h
O43719	HTATSF1	4.53997	4.45783	4.71831	4.64068	4.94339	4.57434	5.02814	4.86371	4.74921	4.81488	5.39697	5.27344	0.0395534	72h
O43847	NRDC	4.75171	4.55972	4.59351	4.7261	4.99607	4.79344	4.88511	4.94501	4.77057	5.04472	5.35874	5.12652	0.00554083	72h
O60336	MAPKBP1	3.12831	2.49364					3.04812	2.77049	3.12154	3.64043	3.12552	3.16004	0.0196584	72h
O60488	ACSL4	3.81466	3.41582	2.99613	3.60792	4.15505	3.91618	3.94086	4.02301	3.90569	3.91729	4.59074	4.30495	0.0458187	72h
O60934	NBN	4.12855	3.95398	4.04709	3.98056	4.07596	3.7198	4.47251	4.40693	3.80921	4.37706	4.58881	4.78496	0.0380025	72h
O75165	DNAJC13	5.80247	5.5318	5.80917	5.51666	5.945	5.73147	6.12745	6.14259	5.72333	6.10029	6.44966	6.42328	0.0196312	72h
O75643	SNRNP200	7.1847	7.03498	7.15642	7.04077	7.20606	7.12523	7.6595	7.48124	6.9324	7.51765	7.92614	7.70394	0.035348	72h
O75940	SMNDC1	5.22409	5.22771	5.31937	5.01233	5.10438	5.02551	5.40572	5.36492	4.9231	5.43754	5.72447	5.54938	0.0212016	72h
O76021	RSL1D1	6.668	6.57038	6.76533	6.63958	6.86393	6.72146	7.07766	6.94034	6.5472	7.05279	7.31396	7.49537	0.0172267	72h
O94832	MYO1D	6.21686	6.21943	6.35131	6.0153	6.29302	6.20689	6.55198	6.43142	6.20437	6.65069	6.52437	6.89314	0.0146148	72h
O94842	TOX4	4.26306	4.18688	4.11183	4.01751	3.76941	4.17347	4.02524	4.37144	4.05575	4.41458	4.88099	4.86887	0.00896915	72h
O95071	UBR5	4.01719	3.93582	3.95673	3.6617	4.01351	3.44862	4.03783	4.46468	3.40537	4.3645	4.92052	4.6811	0.0408096	72h
O96019	ACTL6A	7.49225	7.22571	7.19953	7.17581	7.48177	7.40083	7.73679	7.63649	7.07171	7.66687	8.17906	8.07843	0.0406544	72h
P00374	DHFR	4.50346	4.08122	4.31621	4.22324	4.92158	4.26895	5.12353	5.00262	4.75467	4.66701	5.27177	5.76073	0.0468617	72h
P00505	GOT2	8.61133	8.38786	8.48455	8.32565	8.50009	8.47935	8.55971	8.52603	8.45581	8.74936	8.95709	8.82057	0.00294769	72h
P01024	C3	1.931	1.99474	2.18131	1.38081	3.33624	1.76386	1.75096	1.73704	1.61934	3.41301	3.8645	3.17884	0.0186709	72h
P04150	NR3C1	4.72393	4.66894	4.99936	4.59115	4.80549	4.37141	5.19211	4.97919	4.64727	5.08702	5.34628	5.50032	0.022753	72h
P04920	SLC4A2	5.23452	5.08273	5.27833	5.20035	5.50012	5.22763	5.67181	5.84005	5.26856	5.89208	6.22704	6.25456	0.00221178	72h
P05162	LGALS2	1.99098	2.84337	1.87453	2.67497	3.06163	2.28504	3.10887	3.09042	2.33724	3.50459	3.91758	3.55784	0.0167639	72h
P06276	BCHE	5.51572	4.90942	4.62555	5.07421	5.40007	5.35022	6.35406	6.46832	5.5611	6.36078	6.71913	6.21814	0.00445019	72h
P06280	GLA	3.6062	3.37193	3.22614	3.5049	4.15583	3.84062	3.91815	4.33675	3.77092	4.16763	4.56118	4.6789	0.00927487	72h
P07711	CTSL	6.73457	6.53598	6.69553	6.90621	7.4792	6.99627	7.41351	7.46732	6.91262	7.37695	7.71735	7.55098	0.0111847	72h
P07954	FH	7.75161	7.65126	7.77946	7.55135	7.71034	7.64081	7.87726	7.62327	7.58292	7.82049	8.25311	8.15399	0.0249685	72h
P08047	SP1	3.56368	3.44533	3.39602	3.11824	3.243	3.42455	4.13488	3.53623	3.12573	3.74986	4.40998	4.38873	0.0425316	72h
P08559	PDHA1	8.18482	8.28015	8.16803	8.19854	8.1828	8.19045	8.39888	8.23337	8.13789	8.56314	8.7459	8.54708	0.00130667	72h
P08779	KRT16	4.24563	4.30397	5.11116	3.67858	4.22887	5.14509	3.18168	4.73989	4.44291	6.6853	6.38678	5.12441	0.0436965	72h
P10253	GAA	7.10844	6.88063	7.17022	7.08393	7.40193	7.03722	7.64304	7.55962	7.16408	7.64595	7.8247	7.78882	0.0071171	72h
P10398;Q96II5	ARAF	4.72233	4.82154	5.00581	4.74214	4.89567	4.77736	4.85818	4.78588	4.57173	5.10448	5.23742	5.12612	0.010234	72h
P10619;X6R5C5;X6R8A1	CTSA	5.66449	5.55047	5.68946	5.73509	6.28301	5.74459	6.54706	6.43692	5.76091	6.33683	6.67294	6.69507	0.0189811	72h
P12107	COL11A1	9.17026	8.70195	9.00528	9.11154	9.37431	9.00276	9.44819	9.51449	9.07819	9.3541	9.73157	9.76304	0.0359823	72h
P12830	CDH1	6.59164	6.58194	6.53285	6.06419	6.02	6.45427	6.76203	6.59536	6.41161	6.84203	7.16995	7.04652	0.00238268	72h
P15848	ARSB	5.75511	5.64315	5.73651	5.7744	6.17558	5.76873	6.15094	6.07286	5.65614	6.23829	6.92627	6.29492	0.0338971	72h
P16144	ITGB4	3.58982	3.57135	3.44329	2.17143	2.81444	3.3275	4.1092	3.79067	3.30555	3.82009	4.54323	4.28404	0.0137791	72h
P16220	CREB1	5.71726	5.5002	5.68129	5.28336	5.4155	5.20163	5.74601	5.51392	5.01872	5.82877	5.94013	5.92714	0.0317952	72h
P16278	GLB1	7.32658	6.78468	7.29694	7.25874	7.96892	7.348	7.52228	7.6737	7.17081	7.77139	8.39269	8.13967	0.0343756	72h
P16383	GCFC2	4.77728	4.59078	4.67378	4.56198	4.62832	4.77852	5.05167	4.95977	4.26067	5.06304	5.54031	5.37566	0.0391046	72h
P17301	ITGA2	4.55523	4.29134	4.14873	4.04024	4.10575	4.35759	4.71819	4.42772	4.20761	4.57321	4.75076	4.95112	0.0429885	72h
P18615	NELFE	4.44878	4.30472	4.32218	4.22894	4.35832	4.32733	4.43692	4.50213	4.16591	4.5637	4.96896	4.60732	0.0384644	72h
P18754	RCC1	6.82681	6.82492	6.85121	6.50949	6.81052	6.64641	7.27407	7.17951	6.62579	7.04883	7.71783	7.45754	0.0336038	72h
P19338	NCL	11.147	11.0218	11.1146	10.9209	10.8796	10.9083	11.2162	11.155	10.715	11.2737	11.4727	11.546	0.0179584	72h
P20933	AGA	4.32205	4.34651	4.41106	4.22009	4.7058	4.37271	4.63482	4.17787	4.37874	4.699	5.17843	4.82922	0.04222	72h
P22059	OSBP	6.45796	6.44986	6.60926	6.4648	6.55888	6.43817	6.55569	6.41436	6.27782	6.5748	6.89411	7.13708	0.0401623	72h
P22234	PAICS	9.80663	9.61188	9.5929	9.67445	9.55568	9.72908	9.77996	9.70917	9.4756	9.79921	10.0232	10.0862	0.0481877	72h
P23246	SFPQ	9.57088	9.39016	9.49071	9.34655	9.44017	9.31301	9.69802	9.70558	9.25095	9.6566	10.0056	10.0209	0.0301776	72h
P25705	ATP5F1A	10.4779	10.3577	10.5689	10.2777	10.4758	10.3506	10.6387	10.5132	10.4003	10.5511	11.0261	10.94	0.0305879	72h
P26599	PTBP1	9.68186	9.31313	9.35935	9.60807	9.68503	9.61425	9.89654	9.64816	9.22632	9.88392	10.2321	10.0687	0.0408653	72h
P27694	RPA1	6.43466	5.87127	6.02632	6.07674	6.3723	6.21686	6.56534	6.46176	6.10949	6.48949	6.97053	6.93756	0.0368486	72h
P28331	NDUFS1	7.20359	7.15778	7.31586	7.07926	7.38369	7.20079	7.57671	7.2975	7.11697	7.50007	7.92127	7.73566	0.0279595	72h
P33121	ACSL1	5.16325	4.98048	5.21686	5.09967	5.51835	5.21381	5.57598	5.45972	5.11183	5.48686	5.84301	5.73881	0.0395408	72h
P35268	RPL22	7.24154	7.05437	6.90032	7.25064	7.16303	7.25142	7.40505	7.09357	7.04307	7.40565	7.59647	7.4673	0.0328656	72h
P35573	AGL	5.99125	5.99388	6.11421	5.71408	6.11451	5.94512	6.18061	6.23718	6.01117	6.22369	6.57535	6.50935	0.0176857	72h
P35998	PSMC2	6.93398	6.83059	6.40136	7.20911	6.99916	7.13181	7.35265	7.04656	6.76959	7.21484	7.55852	7.43147	0.0390896	72h
P38159	RBMX	9.39407	9.27753	9.3272	9.13192	9.26275	9.18103	9.43785	9.39693	9.10724	9.51587	9.98754	9.69136	0.0136645	72h
P40926	MDH2	10.1159	10.0438	10.1083	9.94581	10.0604	10.0159	10.2086	10.1274	9.93458	10.303	10.5428	10.4892	0.00302788	72h
P41091	EIF2S3	7.6642	7.4703	7.75954	7.49413	7.68352	7.43779	7.74879	7.58498	7.37891	8.10745	7.81382	7.93001	0.0387186	72h
P42167	TMPO	9.13028	9.11384	9.24848	8.95224	9.00797	8.91133	9.54298	9.34894	8.93064	9.37434	9.67072	9.58679	0.0234187	72h
P42285	MTREX	6.05304	5.97271	6.16304	5.94214	6.19559	6.06219	6.49611	6.35247	5.91621	6.31532	6.72313	6.71341	0.0459342	72h
P42765	ACAA2	8.11318	8.09895	8.28359	8.08134	8.21202	8.20831	8.13158	7.92713	7.97773	8.27026	8.64156	8.51232	0.0117297	72h
P42858	HTT	4.11217	3.91968	4.26518	3.98516	3.82501	3.85481	4.33141	4.46658	4.23877	4.42453	4.70749	4.73788	0.00118699	72h
P43121	MCAM	5.97426	5.83783	6.04114	5.61337	5.98518	5.55072	7.09594	6.75238	5.72826	6.41744	7.45169	7.02803	0.0386989	72h
P48634	PRRC2A	5.6303	5.60656	5.72623	5.35311	5.43742	5.28818	5.80486	5.63894	5.35179	5.65422	6.22063	6.03997	0.027445	72h
P49736	MCM2	6.11229	6.03195	6.10933	5.84699	6.2381	5.95836	7.09495	6.80717	6.00189	6.53762	7.01842	7.21123	0.0346017	72h
P49790	NUP153	5.44455	5.20984	5.4768	5.22754	5.37826	5.18045	5.71004	5.69158	5.23724	5.6116	6.05218	6.00757	0.023618	72h
P49888	SULT1E1	1.93894	3.14743	1.99288	3.08705	4.82632	2.84341	6.89321	6.93236	2.8314	5.36022	6.64046	6.22439	0.0354731	72h
P50548	ERF	4.0903	4.03183	3.88631	3.79213	3.78191	3.88362	4.312	4.10699	3.82103	4.22523	4.44743	4.53331	0.0121592	72h
P50552	VASP	7.14808	6.98202	6.88429	6.85891	7.03759	6.92066	7.06474	7.08021	6.80071	7.15026	7.42775	7.3243	0.0366216	72h
P51688	SGSH	7.40456	7.35942	7.46636	7.3086	7.67145	7.25824	7.87682	7.71347	7.30162	8.08388	7.90938	8.01435	0.0171528	72h
P52292	KPNA2	6.52432	6.25382	6.4102	6.54156	6.92537	6.58802	7.00221	6.73266	6.66416	7.02841	7.21099	7.02617	0.00543335	72h
P52701	MSH6	6.30329	6.07258	6.32977	5.99915	6.19204	5.97378	6.48844	6.18348	5.81093	6.40157	6.85452	6.76132	0.0445496	72h
P52948	NUP98	6.63158	6.55069	6.69902	6.4608	6.64894	6.50855	6.98007	6.89447	6.47407	6.76492	7.35938	7.21349	0.0478866	72h
P54803	GALC	6.63672	6.55201	6.78352	6.32508	6.84863	6.4369	6.79658	6.73577	6.66935	6.9876	7.32809	7.13769	0.0128248	72h
P55011	SLC12A2	4.81682	4.75197	5.1193	4.80089	4.99743	4.83506	4.90185	4.6593	4.59066	5.00157	5.38916	5.26469	0.0377075	72h
P55084	HADHB	8.2558	8.38904	8.43841	8.11323	8.28653	8.22911	8.43383	8.38473	8.29113	8.43184	8.59094	9.01337	0.0479613	72h
P62256	UBE2H	6.14818	5.77039	5.96063	5.86797	6.13301	5.84104	5.87836	5.90955	5.82135	6.16923	6.43373	6.19713	0.0430612	72h
P62318	SNRPD3	9.16561	8.96834	8.88768	8.96756	9.03606	8.98655	9.11666	9.03784	8.91348	9.50431	9.53148	9.39918	0.000661987	72h
P78310	CXADR	6.59607	6.37095	6.60906	6.23292	6.731	6.43584	7.20981	6.9791	6.36742	7.05278	7.27415	7.57669	0.0279374	72h
P78347	GTF2I	7.72402	8.03278	7.92767	7.42161	8.37075	7.53771	8.04134	7.88517	7.84108	8.82559	8.70227	8.27188	0.0439516	72h
P82970;Q5JSK6;Q5JSL0	HMGN5	4.40736	4.37294	4.44569	4.09395	4.09796	4.24027	4.36149	4.13313	3.96816	4.64041	4.85274	4.99857	0.00105632	72h
P98170	XIAP	3.71988	3.28175	3.22309	3.30573	3.58931	3.38121	3.20237	3.15454	3.21574	3.56498	4.14659	4.49144	0.0246443	72h
P98174	FGD1	2.70086	2.83993	2.92585	2.59745	2.79045	2.64528	3.02152	2.06466	2.58175	4.34903	3.39255	3.12037	0.0480722	72h
Q01831	XPC	3.46079	3.30932	3.3559	2.99821	3.45527	3.47001	3.35058	2.86169	3.18768	3.57652	3.9205	3.6569	0.0468297	72h
Q08380	LGALS3BP	7.43566	7.18343	7.69762	7.43605	8.11847	7.55509	8.34908	8.18489	7.77909	8.47085	8.72196	8.17743	0.0142995	72h
Q12841	FSTL1	5.76461	5.44569	5.37888	5.21933	5.59501	5.11379	5.86953	5.86734	5.59114	5.83418	6.39419	5.90056	0.0262223	72h
Q12888	TP53BP1	7.59994	7.52807	7.69995	7.33333	7.46045	7.40076	7.70304	7.54414	7.2858	7.7225	8.16056	8.07817	0.0120061	72h
Q12931	TRAP1	6.80234	6.70951	6.94498	6.53479	6.85337	6.64034	7.01782	6.91331	6.58495	7.35966	6.97282	7.28903	0.0374959	72h
Q12955	ANK3	6.40255	6.41618	6.4277	5.93082	5.99266	6.29078	6.77718	6.40248	6.18775	6.58843	6.85081	6.85013	0.0157636	72h
Q13045	FLII	5.43748	5.30418	5.32789	5.15922	5.52299	5.52028	5.5387	5.51045	5.27093	5.6134	5.82512	5.76363	0.0450185	72h
Q13177	PAK2	6.98672	6.82143	6.91805	6.77396	6.81691	6.83888	7.01354	6.93052	6.69085	7.06937	7.28549	7.51539	0.015197	72h
Q13428	TCOF1	6.54066	6.56675	6.57387	6.25055	6.38635	6.30136	6.65688	6.55459	6.24161	6.59096	7.03942	6.92881	0.0215749	72h
Q13435	SF3B2	8.41679	8.4049	8.46956	8.3159	8.39671	8.34549	8.48807	8.53171	8.28692	8.68719	8.67611	8.77747	0.00188419	72h
Q13724	MOGS	8.58441	8.4717	8.69791	8.38804	8.53107	8.48201	8.56875	8.64522	8.49374	8.69456	8.91455	8.96284	0.0101579	72h
Q14103	HNRNPD	11.3208	11.2176	11.2903	11.0298	11.1518	11.132	11.488	11.423	11.0152	11.4902	11.7158	11.6134	0.0183043	72h
Q14151	SAFB2	5.22212	5.20178	5.42444	4.97753	5.30665	5.15203	5.64916	5.3413	5.02188	5.56481	5.78336	5.88169	0.0346918	72h
Q14432	PDE3A	5.16266	4.86621	4.91473	4.50107	4.68765	4.83311	5.6485	5.35103	4.6708	5.21868	5.66294	5.69154	0.0470327	72h
Q14444	CAPRIN1	7.71677	7.42549	7.5522	7.65107	7.89293	7.68171	7.86757	7.97896	7.54926	7.84508	8.50784	8.28102	0.040601	72h
Q14677	CLINT1	6.64476	6.70254	6.70482	6.48235	6.57364	6.59371	6.77886	6.6678	6.50002	6.87072	7.25172	7.03136	0.00521308	72h
Q14966	ZNF638	5.29831	5.16837	5.36086	4.85617	5.19217	4.99062	5.53252	5.43342	4.9711	5.50939	5.75003	5.89245	0.0180633	72h
Q15024	EXOSC7	4.51622	3.66489	4.10616	4.26259	4.47767	4.10915	4.90858	4.76237	4.37948	4.7304	5.3458	5.03023	0.0241239	72h
Q15036	SNX17	6.22865	6.02837	6.21999	6.16261	6.47026	6.26031	6.69847	6.60961	6.02666	6.64468	7.00667	6.90441	0.027282	72h
Q15113	PCOLCE	7.73531	7.52789	7.45042	7.43963	7.64743	7.43381	7.79472	7.81185	7.59472	7.78634	8.29907	8.10739	0.0167787	72h
Q15427	SF3B4	6.71126	6.57798	6.59914	6.58597	6.56617	6.67105	6.94214	6.66308	6.58628	7.20762	6.74169	7.20406	0.0423545	72h
Q15777	MPPED2	4.49424	3.53736	4.26258	4.09872	4.36733	4.34666	4.875	4.29597	3.95846	5.11042	5.06256	5.1038	0.0354123	72h
Q15904	ATP6AP1	5.09652	4.72142	4.87798	4.91199	5.27988	5.01084	5.04929	5.11161	5.17287	5.14884	5.65967	5.47569	0.0486828	72h
Q16585	SGCB	4.34964	3.71097	3.80145	3.9171	4.25175	4.04781	4.77996	4.35102	4.13571	4.75211	5.06007	4.49415	0.0331349	72h
Q1KMD3	HNRNPUL2	8.52413	8.39583	8.45331	8.28293	8.5643	8.40618	8.85034	8.65719	8.31595	8.7232	9.33941	8.90382	0.0486071	72h
Q2TAL8	QRICH1	4.65404	4.40542	4.43245	4.83385	4.74413	4.99384	5.07464	4.96925	4.68763	5.27302	5.31292	5.3683	0.00069532	72h
Q3YEC7	RABL6	6.79039	7.01317	6.97204	6.6982	6.7464	6.84267	6.96196	6.96266	6.68103	7.02364	7.49287	7.22259	0.0284934	72h
Q460N5	PARP14	3.70053	3.75787	3.63966	3.67532	4.00806	3.79286	4.33176	4.16646	3.72971	4.29373	4.3658	4.7171	0.01046	72h
Q53F19	NCBP3	5.77712	5.77667	5.80767	5.64051	5.72528	5.79997	5.89314	5.89343	5.61994	5.90907	6.1789	6.26754	0.0220113	72h
Q5JRA6	MIA3	5.60241	5.41521	5.53889	5.50612	5.59995	5.41228	5.53873	5.47222	5.37533	5.6504	5.95807	5.82602	0.0166323	72h
Q5VWG9	TAF3	2.54477	2.71178	3.05622	1.71521	2.09092	2.43285	2.83657		1.59312	3.13158	3.67727	2.73457	0.0494846	72h
Q5VYK3	ECPAS	6.34679	6.25026	6.37288	6.22423	6.32245	6.20705	6.34873	6.24067	5.99001	6.52207	6.70155	6.65363	0.00651175	72h
Q5VZ89	DENND4C	3.78288	3.81263	3.92708	3.55614	3.8011	3.75364	4.02982	4.01899	3.76625	4.01737	4.36224	4.22908	0.0120817	72h
Q68DU8	KCTD16	2.34547	2.64599	2.29331	2.45212	2.50018	2.72262	2.78001	2.28698	2.40626	2.87817	3.02417	3.25438	0.0181943	72h
Q69YN2	CWF19L1	4.58457	4.4953	4.37796	4.47535	4.73848	4.54013	4.84344	4.85528	4.58683	4.84168	5.40174	5.06664	0.0142041	72h
Q6DN90	IQSEC1	3.38084	2.81706	2.99748	3.4078	3.39844	3.09732	3.53551	3.56881	3.15979	3.53791	3.89734	3.93886	0.0285285	72h
Q6KC79	NIPBL	4.13369	3.94564	4.02091	3.80629	3.93768	3.86814	4.32207	4.20229	3.95578	4.30039	4.62837	4.62307	0.00341331	72h
Q6PIJ6	FBXO38	2.235	2.18478	2.54508	2.32507	2.48744	2.51825	2.60735	2.50264	2.33177	2.72223	3.11895	3.11951	0.00700574	72h
Q6PML9	SLC30A9	4.24616	3.99173	4.32789	4.04553	4.32574	3.98467	4.2969	3.92625	3.73545	5.18187	4.28043	5.07042	0.0386918	72h
Q6UN15	FIP1L1	6.6122	6.54128	6.6822	6.33635	6.57713	6.45168	6.91785	6.81485	6.32253	6.80115	7.20842	7.27198	0.0340277	72h
Q6VY07	PACS1	7.0082	6.82057	6.9944	6.87205	7.18558	6.80943	7.1444	7.03556	6.92578	7.19905	7.60841	7.40315	0.0256052	72h
Q6XZF7	DNMBP	3.95735	3.87953	3.67734	3.46112	3.6983	3.6107	4.03799	3.67831	3.94555	4.14975	4.55743	4.49295	0.00266845	72h
Q6ZT12	UBR3	4.03726	3.74386	4.0121	3.91838	4.27989	3.75654	3.99403	3.70427	3.68005	4.16555	4.78332	4.70674	0.0235693	72h
Q7L2E3	DHX30	5.23881	5.25562	5.28227	5.13604	5.38151	5.27918	5.60756	5.43138	5.20521	5.51182	5.76888	5.79817	0.018334	72h
Q86SX6	GLRX5	3.95705	4.92754	4.33254	4.9022	4.67753	4.87122	4.72623	5.00599	4.95851	5.06311	5.19035	5.71349	0.0444106	72h
Q86US8	SMG6	2.78274	2.82303	3.12909	3.16577	3.32453	1.99954	3.47698	3.96897	4.53679	4.50585	3.77289	4.64074	0.0162145	72h
Q86UT6	NLRX1	2.85606	2.87544	2.65127	3.22479	3.07753	2.99847	3.08615	3.41557	2.95225	3.30275	3.62857	3.41306	0.00989698	72h
Q86X29;S4R3V8	LSR	3.78389	3.45766	3.61031	3.35307	3.44435	3.52958	4.10918	3.76369	3.59504	4.17347	4.23164	3.99536	0.00617977	72h
Q8IVL5	P3H2	5.68566	5.19033	5.33371	5.36282	5.32357	5.62106	5.61021	5.43109	5.52785	5.76299	6.05649	5.88263	0.0276605	72h
Q8IVW6	ARID3B	3.4893	2.38138	2.1911	2.85851	3.22706	3.38672	4.00679	3.51126	2.82121	3.90061	4.03815	4.36567	0.0439078	72h
Q8IW45	NAXD	5.11738	4.92972	4.98774	4.81662	4.91004	4.96699	4.50883	4.65722	4.81239	5.25148	5.29279	5.92735	0.00838369	72h
Q8IY47	KBTBD2	3.28396	1.90608	2.78067	1.57776	2.80222	1.86024	2.50352	4.431	3.58245	3.88447	3.89594	4.05447	0.0379736	72h
Q8N163	CCAR2	7.46067	7.33973	7.64571	7.38307	7.5626	7.39883	7.79704	7.61601	7.42286	7.73998	8.12276	7.88404	0.0287338	72h
Q8N1G2	CMTR1	4.65393	4.44652	4.61825	4.60827	4.53135	4.52186	4.7662	4.74198	4.38862	4.89642	5.11409	4.94668	0.0135568	72h
Q8N4T8	CBR4	4.20089	4.16548	3.99428	4.09499	4.12169	4.28265	3.96969	4.09171	4.29001	4.35069	4.6034	4.40227	0.0366799	72h
Q8NCN5	PDPR	5.01591	4.81768	4.95046	4.72745	5.10704	4.99139	5.26371	5.14732	5.1985	5.2763	5.80834	5.44032	0.0119983	72h
Q8NFH3	NUP43	6.25512	5.9968	6.24157	6.13894	6.26941	6.07363	6.18477	6.00998	5.81865	6.27537	6.59661	6.43321	0.0452532	72h
Q8NFH4	NUP37	5.87765	5.65849	5.32464	5.7341	5.9361	5.83657	6.27641	6.12639	5.61802	6.08687	6.53468	6.43311	0.0423034	72h
Q8TE77	SSH3	6.09155	6.01154	6.15943	5.78216	6.05013	6.04249	6.21459	6.15183	5.92495	6.32732	6.63244	6.61046	0.00609971	72h
Q8TEM1	NUP210	5.55874	5.43968	5.55938	4.9142	5.36349	5.3283	6.20106	5.98947	5.41318	5.99782	6.5345	6.46268	0.00638647	72h
Q8WUT4	LRRN4	7.45436	7.38888	7.39586	7.13041	7.47073	7.44415	7.90546	7.74667	7.46324	7.93434	7.87644	8.15536	0.00510654	72h
Q8WWI5	SLC44A1	3.62209	3.31854	3.50352	3.21691	3.34784	3.64298	3.59771	3.41524	3.55731	3.7846	3.83543	3.88906	0.0271836	72h
Q8WYP5	AHCTF1	4.53843	4.5591	4.98897	4.34041	4.89772	4.48342	4.7648	4.28493	4.53202	5.01677	5.49692	5.56456	0.018466	72h
Q92506	HSD17B8	5.80784	5.73333	5.65925	5.45915	5.35999	5.77547	5.77327	5.56068	5.67357	5.9139	6.08519	6.07872	0.0120622	72h
Q92620	DHX38	3.89039	3.41855	3.52635	3.76193	3.87196	3.87335	4.17112	4.18072	3.82611	4.0443	4.67071	4.43915	0.0166169	72h
Q92769	HDAC2	7.97184	7.54478	7.60046	7.58809	7.93563	7.68906	7.96676	8.1659	7.61401	8.04456	8.59454	8.36695	0.0467148	72h
Q92859	NEO1	4.82496	4.31696	4.46729	4.70485	4.79529	4.7537	4.8548	4.82367	4.60299	4.94285	5.3975	5.15356	0.0203445	72h
Q92896	GLG1	6.72222	6.4262	6.30374	6.67015	6.79352	6.71263	6.82279	6.77459	6.56787	7.01648	7.18288	6.88406	0.0151378	72h
Q92922	SMARCC1	6.53692	6.10815	6.14868	6.12452	6.21098	6.09935	6.64662	6.5198	6.03133	6.61661	6.68247	6.88862	0.0484525	72h
Q93050	ATP6V0A1	5.4568	5.11476	5.31508	5.26597	5.66817	5.36124	5.69756	5.46412	5.05985	5.75805	6.11989	5.90209	0.0399715	72h
Q96AE4	FUBP1	9.56881	9.47144	9.58126	9.35137	9.43426	9.34728	9.91294	9.77705	9.33081	9.76415	10.1501	10.2957	0.0189806	72h
Q96AG3	SLC25A46	3.74175	3.68831	3.93582	3.95397	4.01289	3.94492	3.50829	3.53196	3.91246	4.11782	4.81016	4.85231	0.00679999	72h
Q96EE3	SEH1L	5.57491	5.31958	5.24653	5.22052	5.35332	5.26346	5.49758	5.42229	5.25494	5.60497	5.87193	5.8412	0.00871887	72h
Q96EV2	RBM33	4.19413	3.92639	4.01706	4.00216	4.04274	4.00813	4.47628	4.22345	4.04485	4.34051	4.7092	4.64443	0.011229	72h
Q96FN4	CPNE2	4.0793	3.69479	3.81394	3.97854	4.25677	4.05429	4.6273	4.38214	4.01752	4.35388	4.76506	4.79041	0.0176293	72h
Q96I51	RCC1L	3.57786	3.37593	3.4645	3.49004	3.64409	3.62484	2.87078	3.24632	2.76044	3.66826	3.91789	4.40722	0.00466626	72h
Q96L92	SNX27	6.24494	6.10356	6.22272	5.78865	6.14152	6.02495	6.39561	6.30738	5.92862	6.29738	6.7968	6.57518	0.0477015	72h
Q96QZ7	MAGI1	4.38128	4.24794	4.41101	4.14073	4.41715	4.19745	4.53569	4.34744	4.14562	4.60432	5.04229	4.90966	0.00995085	72h
Q96RN5	MED15	3.88462	4.14989	4.33506	3.78016	4.21678	4.0339	4.76313	4.61736	3.91738	4.49032	5.11393	5.03658	0.0431529	72h
Q96RY7	IFT140	3.35905	3.19066	3.31758	3.13935	3.50692	3.13208	3.66954	3.33807	3.03422	3.81718	4.04455	3.78128	0.0199577	72h
Q99519	NEU1	4.64179	4.5354	4.79538	4.63055	5.24017	4.76956	5.36556	5.36783	4.74766	5.24628	5.67711	5.47823	0.0301466	72h
Q99538	LGMN	5.65808	5.83684	6.20841	5.97271	5.89899	5.88894	5.94345	6.07253	5.94638	6.32726	6.21309	6.42845	0.0347282	72h
Q99570	PIK3R4	3.41865	3.12858	2.98149	3.34537	3.56567	3.55482	3.99703	3.18205	3.3806	3.93819	3.97012	3.96297	0.0300837	72h
Q99611	SEPHS2	4.12498	3.33589	4.40335	3.94208	4.33801	3.59099	3.89954	3.2087	3.19955	4.31345	4.65336	5.1631	0.047026	72h
Q9BQS8	FYCO1	6.16188	5.33343	4.75776	6.14481	5.86018	6.0676	6.63191	6.25281	5.69492	6.533	6.93581	6.93918	0.0323429	72h
Q9BUJ2	HNRNPUL1	7.76162	7.61143	7.63923	7.52728	7.73798	7.67455	7.94583	7.89025	7.83125	7.91562	8.43026	8.26473	0.00638049	72h
Q9BWM7	SFXN3	6.57627	6.58768	6.67701	6.48314	6.55651	6.62698	6.80355	6.55859	6.49824	6.75323	7.038	6.9721	0.0212416	72h
Q9BXK5	BCL2L13	5.54709	5.32173	5.30005	5.46123	5.53797	5.47764	5.37654	5.28159	5.23056	5.79751	5.73873	5.77424	0.000548011	72h
Q9BYG5	PARD6B	4.69152	4.70761	4.76215	3.93606	4.58254	4.44537	4.70073	4.58807	4.35939	4.74171	5.17614	5.15393	0.0295781	72h
Q9BYJ9	YTHDF1	3.71802	3.55676	3.57364	3.77804	3.61644	3.60709	3.92325	3.70345	3.25758	3.93715	4.30359	4.13035	0.0434958	72h
Q9H1E5	TMX4	5.3472	5.10393	5.28227	5.33463	5.57512	5.38153	5.75662	5.59219	5.35226	5.75256	6.06869	6.00225	0.00401566	72h
Q9H269	VPS16	5.72758	5.53902	5.82195	5.68528	6.02231	5.77071	6.18722	6.10578	5.74326	6.04639	6.48432	6.46376	0.0249728	72h
Q9H3G5	CPVL	6.10334	5.98563	6.08551	5.8589	6.40456	5.86926	6.58247	6.60641	6.14569	6.60632	7.25326	6.85884	0.0115394	72h
Q9H4L7	SMARCAD1	3.84757	3.48707	3.63641	3.78754	4.17254	3.82162	4.38873	3.96257	3.80231	4.06321	4.65035	4.45483	0.0446503	72h
Q9H5K3	POMK	2.99811	2.84508	2.9222	2.71992	2.68602	3.08273	3.26913	2.50398	2.70002	3.57877	3.53936	3.42138	0.0192889	72h
Q9H6K5	PRR36	4.09662	4.13314	3.98925	3.38126	3.55041	3.80093	4.0501	3.80269	3.93876	4.25846	4.90839	4.29908	0.00693688	72h
Q9H6S3	EPS8L2	4.91494	4.81335	4.69669	4.55939	4.59741	4.74039	4.86598	4.70244	4.75237	4.9266	5.29051	5.27504	0.0066783	72h
Q9H792	PEAK1	3.60756	3.45124	3.54238	3.20919	3.55141	3.41605	3.75708	3.69552	3.38297	3.86602	4.17589	3.92987	0.00986729	72h
Q9HBR0	SLC38A10	5.35818	5.69765	5.53832	5.4654	5.64427	5.61217	5.83028	5.76282	5.49751	5.77199	6.07506	6.22176	0.0323428	72h
Q9HCC0	MCCC2	5.75604	5.55441	5.76439	5.60965	5.85914	5.68336	6.16543	6.02457	5.5195	6.0332	6.62226	6.52542	0.0281105	72h
Q9HCN8	SDF2L1	5.77151	5.57382	5.65335	5.56274	5.80489	5.5961	5.82931	5.68192	5.45892	5.82307	6.44025	6.70055	0.0311276	72h
Q9NPI1	BRD7	2.71302	2.74108	2.68826	2.5827	2.61902	2.767	2.76765	3.17311	2.75725	2.89621	3.7423	3.40434	0.0347028	72h
Q9NQT5	EXOSC3	4.53303	4.37357	4.31655	4.37199	4.62582	4.49778	5.15369	4.88057	4.34975	4.96324	5.3593	5.46284	0.014243	72h
Q9NSE4	IARS2	6.23771	6.21234	6.3283	6.00702	6.16433	6.15464	6.65088	6.39127	6.1136	6.50284	6.88001	6.79501	0.0138777	72h
Q9NT99	LRRC4B	4.79056	4.77835	4.81699	4.34361	4.55783	4.55704	5.37853	5.07903	4.60248	5.07295	5.62719	5.40757	0.0139823	72h
Q9NTI5	PDS5B	5.34977	5.16983	5.26097	5.08355	5.24249	5.13022	5.48557	5.44154	5.13448	5.47148	5.93517	5.61411	0.0226634	72h
Q9NTZ6	RBM12	6.47337	6.32799	6.42734	6.14568	6.32484	6.23463	6.56102	6.54212	6.13618	6.56086	6.69585	6.85322	0.0324265	72h
Q9NVH1	DNAJC11	6.38844	6.02313	6.04988	6.35551	6.60333	6.58882	6.4256	6.77229	6.49851	6.74131	7.13168	6.91785	0.00579107	72h
Q9NWH9	SLTM	5.84299	5.81581	5.42746	5.65825	5.69275	5.77705	6.18114	5.94164	5.6864	6.10543	6.17036	6.35099	0.0282823	72h
Q9NXC5	MIOS	4.03551	4.09289	4.18819	3.93909	4.21737	4.18738	4.42466	4.00831	4.06423	4.43235	4.54405	4.43854	0.0442426	72h
Q9NXF7	DCAF16	3.51466	3.26678	3.49738	3.39954	3.46189	3.39032	3.55469	3.70629	3.31964	3.92485	4.04061	3.88604	0.00270317	72h
Q9NXG6	P4HTM	4.66688	4.52916	4.66782	4.52655	4.75979	4.57479	4.83686	4.77257	4.58198	4.74594	5.41564	5.45957	0.0353143	72h
Q9NY27	PPP4R2	4.82481	4.53021	4.38394	4.69145	4.6398	4.67343	4.84614	4.74748	4.4162	4.90241	5.26558	5.15005	0.0313059	72h
Q9NY33	DPP3	7.10797	6.87478	7.07836	6.91356	7.21196	7.01995	7.48733	7.29569	6.8889	7.3946	7.6267	7.79798	0.0299522	72h
Q9NZN5	ARHGEF12	4.19239	4.44632	4.40089	4.23777	4.43312	4.2745	4.63541	4.66711	4.18542	4.57678	5.07968	4.9786	0.0364799	72h
Q9NZT1	CALML5	3.49133	2.65116	3.53163	3.70807	3.53692	4.09557	3.672	4.47279	3.31714	5.15629	6.45851	5.38308	0.00271161	72h
Q9P1F3	ABRACL	3.35264	2.65508	0.739155	4.05187	3.94563	3.8219	8.19178	7.25935	4.2183	8.11738	8.3104	8.38393	0.00152448	72h
Q9P258	RCC2	7.86329	7.72025	7.76181	7.56532	7.71853	7.64449	8.12205	7.8697	7.47763	8.05364	8.51536	8.36464	0.0198519	72h
Q9P2I0	CPSF2	4.86164	4.81391	4.87145	4.65451	4.90061	4.81979	5.39659	5.0656	4.80755	5.13718	5.54643	5.55274	0.019526	72h
Q9P2L0	WDR35	2.808	2.75493	2.28363	2.90868	2.66465	2.73662	2.83106	2.63811	2.92961	2.98047	3.45818	3.16193	0.0473658	72h
Q9P2M7	CGN	3.10999	3.31932	2.96431	2.93233	3.70222	3.2354	4.18648	4.24392	3.27709	4.39756	4.21788	3.96006	0.0214197	72h
Q9P2N2	ARHGAP28	3.48693	3.53215	3.74614	3.72439	3.96504	3.79046	4.16903	3.93549	3.75781	4.03871	4.24615	4.43485	0.0100032	72h
Q9UBU9	NXF1	5.2611	4.98654	5.08863	5.0436	5.23361	5.09863	5.73712	5.29395	5.03349	5.49985	5.92446	5.65364	0.0418886	72h
Q9UBW7	ZMYM2	4.02396	3.73372	3.89529	3.76647	3.8696	3.85996	4.3236	4.13265	3.75317	4.22606	4.71822	4.48669	0.0186128	72h
Q9UDR5	AASS	6.47598	6.26755	6.00842	6.05413	6.26897	6.33935	7.41227	6.47345	6.23586	6.90953	7.36055	7.35891	0.0323977	72h
Q9UFC0	LRWD1	1.63087	2.42059	2.56783	2.40062	1.89355	1.63577	2.91512	2.63141	2.53198	2.82965	3.41195	2.81234	0.0351696	72h
Q9UH99	SUN2	5.22553	5.22814	5.50498	5.16434	5.39103	5.05611	5.45117	5.53252	5.16304	5.58932	6.07675	5.7958	0.0216922	72h
Q9UHB7	AFF4	2.32044	2.0885	2.15171	1.99149	2.11601	1.41138	2.30429	2.26157	2.26672	2.69605	3.40294	3.39305	0.00255338	72h
Q9UHF1	EGFL7	4.95161	5.30633	4.4227	6.22782	4.33664	6.15405	6.87708	6.54338	6.14872	6.9602	6.96443	6.84564	0.0134754	72h
Q9UHN6	CEMIP2	3.36699	3.10144	3.16843	3.15567	3.57248	3.27504	3.24064	3.31363	2.98434	3.49524	3.94696	3.65022	0.0380331	72h
Q9UKU7	ACAD8	4.99612	4.77208	4.97637	4.94952	4.93041	4.90893	4.95434	5.40371	5.04967	5.46726	5.52372	5.35262	0.00544026	72h
Q9UKV8	AGO2	4.56148	4.16683	4.15191	4.35974	4.57311	4.59692	4.70433	4.48751	4.35551	4.73128	4.97877	5.10301	0.0165863	72h
Q9ULE6	PALD1	4.10191	3.64264	3.82836	3.98867	3.7967	3.80561	4.28827	4.19453	3.80724	4.25241	4.8267	4.42737	0.0295483	72h
Q9ULV0	MYO5B	2.31797	3.18218	2.6352	2.28559	2.17724	2.14964	2.26452	2.20213	2.70317	4.66967	2.52818	4.44092	0.0489715	72h
Q9UM01	SLC7A7	4.38098	4.33651	4.55361	4.48676	4.67175	4.72264	5.1569	4.87303	4.49203	5.32544	5.6714	5.69698	0.000922622	72h
Q9Y277	VDAC3	7.81821	7.31876	7.30519	7.49997	7.64192	7.60318	7.80645	7.76971	7.596	7.94171	8.4174	7.97844	0.0262902	72h
Q9Y2E4	DIP2C	3.1208	2.63865	3.05806	2.88568	3.10879	2.85434	2.68613	2.86239	2.77711	3.18218	3.54699	3.5163	0.0144412	72h
Q9Y2G3	ATP11B		2.18568	2.40962	1.50188	2.47819	2.11486	2.95863	2.27871	2.48925	2.85863	3.57066	3.5746	0.0190136	72h
Q9Y2S7	POLDIP2	4.51251	4.33651	4.30871	4.38931	4.51792	4.47027	4.3373	4.73078	4.54981	4.65491	5.08322	4.8249	0.0303638	72h
Q9Y2U8	LEMD3	4.9061	4.87472	4.93185	4.81883	4.95757	4.90434	5.08601	5.03529	4.68042	5.15688	5.47906	5.6869	0.0140149	72h
Q9Y303	AMDHD2	3.87712	4.0399	4.25828	4.05446	4.57492	4.18592	4.71569	4.84306	4.23573	4.65261	5.16902	5.1202	0.0147125	72h
Q9Y3M8	STARD13	2.64137	2.77742	2.98545	3.40476	3.59507	2.92676	3.50063	3.52043		3.83096	3.97037	3.68765	0.0292459	72h
Q9Y4P8	WIPI2	5.09354	5.02118	5.2208	4.82114	4.99452	4.94285	5.27815	5.2722	4.82682	5.32357	5.49782	5.55684	0.0187912	72h
Q9Y534	CSDC2	1.37404	0.999235	2.1214	1.36798	0.998639	2.42346			1.40361	3.0903	2.83425	3.61368	0.00588249	72h
Q9Y608	LRRFIP2	3.85761	3.94247	4.32386	3.86707	3.68578	3.68602	3.82068	3.61247	3.74882	4.40308	4.22011	4.30939	0.00446383	72h
S4R3H4	ACIN1	6.02743	5.94656	6.1824	5.90849	6.0594	5.94419	6.09462	6.04674	5.67742	6.21293	6.46107	6.66814	0.0263252	72h
