# Supplementary material for: SARS-CoV-2-infected hiPSC-derived cardiomyocytes reveal dynamic changes in the COVID-19 hearts
Source: Stem Cell Res Ther. 2023 Dec 12;14:361. doi: 10.1186/s13287-023-03603-1 (PMC10717444; doi:10.1186/s13287-023-03603-1)
Supplement: Supplementary file 7 — Additional file 7. Table S6. Detailed list of specifically under-expressed proteins in the SARS-CoV-2-infected hiPSC-derived cardiomyocytes at different timepoints. [file 13287_2023_3603_MOESM7_ESM.xlsx]

## Sheet: Table S6
Table S6. Detailed list of specifically under-expressed proteins in the SARS-CoV-2-infected hiPSC-derived cardiomyocytes at different timepoints. P-value: p-value of one-way ANOVA.
Protein Accessions	Gene Symbols	Normalized Protein Intensity (0h)			Normalized Protein Intensity 24h)			Normalized Protein Intensity (48h)			Normalized Protein Intensity (72h)			P-value	Lowly expressed timepoint
		Repeat 1	Repeat 2	Repeat 3	Repeat 1	Repeat 2	Repeat 3	Repeat 1	Repeat 2	Repeat 3	Repeat 1	Repeat 2	Repeat 3
A0A087WTT8;A0A0A0MQX5;O94779	CNTN5	2.43657	2.48695	3.38021	3.06537	3.59668	3.16286	3.78707	3.5829	3.30132	3.59508	3.52355	4.04181	0.0469247	0h
A0A087WUB9;Q8WYA6	CTNNBL1	4.34775	4.60534	4.24275	4.90748	5.01698	4.92263	5.19985	4.81235	4.63405	4.64884	4.63478	4.91945	0.0323827	0h
A0A087WWU8	TPM3	5.56519	5.75953	5.41316	6.81634	6.96219	6.81991	7.39196	6.8231	7.06241	6.11753	6.31537	6.20565	2.66e-05	0h
A0A087WWW8;B5MEB3;Q9Y6J0	CABIN1	3.57035	2.32468	1.69334	4.14063	3.90656	4.00175	4.3628	4.61689	3.55694	4.11731	3.77401	3.86196	0.0239406	0h
A0A0A0MR51;O60427	FADS1	4.00509	3.64807	3.60777	4.43681	4.95125	4.1715	4.44121	4.45815	4.49449	4.4952	4.35073	4.60318	0.0109778	0h
A0A0A0MRH0;Q9NVX2	NLE1	3.52403	3.16704	3.41928	3.79968	3.86348	3.8495	4.26062	4.13915	3.83583	3.99224	3.29639	3.89897	0.0370826	0h
A0A0A0MT72;A0A3B3IRS0;E9PEC4;Q9BSQ5	CCM2	4.76231	4.87326	4.3791	5.00547	5.26649	5.19871	5.60856	5.22205	5.26761	5.06264	5.27479	5.16943	0.0107131	0h
A0A0A0MTH3;Q13418	ILK	7.19886	7.1293	6.82146	7.47571	7.61317	7.46071	7.92917	7.63189	7.43885	7.39224	7.6961	7.46934	0.0156315	0h
A0A0B4J1R7;Q96B45	BORCS7-ASMT;BORCS7	NA	1.27904	1.64455	3.49454	3.62083	2.58001	2.9148	2.5962	3.64306	1.78995	2.89952	2.72696	0.00836378	0h
A0A0B4J286;A0A0B4J294;Q9UL33	TRAPPC2L	1.96854	1.76798	1.93121	2.69989	1.95593	2.5716	3.03405	2.51671	2.53108	2.50163	2.87298	2.99532	0.0183773	0h
A0A0C4DGW6;A6NDU8	C5orf51	3.98582	4.3404	3.76206	4.62679	4.57905	4.25625	5.79779	5.00521	4.69051	4.32126	4.67615	4.56108	0.0251845	0h
A0A1B0GVV3;Q5EBL4	RILPL1	0.598476	NA	-0.983496	2.15665	2.61805	2.06325	0.210107	1.46395	2.08079	2.01632	0.320972	0.0518234	0.0276739	0h
A0A1B0GW05;Q2PZI1	DPY19L1	4.0604	3.89896	3.97515	4.20108	4.47448	4.08894	4.25213	4.46879	4.08585	4.35584	4.52402	4.69975	0.0256413	0h
A0A1B0GWI2;O75503	CLN5	3.68415	3.42415	3.80727	4.05476	4.55231	3.9217	4.61113	4.65529	4.03737	4.50735	5.23836	4.91347	0.00828038	0h
A0A1W2PPG1;A0A1W2PPG5;A0A1W2PPP5;A0A1W2PQM3;A0A1W2PRC2;A0A1W2PS81;E7EQ34;I3L4Z6;I3NI02;O14653	GOSR2;GOSR2;GOSR2;GOSR2;GOSR2;GOSR2;;GOSR2;GOSR2;GOSR2	4.89759	5.10126	4.78973	5.88929	5.90385	5.73099	5.6112	5.51625	5.62144	5.12687	5.3224	5.89176	0.00599247	0h
A0A2R8Y6L5;Q13627	DYRK1A	5.21199	4.62725	4.53628	5.11727	5.11594	5.01248	5.3425	5.15154	4.84675	5.33595	5.93689	5.47111	0.0447507	0h
A0A2R8YGH5;H7C1E4;P61966	AP1S1	4.44555	4.72161	4.80566	5.46608	5.46344	5.19091	5.37586	5.37938	5.6439	4.99974	5.14065	5.12211	0.000695399	0h
A0A3B3ISF6	KLHDC7B	4.67591	3.33348	2.87532	4.92557	4.51904	4.64034	5.09636	4.37137	4.84492	5.87953	6.06026	6.49917	0.00322113	0h
A0A3B3ISV4	VKORC1L1	3.72223	3.67612	3.86476	3.84011	4.18684	4.54501	4.60365	4.56755	4.50402	4.1574	4.50258	3.92717	0.0200734	0h
A0A3B3IT57;E7EWZ0;E9PF49;Q9Y6M9	NDUFB9	3.62639	3.64653	3.99991	5.08193	5.39685	5.14734	5.66626	5.309	5.36947	4.75529	5.29799	5.05522	4.6e-05	0h
A0A3B3ITW3;P28288	ABCD3	4.19337	3.71679	3.80556	4.41487	4.63531	4.25254	4.91272	4.54976	4.35401	4.31899	4.35935	4.81995	0.03928	0h
A0A3B3IUA2	SNU13	6.56835	7.09867	6.89275	7.66775	7.7812	7.84585	8.18127	7.87917	7.99628	7.4501	7.91145	7.62015	0.000501712	0h
A0A3B3IUC5;Q8N8U9	BMPER	3.3557	2.63839	3.25934	3.27847	3.77178	3.40328	5.43376	4.77932	3.47528	4.33344	5.09639	4.89449	0.019977	0h
A0A6I8PU73;Q99615	DNAJC7	4.93252	5.34488	4.55892	5.63102	5.59509	5.54508	5.99617	5.63868	5.49351	5.31226	5.56812	5.6976	0.02636	0h
A6NGJ0;P51808	DYNLT3	3.49931	3.1099	2.45613	3.31513	3.78637	3.72574	3.27828	3.36552	3.44127	3.65267	4.05298	4.27507	0.0399996	0h
A6NMH8;E9PIF1;E9PJK1;E9PRJ8;H0YDJ9;H0YDL9;P60033	CD81	6.97833	6.16671	6.53546	7.0006	7.55253	7.04585	7.71444	7.57398	7.06948	7.17428	7.51692	7.24061	0.0378456	0h
A8MXQ1;A8MZH8;P53801	PTTG1IP	7.24069	5.46847	5.89678	7.20107	8.0883	7.40416	7.84443	7.463	6.952	7.52859	7.93935	8.19046	0.0353701	0h
B0QYN7;H3BPC4;H3BQQ9;P63279	UBE2I	4.74899	5.34673	5.203	5.98612	6.27667	6.14705	5.90414	5.80368	5.78094	5.47852	5.93999	5.05078	0.0105459	0h
B1AKV3;B1AKV6;F6UTR7;Q9NVA1	UQCC1	1.23066	1.56993	1.93618	2.00685	2.27388	1.89787	2.67781	2.72276	2.04578	2.0767	2.56304	2.50644	0.0266953	0h
B4DK47;Q5SZL3;Q5SZL4;Q5SZL5;Q5SZL6;Q9P0N9;U3KPS8	TBC1D7	2.74863	1.19336	1.73646	2.88252	3.09077	3.11534	3.03734	3.01868	3.25259	2.87526	3.10723	3.08512	0.0190375	0h
B4E1Q4;O14730	RIOK3	3.18175	2.90786	2.78716	3.65197	3.38721	3.61825	3.22234	2.98501	3.69312	3.69976	3.79122	3.47168	0.0268366	0h
C9J1V9;D6RBD7;O43324	EEF1E1-BLOC1S5;EEF1E1;EEF1E1	4.56362	5.14368	4.89406	5.6744	5.70681	5.5234	6.06654	5.59027	5.64851	5.64783	5.31578	5.69182	0.00512211	0h
C9J5D1;E7EQ69;Q9GZZ1	NAA50	3.63744	3.98715	3.30665	4.08332	4.24426	4.18262	4.53789	4.39179	4.10768	4.09519	4.01124	4.10203	0.0176671	0h
C9JVE2;Q96GG9	DCUN1D1	3.15023	3.31031	2.2132	3.63165	3.96165	3.96113	4.22944	3.87598	4.14218	3.76104	3.27886	3.46883	0.0141063	0h
D6RFG8;P27707	DCK	3.98874	3.74457	3.71582	4.01096	4.24653	4.16198	4.56669	4.41905	4.32118	4.22047	4.28234	4.39278	0.00140707	0h
D6RGG3;Q99715	COL12A1	5.03468	4.37446	4.40993	7.12213	5.69198	5.00405	6.49676	6.51563	7.05776	5.70104	6.52873	6.49798	0.0197291	0h
E7EQL5	DYNC1I2	7.00379	7.0667	6.86165	7.36153	7.48255	7.33264	7.5276	7.12262	7.34927	7.37095	7.69734	8.16026	0.024471	0h
E9PPW7;O00217	NDUFS8	4.93342	5.25838	4.87208	5.42292	5.7993	5.6004	5.86577	5.67769	5.60048	5.60514	5.48415	5.20364	0.00862591	0h
F2Z2U4;Q9Y4A5	TRRAP	2.86559	2.82716	2.96739	3.038	3.33557	3.18168	3.563	3.30153	3.30568	3.21204	3.6046	3.13338	0.0275434	0h
F5GX09;Q5HYJ3	FAM76B	2.59266	2.02773	2.25732	2.92657	2.70075	2.99233	2.99334	2.63161	3.08194	2.82912	3.28682	2.9216	0.0215489	0h
F5GYQ1;P61421	ATP6V0D1	5.26541	5.49511	5.55475	6.1115	6.45293	6.21716	6.52448	6.40926	6.27608	5.8475	6.27693	6.32858	0.000986757	0h
F8VNT9;F8VV56;F8VWK8;F8W022;P08962	CD63	6.91296	6.63659	6.74213	6.85873	7.27324	7.01215	7.29235	7.89567	6.94184	7.62437	8.29253	8.96476	0.0120428	0h
F8VQX6;H0YI09;Q9H8H3	METTL7A	7.00952	6.85794	6.84989	7.36012	7.81811	7.49981	7.66334	7.59754	7.55611	7.46899	7.43469	7.32999	0.000740001	0h
F8W7R3;Q9NVI1	FANCI	NA	0.118582	0.569814	NA	0.721412	NA	2.60229	1.4913	0.458628	2.7446	2.40606	1.79594	0.0102649	0h
G5EA06;Q92552	MRPS27	4.10003	3.70441	3.31727	4.47965	4.59119	4.3306	4.31804	4.27578	4.49933	4.22224	4.04957	4.04371	0.0122283	0h
H0Y4B0;O43414	ERI3	4.71679	4.1213	3.77342	5.0836	4.90225	4.88777	4.8728	4.63876	4.96924	4.99874	4.7246	5.17105	0.0317115	0h
H0YLB9;P49641	MAN2A2	2.54001	2.11185	2.52102	3.14294	3.3179	3.18311	3.44038	3.5655	3.31615	3.21119	4.11897	3.82681	0.00182048	0h
H0YNH8;Q9BZF9	UACA	4.27331	4.05191	3.5552	4.2823	4.19732	4.32365	4.71826	4.46781	4.26909	4.61753	4.86237	4.79604	0.014486	0h
H3BNC9;P08708	RPS17	6.92341	7.53697	7.2464	7.72831	7.82627	7.81029	8.01257	7.60821	7.75659	7.42269	7.70191	7.59817	0.0278615	0h
H7C285;O95858	TSPAN15	4.99795	4.42163	4.26368	5.00599	4.96394	5.1915	5.10536	5.31006	5.58425	5.23042	5.33418	5.48163	0.0134407	0h
J3KR44;Q96FW1	OTUB1	6.71758	6.5618	5.88123	7.0501	7.24964	7.20135	7.34058	7.52742	7.52148	6.98888	6.33183	6.92856	0.0100143	0h
J3QL56;O75880	SCO1	4.23718	4.36055	3.70167	4.93571	4.91123	5.26184	4.53585	4.58826	5.12889	4.82732	4.54089	3.95336	0.0471328	0h
J3QT87;Q96SW2	CRBN	3.97271	3.64097	3.4177	4.06388	4.18215	4.16817	4.50526	4.81411	3.86876	4.68805	4.36095	4.96112	0.0265994	0h
K7EKI8;O60437	PPL	5.15841	5.23631	5.21124	5.30007	5.77705	5.39861	5.73655	5.77393	5.5132	5.75102	5.39118	5.70423	0.0437733	0h
K9J957;P61289	PSME3	3.86836	4.11682	3.93382	4.4557	5.00277	4.67875	5.09347	4.86029	4.35078	4.43046	4.6666	4.91195	0.0218905	0h
M0QXB4;O14579	COPE	4.94065	5.34942	4.94638	5.91196	6.07361	5.92954	5.90749	5.90161	6.10526	5.50937	5.72174	5.79661	0.000343112	0h
M0QZ12;Q96CP6	GRAMD1A	4.48754	2.73678	3.06328	3.80633	3.11425	4.65965	6.13707	6.34334	4.16885	5.12232	5.24594	6.5673	0.0414597	0h
O00161	SNAP23	6.0565	6.24518	5.83948	6.56605	6.78886	6.53719	6.80934	6.60514	6.5362	6.44265	6.58751	6.28781	0.00579479	0h
O00231	PSMD11	7.37754	7.32084	7.20651	7.66329	7.84446	7.63612	8.08169	7.85104	7.71599	7.79403	7.50333	8.17309	0.0317441	0h
O00410	IPO5	7.53664	7.43675	7.36348	7.63771	7.75172	7.81312	7.89793	7.71074	7.86237	7.66841	7.78125	7.81249	0.00351517	0h
O00483	NDUFA4	5.90187	6.20062	6.01998	6.65949	6.82004	6.70964	6.50299	6.59381	7.01966	6.49286	6.42146	6.25386	0.00389723	0h
O14929	HAT1	5.39139	4.94232	4.98554	5.50186	5.96101	5.69513	6.36977	6.17124	5.53109	5.81638	6.33217	6.35612	0.0144539	0h
O43310	CTIF	4.15088	3.16737	2.98918	4.38764	4.32971	4.21311	3.55099	3.95797	3.75941	4.53877	4.38144	4.41361	0.0191821	0h
O43617	TRAPPC3	3.84983	4.03916	3.69737	4.63892	4.89805	4.62826	4.44416	4.44775	4.80144	4.14444	4.52274	4.00756	0.00373791	0h
O43678	NDUFA2	3.75431	3.54911	3.84067	4.74574	4.86566	4.85528	5.11308	4.53902	4.99929	4.16522	4.48028	4.31082	0.000218319	0h
O43809	NUDT21	6.17848	6.4092	6.19048	6.62931	6.75644	6.75107	6.6174	6.62721	6.7402	6.47382	6.49921	6.66133	0.00178282	0h
O43813	LANCL1	6.49421	6.62977	6.40407	6.83912	7.00928	6.89011	7.03303	6.96366	7.00345	6.81254	6.62033	7.02228	0.00643626	0h
O60488	ACSL4	3.81466	3.41582	2.99613	3.60792	4.15505	3.91618	3.94086	4.02301	3.90569	3.91729	4.59074	4.30495	0.0458187	0h
O60518	RANBP6	3.69503	3.74758	3.34718	3.96561	3.9202	3.95362	4.13877	4.06206	3.85333	3.95362	4.10756	4.08392	0.0136521	0h
O60684	KPNA6	6.62579	6.67051	6.54898	6.8141	7.04641	6.84846	7.21133	6.90974	6.89462	6.77308	7.01745	7.03753	0.0320985	0h
O75348	ATP6V1G1	3.12171	4.01926	3.77558	4.68792	4.6616	4.68835	5.00122	4.58228	4.56778	4.09976	3.73605	4.52689	0.0113215	0h
O75396	SEC22B	7.3484	7.52867	7.50361	8.03937	8.30437	8.03671	8.36051	8.17557	8.23353	7.90884	7.79048	8.20296	0.000825491	0h
O75695	RP2	6.55109	6.88364	6.61806	6.58229	7.3551	7.70399	8.02816	8.18981	7.66591	7.8699	7.37448	8.24869	0.01422	0h
O75935	DCTN3	3.46832	4.42418	3.50701	4.5283	4.84751	4.76482	5.00019	4.81729	4.82619	4.18844	3.8637	4.24523	0.00761944	0h
O95084	PRSS23	3.62383	3.98907	4.61028	4.79851	4.59555	4.84142	5.1476	5.5887	5.05465	5.10572	4.9569	5.0242	0.00605105	0h
O95197	RTN3	7.13073	7.07456	6.88204	7.43494	7.57252	7.57661	7.53197	7.57206	7.75358	7.36659	7.24638	7.59794	0.00273971	0h
O95295	SNAPIN	3.29007	3.52171	3.70534	4.18421	4.24977	4.12681	4.20802	3.50326	3.89618	3.70226	4.02478	3.68213	0.0397223	0h
O96011	PEX11B	2.00058	1.83388	1.38408	3.31133	3.58946	3.35844	3.63178	3.33526	3.73169	2.99642	2.74816	2.90559	2.31e-05	0h
P02458	COL2A1	10.331	10.2313	10.6366	10.7586	11.1851	10.6797	11.0511	11.2168	10.7389	10.8183	11.5234	11.4063	0.0342563	0h
P05162	LGALS2	1.99098	2.84337	1.87453	2.67497	3.06163	2.28504	3.10887	3.09042	2.33724	3.50459	3.91758	3.55784	0.0167639	0h
P05386	RPLP1	7.24117	7.19026	6.79611	8.42179	8.16926	8.27761	7.77954	8.14492	8.58539	7.5915	7.60804	7.69834	0.00110139	0h
P06280	GLA	3.6062	3.37193	3.22614	3.5049	4.15583	3.84062	3.91815	4.33675	3.77092	4.16763	4.56118	4.6789	0.00927487	0h
P07355	ANXA2	11.562	11.5241	11.2181	12.0302	11.966	11.9995	11.8985	11.8997	12.1083	11.8357	11.5997	11.6674	0.0020888	0h
P07711	CTSL	6.73457	6.53598	6.69553	6.90621	7.4792	6.99627	7.41351	7.46732	6.91262	7.37695	7.71735	7.55098	0.0111847	0h
P09525	ANXA4	6.06818	6.32369	6.00639	6.40569	6.76736	6.56001	6.83839	6.75002	6.91322	6.45415	6.56665	6.59593	0.00160894	0h
P10619;X6R5C5;X6R8A1	CTSA	5.66449	5.55047	5.68946	5.73509	6.28301	5.74459	6.54706	6.43692	5.76091	6.33683	6.67294	6.69507	0.0189811	0h
P11908	PRPS2	4.81708	4.72602	4.70203	5.08037	5.30065	5.22168	5.6823	5.306	5.21281	5.30688	5.14568	5.63053	0.00952878	0h
P12955	PEPD	7.62195	7.22595	7.06992	7.9058	7.71294	7.73153	7.93909	7.79717	7.30708	7.93217	8.05808	7.93497	0.0378675	0h
P16278	GLB1	7.32658	6.78468	7.29694	7.25874	7.96892	7.348	7.52228	7.6737	7.17081	7.77139	8.39269	8.13967	0.0343756	0h
P18858	LIG1	2.38266	2.20157	3.03986	3.06905	3.50682	3.15815	4.09327	4.07178	3.20483	3.76488	3.9531	4.16545	0.00605954	0h
P21283	ATP6V1C1	3.5709	3.7069	3.80027	4.51374	4.78668	4.52874	4.69425	4.55871	4.461	4.24029	4.0623	4.01005	6.23e-05	0h
P23528	CFL1	10.1036	10.2727	9.99019	10.6863	10.9089	10.7589	11.0912	10.8573	10.9111	10.58	10.7584	10.6802	0.000141833	0h
P23919	DTYMK	5.44279	5.42086	4.83853	5.68606	5.53068	5.84442	6.22063	6.23572	6.10605	6.0026	5.41335	6.58979	0.0455708	0h
P30046	DDT	5.38832	5.04365	5.16193	5.82522	5.8446	5.87178	5.86935	5.66694	5.7309	5.71758	5.80034	5.50364	0.00110581	0h
P35244	RPA3	4.26416	4.40727	4.11266	4.89194	5.04582	4.95369	5.06023	4.85443	4.81066	4.66621	4.82439	4.52709	0.000631235	0h
P35475	IDUA	2.98018	4.20467	3.45815	4.12451	4.1403	4.51172	4.7691	4.9111	4.84576	4.93914	4.54742	5.60113	0.0105576	0h
P35998	PSMC2	6.93398	6.83059	6.40136	7.20911	6.99916	7.13181	7.35265	7.04656	6.76959	7.21484	7.55852	7.43147	0.0390896	0h
P36873	PPP1CC	7.18179	6.7877	5.74974	7.62338	7.78209	7.67414	7.35994	7.38371	7.63509	7.10616	7.48312	7.22891	0.0383877	0h
P40938	RFC3	3.80132	3.72341	3.99023	4.20819	4.4737	4.14857	5.15958	4.79221	4.45769	4.35491	4.04097	4.33711	0.00559498	0h
P42126	ECI1	6.22729	6.43805	6.31384	6.51994	6.70803	6.67317	6.76887	6.73594	6.76859	6.60052	6.84203	6.80034	0.00206292	0h
P48047	ATP5PO	6.74472	7.25819	6.9393	7.46012	7.57427	7.60213	7.90804	7.63632	7.70385	7.14193	7.34785	7.5005	0.00397004	0h
P49458	SRP9	6.82746	7.34277	6.70362	7.65303	7.85097	7.84454	7.61517	7.74825	7.58227	7.42314	7.212	7.39452	0.00341858	0h
P49888	SULT1E1	1.93894	3.14743	1.99288	3.08705	4.82632	2.84341	6.89321	6.93236	2.8314	5.36022	6.64046	6.22439	0.0354731	0h
P51809	VAMP7	3.42243	3.34038	3.14299	3.79147	4.28314	3.76428	4.1747	4.08063	3.75478	3.75499	3.61293	3.82377	0.0110958	0h
P52292	KPNA2	6.52432	6.25382	6.4102	6.54156	6.92537	6.58802	7.00221	6.73266	6.66416	7.02841	7.21099	7.02617	0.00543335	0h
P54920	NAPA	5.23905	5.38997	5.33168	6.33855	6.65718	6.30455	6.20523	6.28123	6.36051	5.80431	5.77103	5.79958	7.32e-06	0h
P55735	SEC13	8.03409	7.64319	7.78194	8.07218	8.33074	8.16284	8.14825	8.0573	8.07981	8.21585	8.17248	8.39737	0.0178561	0h
P59998	ARPC4	7.62653	7.58367	7.91546	8.20798	8.66376	8.3881	8.40178	8.46728	8.44698	8.13627	8.21778	8.33517	0.00136195	0h
P60981	DSTN	8.39947	8.05209	7.82204	8.64191	9.02465	8.68196	9.51824	9.09154	8.71087	8.63024	8.83813	8.90211	0.0122726	0h
P61326	MAGOH	4.76593	4.50548	4.71475	5.21725	5.39902	5.39058	5.79742	5.33364	5.15085	5.12958	5.2628	5.21858	0.00484513	0h
P61970	NUTF2	8.17861	8.22341	8.23615	8.63525	8.8854	8.74616	8.81236	8.64841	8.76159	8.45607	8.65924	8.40024	0.000598457	0h
P62140	PPP1CB	7.28077	7.55957	7.42818	7.88756	8.0413	7.83239	8.14062	7.79479	7.79015	7.75924	7.78654	7.95905	0.00861121	0h
P62195	PSMC5	7.22613	7.38631	7.25946	7.43711	7.75661	7.58352	7.9996	7.79161	7.50699	7.54546	7.73951	7.95267	0.0446003	0h
P62487	POLR2G	4.07287	3.70231	4.13791	4.18373	4.37666	4.29439	4.62892	4.37819	4.35597	4.60317	4.70581	4.70573	0.00283894	0h
P63167	DYNLL1	6.68765	6.57747	6.17924	7.54758	7.34366	7.59669	7.13255	6.98862	7.68466	6.77169	7.08712	6.50248	0.00813812	0h
P82921	MRPS21	2.18011	2.41596	2.26015	3.2017	3.36972	3.12483	3.75935	2.91501	3.35204	2.73447	2.96673	2.82936	0.00228177	0h
P83436	COG7	4.58878	4.23616	4.37722	4.70806	4.80274	4.71024	4.65629	4.69564	4.79414	4.7026	4.8434	4.61261	0.0192874	0h
P84090	ERH	7.41771	7.82312	7.59509	7.99971	7.98237	8.04935	8.1674	8.09147	7.99094	7.91027	8.27325	8.02541	0.0122212	0h
Q00535	CDK5	4.21189	4.37456	4.48183	4.44666	4.93886	4.75894	5.23093	4.87527	4.82192	4.75957	5.1057	4.73622	0.0293972	0h
Q08380	LGALS3BP	7.43566	7.18343	7.69762	7.43605	8.11847	7.55509	8.34908	8.18489	7.77909	8.47085	8.72196	8.17743	0.0142995	0h
Q12974	PTP4A2	2.75748	3.24563	3.36156	3.90153	4.09038	3.9098	3.88268	3.98685	4.26201	3.6855	3.75226	3.48472	0.00231349	0h
Q13155	AIMP2	6.4626	6.52963	6.47947	6.88857	7.13223	6.90888	7.04514	6.91783	6.89509	6.82734	7.13216	6.70783	0.00745196	0h
Q13505	MTX1	3.77679	3.82253	3.7281	4.25165	4.46512	4.38197	4.31953	4.43866	4.45451	4.03708	4.74062	4.94273	0.0198002	0h
Q13868	EXOSC2	4.26541	4.47506	4.47879	5.00259	5.03881	5.16419	5.17621	5.14185	4.93639	5.11454	4.79257	4.33354	0.0161891	0h
Q13907	IDI1	4.87615	4.78892	4.47142	5.49573	5.60628	5.44498	5.77285	5.59297	5.32518	5.05179	5.06507	5.24779	0.000876678	0h
Q14353	GAMT	5.2791	4.94225	4.42847	5.45351	5.78122	5.53782	5.95585	5.69181	5.61378	5.54133	5.78496	6.37389	0.02197	0h
Q15008	PSMD6	5.77796	6.16706	5.81643	6.69455	6.87428	6.71989	6.62838	6.59913	6.86241	6.46247	5.98157	6.17627	0.00135565	0h
Q16718	NDUFA5	3.37834	3.80776	3.97391	4.60159	5.05625	4.77769	4.45478	4.40769	4.64709	4.08845	4.42837	3.77308	0.00433557	0h
Q2TAL8	QRICH1	4.65404	4.40542	4.43245	4.83385	4.74413	4.99384	5.07464	4.96925	4.68763	5.27302	5.31292	5.3683	0.00069532	0h
Q658Y4	FAM91A1	4.76002	4.25664	4.31508	4.64177	4.89419	4.72114	4.86804	4.70848	4.62285	4.86017	5.10695	5.04375	0.0297537	0h
Q6GMV3	PTRHD1	3.35433	4.03303	2.71568	4.4983	4.28597	4.72393	4.5071	4.80613	4.42275	4.37353	4.50316	4.57346	0.0102137	0h
Q6YHU6	THADA	2.74734	3.21944	2.5861	3.11491	2.75852	3.93683	4.19017	4.14682	3.83466	3.88673	4.30411	4.10465	0.00828178	0h
Q7L0Y3	TRMT10C	4.39083	4.31238	3.84701	4.94431	4.90225	4.88302	5.1902	4.70783	5.04524	4.89414	4.5291	4.61261	0.00740474	0h
Q7L2H7	EIF3M	6.00887	5.93015	5.45301	6.23238	6.51352	6.37428	6.33082	6.36205	6.46015	6.15198	6.22306	6.35001	0.0111687	0h
Q7LGA3	HS2ST1	5.78675	5.08142	5.36323	5.95991	6.08247	6.07525	6.00426	5.90587	5.76085	6.16193	5.90374	6.11714	0.014335	0h
Q7Z3Z5;Q93074	MED12	1.6722	1.15645	0.863122	1.13718	1.95709	1.91873	2.19319	2.30663	2.32851	2.10976	2.56941	1.83842	0.0257697	0h
Q7Z4G1	COMMD6	2.61822	2.77463	2.539	4.21004	4.28457	4.09359	4.47572	3.86754	4.05076	4.07681	2.97531	4.32593	0.00474901	0h
Q7Z5G4	GOLGA7	3.46677	2.90069	2.74626	3.83021	4.13639	3.69005	3.9485	3.80875	3.71667	3.68767	3.18581	NA	0.0287169	0h
Q86SX6	GLRX5	3.95705	4.92754	4.33254	4.9022	4.67753	4.87122	4.72623	5.00599	4.95851	5.06311	5.19035	5.71349	0.0444106	0h
Q86UT6	NLRX1	2.85606	2.87544	2.65127	3.22479	3.07753	2.99847	3.08615	3.41557	2.95225	3.30275	3.62857	3.41306	0.00989698	0h
Q86VN1	VPS36	5.85678	5.5582	5.47339	5.88727	6.05614	5.94058	5.92001	6.12158	5.94417	5.95632	6.22918	6.01595	0.0227925	0h
Q8IV08	PLD3	9.22036	8.94677	9.38823	9.48477	9.89311	9.38989	10.249	10.0368	9.4727	9.74323	10.3155	10.2545	0.0285948	0h
Q8IVW6	ARID3B	3.4893	2.38138	2.1911	2.85851	3.22706	3.38672	4.00679	3.51126	2.82121	3.90061	4.03815	4.36567	0.0439078	0h
Q8N357	SLC35F6	2.35328	1.43344	2.00581	1.95294	2.41312	2.57576	2.91933	3.27586	2.96102	2.70532	3.01931	3.26635	0.00819465	0h
Q8NBJ4	GOLM1	4.9751	4.77734	5.26027	5.69349	5.51493	5.70332	5.27259	5.24275	5.51701	5.44875	4.9681	5.40904	0.0313921	0h
Q8TC12	RDH11	5.03443	4.9708	4.85743	5.12462	5.40406	5.28961	5.69908	5.50633	5.26151	5.21423	5.1869	5.53548	0.02711	0h
Q8WUY1	THEM6	3.12111	2.96503	3.27027	3.21173	3.46126	4.1763	4.35989	4.31291	4.22488	3.96273	4.40036	3.23137	0.0366251	0h
Q8WW59	SPRYD4	4.00507	3.12196	3.33003	4.27403	4.22477	3.96989	4.88463	4.93996	4.24189	4.31445	4.86708	5.0438	0.00970909	0h
Q8WYA0	IFT81	-0.442001	0.91589	-0.00293985	0.92823	0.985714	0.669923	1.84994	1.0877	1.1044	0.561809	NA	NA	0.0290897	0h
Q92696	RABGGTA	4.45223	4.46057	4.46693	4.79047	5.16791	4.74177	4.97149	4.76469	4.75741	4.8098	5.04769	4.97103	0.0128184	0h
Q96BM9	ARL8A	5.71284	5.02551	4.8364	5.79229	6.25125	6.0224	6.44425	6.34683	6.1303	6.12548	5.28189	6.42297	0.0454676	0h
Q96DX4	RSPRY1	3.79143	3.00234	2.98104	3.91696	3.86507	3.79995	3.9404	3.47666	3.56389	3.9398	3.95755	4.28457	0.0401369	0h
Q96EA4	SPDL1	2.84141	2.82727	2.72785	3.61453	3.79501	3.50425	4.24008	3.69963	3.3939	3.35074	3.77665	3.87508	0.00708187	0h
Q96EK6	GNPNAT1	2.94055	2.40157	2.43958	3.77218	3.97843	3.81354	4.09857	4.03307	4.57871	3.74429	3.71846	2.65329	0.00389996	0h
Q96EL2	MRPS24	2.24418	3.21155	2.4708	3.20692	3.3276	3.34122	4.125	3.65905	3.92869	3.5169	3.67788	3.67306	0.00336506	0h
Q96EL3	MRPL53	2.63399	3.53889	2.57675	3.3942	3.57826	3.62644	4.17805	3.68522	3.65862	3.86119	3.97353	3.63848	0.0262148	0h
Q96HR3	MED30	1.79846	1.38712	1.93828	2.00818	2.48914	2.17553	2.72126	2.46326	2.69069	2.11123	2.31705	2.55032	0.00760808	0h
Q96LJ7	DHRS1	4.63808	4.81704	4.82921	4.87139	5.14947	5.16888	5.77252	5.51994	5.06389	5.51109	5.33254	5.71522	0.0109288	0h
Q96S19	METTL26	4.36162	4.61611	4.53147	5.04985	5.11086	5.07616	5.18218	4.89466	5.06968	4.84078	4.92521	4.88253	0.00039433	0h
Q99471	PFDN5	4.2618	4.45701	4.61741	5.15952	5.33056	5.20073	5.24077	4.73808	5.27738	4.58235	4.84511	5.07336	0.0106331	0h
Q99570	PIK3R4	3.41865	3.12858	2.98149	3.34537	3.56567	3.55482	3.99703	3.18205	3.3806	3.93819	3.97012	3.96297	0.0300837	0h
Q99622;U3KQ85	C12orf57	1.37409	0.762388	1.79025	3.3726	3.21092	3.35572	3.44876	2.70127	3.18418	2.37308	3.79635	2.08406	0.00921846	0h
Q9BQ69	MACROD1	4.14398	4.36315	3.83804	4.9386	5.07166	5.11247	5.00468	4.97745	5.19482	4.69558	4.60399	4.74873	0.000233348	0h
Q9BQS8	FYCO1	6.16188	5.33343	4.75776	6.14481	5.86018	6.0676	6.63191	6.25281	5.69492	6.533	6.93581	6.93918	0.0323429	0h
Q9BSU1	C16orf70	2.81861	2.45193	2.59206	3.01677	3.28675	3.019	3.5712	3.04189	3.14329	3.45258	3.26161	3.37247	0.00658298	0h
Q9BTU6	PI4K2A	3.78653	3.29788	3.40009	3.60797	3.83716	3.86634	3.92866	4.08101	3.60075	4.15511	3.99597	4.10197	0.0357732	0h
Q9BZQ6	EDEM3	3.27501	3.13081	3.43128	4.29173	3.82454	3.73491	4.18766	3.47417	3.51783	3.87071	3.98465	4.4362	0.0456088	0h
Q9GZQ3	COMMD5	2.94599	3.6028	3.15046	4.33349	4.41771	4.14295	3.96425	3.85516	4.42706	3.75153	3.67781	3.57522	0.00290972	0h
Q9H4A6	GOLPH3	4.74688	5.12255	4.68666	5.74437	5.76267	5.62266	5.82625	5.31405	5.77114	5.30902	5.08346	5.11	0.00209522	0h
Q9H4L7	SMARCAD1	3.84757	3.48707	3.63641	3.78754	4.17254	3.82162	4.38873	3.96257	3.80231	4.06321	4.65035	4.45483	0.0446503	0h
Q9H9J2	MRPL44	3.1697	3.28863	3.20754	3.6794	3.99607	3.83783	4.14289	3.78778	3.8944	3.48174	3.89525	3.54453	0.00340525	0h
Q9HBH1	PDF	2.50028	3.17327	3.08895	3.51949	3.6391	3.12642	4.25402	4.60274	3.98879	3.83927	4.02187	3.90973	0.00164855	0h
Q9HBH5	RDH14	4.69785	4.68539	4.79911	4.93987	5.19203	5.04909	5.08458	5.09246	5.13109	4.98746	5.23072	5.07473	0.00329472	0h
Q9HC98	NEK6	2.40593	2.0586	1.83355	2.54901	2.85259	2.58841	2.92567	3.06839	2.71006	2.39239	2.9374	3.12693	0.0247989	0h
Q9NPA8	ENY2	3.53238	3.36284	3.29138	4.05478	4.2423	3.98583	4.04575	4.22159	4.14365	3.69447	3.58501	4.17843	0.00448816	0h
Q9NPH3	IL1RAP	4.6397	4.22812	3.91338	5.71148	4.58833	4.99181	5.18682	5.20601	5.33379	5.00615	5.04136	5.80766	0.0477028	0h
Q9NR99	MXRA5	2.83415	3.73733	3.23923	4.28192	4.40536	4.3663	4.50553	4.72882	4.11087	4.15527	4.40973	4.75052	0.00447272	0h
Q9NVG8	TBC1D13	4.26559	4.58246	4.2793	4.77273	4.94822	4.80383	4.97457	4.75074	4.8511	4.55567	4.57401	4.81786	0.00828821	0h
Q9NVH1	DNAJC11	6.38844	6.02313	6.04988	6.35551	6.60333	6.58882	6.4256	6.77229	6.49851	6.74131	7.13168	6.91785	0.00579107	0h
Q9NVM6	DNAJC17	1.15159	2.38063	1.81439	3.39825	3.33474	3.25268	3.22853	2.95696	3.01657	2.00393	3.04313	3.1132	0.0128889	0h
Q9NWY4	HPF1	4.07223	3.86667	3.7417	4.3623	4.17871	4.21102	4.6324	4.32045	4.37395	4.33421	3.88312	4.33841	0.0366785	0h
Q9NX08	COMMD8	2.56824	2.18499	2.51412	4.43818	4.36402	4.06078	3.75833	3.68879	2.28295	3.31983	2.67213	NA	0.0111279	0h
Q9NX47	MARCHF5	4.23614	4.24523	4.10697	4.43305	4.70346	4.55857	4.56781	4.56695	4.77949	4.41122	4.89674	4.47422	0.0381047	0h
Q9NXW9	ALKBH4	3.6688	3.90422	3.78791	4.15178	3.95962	4.11623	4.35466	4.06096	4.19941	4.1331	4.54614	4.2757	0.0126069	0h
Q9NZT1	CALML5	3.49133	2.65116	3.53163	3.70807	3.53692	4.09557	3.672	4.47279	3.31714	5.15629	6.45851	5.38308	0.00271161	0h
Q9P000	COMMD9	3.81205	3.54917	3.53912	4.48079	4.70891	4.51039	4.74346	4.33667	4.44968	4.03714	3.95047	4.35693	0.00074194	0h
Q9P1F3	ABRACL	3.35264	2.65508	0.739155	4.05187	3.94563	3.8219	8.19178	7.25935	4.2183	8.11738	8.3104	8.38393	0.00152448	0h
Q9P273	TENM3	3.40515	3.23768	3.59098	3.63613	4.01692	3.86422	4.0647	3.88898	3.67223	3.87846	4.34058	4.08363	0.0174747	0h
Q9P291	ARMCX1	5.19814	5.43839	5.40448	5.6832	5.77766	5.54951	5.90272	5.953	5.54076	5.95429	6.1363	5.95783	0.00405277	0h
Q9P2N4	ADAMTS9	3.77885	4.13653	4.27608	4.40233	4.64996	4.46746	5.21396	5.04036	4.59679	4.70544	4.62237	5.40629	0.0230456	0h
Q9UBD5	ORC3	0.476634	NA	0.357409	2.20279	2.06277	2.2587	2.01085	NA	NA	1.2387	NA	NA	0.0167332	0h
Q9UBU2	DKK2	2.43382	2.19433	2.20199	2.76298	3.10275	2.69475	4.7215	4.17778	2.81614	3.46586	2.74806	3.51497	0.0369983	0h
Q9UHF1	EGFL7	4.95161	5.30633	4.4227	6.22782	4.33664	6.15405	6.87708	6.54338	6.14872	6.9602	6.96443	6.84564	0.0134754	0h
Q9UI30	TRMT112	3.81068	4.23313	3.94877	4.87736	5.04294	4.96132	5.44352	4.59354	4.67985	4.38365	4.62336	4.51886	0.00772126	0h
Q9UK41	VPS28	3.13374	3.62819	3.47606	4.36473	4.18942	4.27761	4.4816	3.86172	4.35419	3.86537	3.60799	3.76566	0.00381835	0h
Q9UL26	RAB22A	3.24771	3.64559	3.80999	4.62043	4.60919	4.0125	4.48019	3.89967	4.17282	3.87094	4.14879	3.95179	0.030673	0h
Q9Y262	EIF3L	6.00623	5.74137	5.33603	6.54219	6.78621	6.59234	6.82808	6.64612	6.61361	6.47245	5.67793	5.99112	0.00568396	0h
Q9Y2Q3	GSTK1	5.41488	5.62281	5.4422	6.1016	6.35795	6.24399	6.52087	6.17338	6.32572	5.94379	6.1147	6.24089	0.000376409	0h
Q9Y2Q5	LAMTOR2	4.17482	4.14431	3.99095	4.74904	4.8642	4.78613	4.96245	4.86187	4.78141	4.55073	4.72768	4.7746	3.24e-05	0h
Q9Y315	DERA	5.14901	5.29489	5.22253	5.59813	5.72702	5.51567	5.62558	5.69466	5.52047	5.49207	5.60291	5.40293	0.00255238	0h
Q9Y3E7	CHMP3	3.46783	3.68771	3.33538	4.21725	4.43609	3.99155	4.12067	4.60476	4.18123	3.4384	4.22642	4.05258	0.0314809	0h
Q9Y3M8	STARD13	2.64137	2.77742	2.98545	3.40476	3.59507	2.92676	3.50063	3.52043	NA	3.83096	3.97037	3.68765	0.0292459	0h
Q9Y4Y9	LSM5	5.33547	5.43981	5.42124	6.30157	6.38083	6.41055	6.61999	6.06102	5.94194	5.81805	6.13917	NA	0.00979834	0h
Q9Y696	CLIC4	7.67721	7.58159	6.91793	8.18123	8.28556	8.14118	8.47401	8.35604	8.22388	7.87865	7.41261	8.11876	0.0129031	0h
A0A087WWT6;A0A0A0MSU1;E5RG85;E5RHJ8;E7ETA8;Q06455	RUNX1T1	3.65244	3.63783	3.67453	3.44133	3.17801	3.44743	4.16368	3.96759	3.63401	4.26125	4.02048	4.19599	0.00195447	24h
A0A0A0MSV9;A0A0G2JH37;A0A0G2JKZ1;A2AB90;O15533	TAPBP	3.36247	3.18975	2.28744	2.52249	3.17304	2.12584	3.80548	3.99806	3.86496	3.89307	3.18515	3.7849	0.024325	24h
A0A0C4DG88;P14859	POU2F1	3.8561	3.63974	3.73944	3.41613	3.49179	3.53153	4.05005	3.79307	3.63097	3.81648	4.28636	4.32263	0.0161528	24h
A0A0D9SGJ8;J3KNX4;Q2TAK8	PWWP3A	NA	NA	0.870091	NA	NA	NA	3.23904	2.13713	1.42604	1.02128	1.02281	0.758979	0.0112853	24h
A0A0J9YVS6;Q9BT76	UPK3B	3.80967	3.34333	3.44848	3.09397	3.06863	3.16308	4.02416	3.61216	3.56678	3.7264	3.84277	3.69658	0.00798708	24h
A0A286YEV4;A0A286YEW8;A0A286YF00;A0A286YF51;A0A286YF73;A0A286YFC6;A0A286YFE7;A0A286YFF5;A0A286YFH9;A0A286YFM2;Q8NHS3	MFSD8	3.47643	3.4903	3.47339	2.59019	3.47319	2.64672	3.51624	3.75463	3.57628	3.62191	3.30368	3.62397	0.0454206	24h
A0A494C0G5	AGRN	7.19641	7.01597	7.03944	6.48479	6.85042	6.67574	7.62846	7.3783	6.76781	7.23678	7.51121	7.70811	0.0333728	24h
A0A494C1L5	LRBA	5.79081	5.84808	6.00254	5.4061	5.69202	5.64532	6.04115	5.91775	5.59764	5.94229	6.33762	6.39966	0.0227131	24h
B4DUD2;C9IYT2;C9IZ27;C9JEN3;C9JW19;C9JWV9;F8WDY4;Q969X1	TMBIM1	5.40633	5.0572	5.35489	4.56471	5.3359	4.35161	5.71545	5.6422	5.11773	5.49917	6.05647	5.89211	0.0323538	24h
E7ERS3;Q86VM9	ZC3H18	3.69555	3.92342	3.83303	3.43477	3.65307	3.54993	4.13526	4.30245	3.92491	4.20311	4.15346	4.70708	0.00491064	24h
E9PSG1	CAST	2.67969	2.25855	1.77116	1.82692	1.94608	1.58016	2.69977	3.03174	3.112	1.73717	2.13755	2.39708	0.0112295	24h
O60336	MAPKBP1	3.12831	2.49364	NA	NA	NA	NA	3.04812	2.77049	3.12154	3.64043	3.12552	3.16004	0.0196584	24h
O94819	KBTBD11	2.80111	2.52605	2.5264	2.25684	2.34384	2.24257	3.14837	2.92254	2.50523	3.19493	2.93195	2.75061	0.0198897	24h
P12830	CDH1	6.59164	6.58194	6.53285	6.06419	6.02	6.45427	6.76203	6.59536	6.41161	6.84203	7.16995	7.04652	0.00238268	24h
P16144	ITGB4	3.58982	3.57135	3.44329	2.17143	2.81444	3.3275	4.1092	3.79067	3.30555	3.82009	4.54323	4.28404	0.0137791	24h
P16870	CPE	3.13431	2.97518	3.13424	2.03736	2.73032	2.38352	3.5718	3.24257	3.53373	3.36827	3.08812	3.05363	0.00196397	24h
P29279	CCN2	6.03009	5.80607	5.84691	3.11099	3.56055	2.41766	3.95707	4.18288	3.49665	3.51477	4.4522	3.11947	0.00048647	24h
P46531	NOTCH1	3.52896	3.33849	3.43195	3.22533	3.09579	3.15776	4.2657	4.07756	3.74758	4.16723	3.82824	3.34855	0.0125701	24h
Q06481	APLP2	4.2883	4.4975	4.43959	3.54783	3.99377	3.90305	4.2664	4.12486	3.96327	4.17804	4.45995	4.1364	0.0165806	24h
Q12955	ANK3	6.40255	6.41618	6.4277	5.93082	5.99266	6.29078	6.77718	6.40248	6.18775	6.58843	6.85081	6.85013	0.0157636	24h
Q13526	PIN1	7.55167	7.40574	7.37607	7.00138	7.03355	7.35014	7.7211	7.41484	7.09707	7.7183	7.65182	7.72291	0.0396162	24h
Q14432	PDE3A	5.16266	4.86621	4.91473	4.50107	4.68765	4.83311	5.6485	5.35103	4.6708	5.21868	5.66294	5.69154	0.0470327	24h
Q14678	KANK1	2.14998	2.93954	1.89418	1.1639	1.97515	1.11864	2.43334	2.66474	2.9832	2.0007	2.44548	2.25958	0.026509	24h
Q15059	BRD3	4.65773	4.57587	4.77679	4.0117	4.49968	4.07251	5.14397	5.01302	4.49691	5.08181	4.90037	5.03608	0.0106842	24h
Q3ZCM7	TUBB8	6.64558	5.33385	10.9037	5.79845	5.89891	6.49	10.3798	11.199	11.4257	11.3228	11.1513	10.5339	0.00817197	24h
Q5VVD7;Q8IWE5	PLEKHM2	3.04423	3.58691	2.91083	2.4972	1.5876	1.17221	3.7706	2.61172	2.65453	3.26038	3.44549	3.58013	0.0160125	24h
Q8IY47	KBTBD2	3.28396	1.90608	2.78067	1.57776	2.80222	1.86024	2.50352	4.431	3.58245	3.88447	3.89594	4.05447	0.0379736	24h
Q8NB90	SPATA5	4.08161	4.29324	4.39765	3.58442	3.80106	3.42847	4.79044	4.62851	4.40223	4.35008	4.55074	4.10116	0.00135086	24h
Q8TE68	EPS8L1	5.52301	5.42747	5.5393	4.93142	4.77064	5.24098	5.59322	5.50729	5.31238	5.73928	5.2034	5.57197	0.0306933	24h
Q8TEM1	NUP210	5.55874	5.43968	5.55938	4.9142	5.36349	5.3283	6.20106	5.98947	5.41318	5.99782	6.5345	6.46268	0.00638647	24h
Q9BZQ8	NIBAN1	5.8825	5.71216	5.94793	5.74206	5.4646	5.487	5.96788	5.7956	5.73151	5.86324	5.84085	5.97702	0.0390826	24h
Q9GZS1	POLR1E	2.21691	2.5167	2.21392	1.13339	NA	2.25199	3.12776	2.64246	2.33459	2.07069	2.48793	2.57399	0.0382262	24h
Q9H2P0	ADNP	6.15963	5.97476	6.10191	5.6763	5.75523	5.75943	6.37587	6.29549	5.83624	6.4104	6.37003	6.23118	0.0103505	24h
Q9H6K5	PRR36	4.09662	4.13314	3.98925	3.38126	3.55041	3.80093	4.0501	3.80269	3.93876	4.25846	4.90839	4.29908	0.00693688	24h
Q9HAD4	WDR41	3.28731	3.7617	4.12072	2.87739	3.19458	2.86971	4.4012	3.46507	3.66327	3.9703	3.74727	4.28299	0.0361507	24h
Q9NT99	LRRC4B	4.79056	4.77835	4.81699	4.34361	4.55783	4.55704	5.37853	5.07903	4.60248	5.07295	5.62719	5.40757	0.0139823	24h
Q9UHB7	AFF4	2.32044	2.0885	2.15171	1.99149	2.11601	1.41138	2.30429	2.26157	2.26672	2.69605	3.40294	3.39305	0.00255338	24h
Q9UL63	MKLN1	3.1015	2.97602	3.02226	2.56918	2.94277	2.79624	3.76084	3.65575	3.32723	2.8413	3.0387	3.27985	0.00440576	24h
Q9Y2G3	ATP11B	NA	2.18568	2.40962	1.50188	2.47819	2.11486	2.95863	2.27871	2.48925	2.85863	3.57066	3.5746	0.0190136	24h
Q9Y2U5	MAP3K2	3.5144	3.18966	2.64574	2.11779	3.02596	1.2442	3.53984	4.1759	3.461	2.36658	2.73015	NA	0.0437432	24h
Q9Y657	SPIN1	4.80139	4.89163	4.62243	4.39649	3.85036	4.58886	4.79005	4.88837	4.6252	4.74513	4.8107	4.9516	0.0483577	24h
A0A087WYF7;Q6UXV4	APOOL	4.59171	4.75451	4.83222	4.43887	4.50576	4.51241	4.41748	3.73894	4.24984	4.59692	4.54126	4.53225	0.0279248	48h
A0A0R4J2E8;A8MXP9;P43243	MATR3	8.56919	8.59033	8.65144	8.47683	8.69112	8.50802	7.82296	8.2447	8.33845	8.55204	8.74538	8.38576	0.0348005	48h
A0A2R8YFL0;P49711	CTCF	3.67274	4.14777	3.9227	3.48311	3.45176	3.399	3.35692	2.8181	2.98257	3.60171	3.59907	4.44051	0.0252914	48h
A0A3B3IRS7;A0A3B3IT31;A0A3B3ITP2;A0A3B3IU68;A0A3F2YP66;Q9NUN5	LMBRD1	3.04984	3.21582	3.43735	2.84746	3.08232	3.08309	3.00662	2.29334	2.48117	3.24205	3.50459	3.03547	0.0373665	48h
A0A499FIZ0	WDR26	3.6567	3.86643	3.89034	3.46894	3.93633	3.74097	3.44645	3.53875	3.24238	3.86556	4.37211	4.72676	0.0181806	48h
B4DJL6;B4DVT3;H3BRY6;Q96SY0	INTS14	3.48151	3.1082	3.09276	3.46614	3.57766	3.49335	NA	1.9847	2.92612	3.46353	3.45745	3.37667	0.00353962	48h
C0MHM2;E6ZCI6;Q86VZ5	SGMS1	2.31343	2.31685	2.0261	2.99131	3.00578	2.90444	1.77837	1.55264	NA	2.3847	2.41083	NA	0.0019934	48h
C9JNW5;C9JXB8;P83731	RPL24	9.19737	9.01749	8.96147	9.12757	9.03884	9.09864	8.83444	8.70711	8.72182	9.24263	9.12624	9.23438	0.000847179	48h
E5RIJ0;E7EW18;H0YBJ0;P06746	POLB	2.45506	2.58266	2.53028	2.89451	2.35577	2.74086	NA	NA	1.77779	2.57235	2.37591	1.98164	0.00371858	48h
E9PEJ6;H0Y547;P98196	ATP11A	4.16869	3.94016	4.13132	3.82932	3.96395	3.96147	3.52102	3.69815	3.70336	4.1324	3.82575	4.11907	0.0106507	48h
E9PFI4;G5E9Y7;O43679	LDB2	1.79944	1.46477	1.30689	0.854798	1.10666	1.70133	0.357545	NA	1.53893	1.60529	3.54311	4.35439	0.0324598	48h
H0Y9H6	CAST	3.18859	2.98555	3.00224	2.96118	2.58047	2.8998	-1.17588	NA	NA	2.96121	NA	NA	0.00645554	48h
H3BRI5;O95149	SNUPN	4.76574	4.56153	4.40024	4.93134	4.14495	5.02038	3.49036	NA	3.8365	4.65107	3.94485	NA	0.0346307	48h
H3BRL0;Q9BXC9	BBS2	2.15148	2.16265	2.34095	2.32526	2.18923	2.07151	NA	-0.673185	1.63215	1.28954	1.07133	1.40271	0.0147465	48h
O00562	PITPNM1	2.8275	2.47598	2.90106	2.73418	3.06516	2.72287	2.42027	1.43886	2.09414	2.54474	2.78931	2.57424	0.0306381	48h
O15084	ANKRD28	4.38088	4.25177	4.30593	4.24182	4.30508	4.34451	3.85174	3.91514	3.94813	4.33187	4.42754	4.32922	2.74e-05	48h
O15234	CASC3	4.46751	4.49818	4.8462	4.20923	3.93787	4.09766	NA	NA	NA	4.32549	2.15692	3.85445	0.00468276	48h
O60343	TBC1D4	6.25235	6.26577	6.28825	6.20729	5.82797	6.20754	5.48351	5.76244	5.89798	6.20692	5.90026	5.83083	0.0335361	48h
O60828	PQBP1	6.74536	6.67976	6.73074	6.46937	6.57903	6.57387	6.12221	6.22156	6.30847	6.89525	6.71891	6.50998	0.00197217	48h
O75554	WBP4	5.49931	5.68526	4.44306	6.31828	5.86257	5.74197	3.33775	3.24614	3.08832	4.83457	4.10528	NA	0.00166643	48h
P00387	CYB5R3	7.99638	8.05489	8.34528	8.01384	8.08671	7.98127	7.57871	7.66378	7.76404	7.94341	8.13402	7.77773	0.018805	48h
P01024	C3	1.931	1.99474	2.18131	1.38081	3.33624	1.76386	1.75096	1.73704	1.61934	3.41301	3.8645	3.17884	0.0186709	48h
P13804	ETFA	8.05882	7.98113	8.18073	7.9861	8.07988	8.01108	7.6966	7.72091	7.86937	8.14254	8.29329	8.43919	0.00186362	48h
P15924	DSP	7.59827	7.63327	7.6756	7.43717	7.35709	7.4568	6.94543	7.21354	7.2641	7.42885	7.89328	7.49417	0.0160187	48h
P16520	GNB3	4.44325	4.19861	3.95803	4.57286	3.97083	4.78098	3.25929	3.13968	3.58401	4.16891	3.41588	3.89988	0.0154069	48h
P31273	HOXC8	5.93358	5.93744	4.69178	5.91102	5.96595	5.94912	3.81131	4.0396	4.3582	5.53481	4.39223	4.21457	0.0100893	48h
P32780	GTF2H1	3.03238	2.85511	2.34122	4.81078	2.94245	3.23926	-0.178549	-1.12914	0.484251	2.73095	0.0602374	5.20326	0.04708	48h
P36551	CPOX	5.67886	5.48728	5.61332	5.51036	5.67174	5.57535	4.92782	4.97918	5.35732	5.48901	5.71316	5.24297	0.0253369	48h
P52907	CAPZA1	8.62265	8.46004	8.51661	8.57236	8.71842	8.69761	7.98427	8.03008	8.5052	8.68342	8.45818	8.83541	0.0334209	48h
P53999	SUB1	9.71007	9.7726	10.0216	9.50808	9.70017	9.5676	9.03631	9.34337	9.43526	9.81873	9.66625	9.32548	0.0404922	48h
P55072	VCP	9.83818	9.8539	9.96825	9.90615	9.96943	9.87422	9.14329	9.40207	9.65507	9.76954	10.0222	9.5554	0.026034	48h
Q08426	EHHADH	2.35425	2.57704	3.37156	2.45992	2.56706	1.54485	NA	1.56587	NA	2.22279	NA	NA	0.0384245	48h
Q08623	PUDP	5.67274	5.68962	5.82161	5.64145	5.43984	5.18045	5.05298	5.01298	5.11715	5.41696	5.48612	5.33959	0.00188212	48h
Q12904	AIMP1	7.26923	7.37246	7.39987	7.2366	7.29619	7.21563	6.88728	6.96167	6.93463	7.3269	7.65118	7.04733	0.0351635	48h
Q13164	MAPK7	2.07484	2.26834	2.48382	1.94526	2.11517	2.14536	1.69024	1.33571	1.15588	1.88829	1.85223	2.22217	0.00419604	48h
Q13233	MAP3K1	2.56642	2.06752	2.40411	2.21644	2.64526	2.59685	2.0709	1.10392	1.83482	2.58199	2.8587	2.37006	0.0333682	48h
Q14161	GIT2	3.78016	3.4562	3.58606	3.40087	3.4955	3.58249	3.08813	3.18841	3.40676	3.80103	3.71313	3.86726	0.00441347	48h
Q5VUJ6	LRCH2	2.00244	2.37654	2.42697	1.76151	1.663	1.52666	1.28863	1.17709	1.63061	1.45658	1.58479	2.3664	0.0360799	48h
Q6GMV2	SMYD5	4.62749	4.75277	4.45102	4.59685	4.30811	4.56692	3.33507	3.67367	4.19823	4.47214	4.206	4.99565	0.0291275	48h
Q6UUV7	CRTC3	4.1566	3.52757	2.8122	4.31771	4.22235	4.00471	1.85024	1.59689	3.47436	3.76684	3.2177	3.93652	0.0390904	48h
Q6UX07	DHRS13	1.91756	1.95039	1.73161	2.42788	1.83547	1.71043	1.1424	0.829045	0.952666	1.99748	1.68226	NA	0.0389794	48h
Q6ZRP7	QSOX2	3.91397	3.32884	3.02014	3.91694	4.15867	3.87975	2.56014	NA	2.01456	3.91655	4.12	4.12633	0.000179444	48h
Q7Z4Q2	HEATR3	2.93581	3.00187	2.87261	3.54243	3.4799	2.98822	2.19311	2.0496	2.76843	2.94981	3.67933	2.77907	0.0344242	48h
Q8IZ21	PHACTR4	4.69034	4.58846	4.65163	4.45776	4.40789	4.48804	3.55644	3.30451	3.55217	4.08189	4.46612	3.6214	0.00101376	48h
Q8N142	ADSS1	4.34624	4.06755	4.34405	4.30885	4.53077	4.3004	4.02063	3.70507	3.99574	4.31305	4.53254	4.72626	0.0117473	48h
Q8N573	OXR1	3.66713	3.54978	3.69407	3.27797	3.76669	3.71507	3.20368	2.76466	3.14941	3.43993	3.99344	3.47529	0.0415988	48h
Q8WZA9	IRGQ	6.87491	6.92045	7.14429	6.77761	6.79379	6.70851	6.33716	6.24485	6.54499	6.78246	6.85657	6.61181	0.00240686	48h
Q92733	PRCC	3.73352	3.65064	3.92477	3.90726	3.65458	3.9362	3.64792	3.56466	3.1605	3.88985	4.01439	4.30236	0.0327838	48h
Q96EY5	MVB12A	5.284	5.13551	5.33779	5.17953	5.43948	5.2096	4.78914	4.78229	4.8821	5.23626	5.6644	5.51728	0.00308301	48h
Q96I51	RCC1L	3.57786	3.37593	3.4645	3.49004	3.64409	3.62484	2.87078	3.24632	2.76044	3.66826	3.91789	4.40722	0.00466626	48h
Q99611	SEPHS2	4.12498	3.33589	4.40335	3.94208	4.33801	3.59099	3.89954	3.2087	3.19955	4.31345	4.65336	5.1631	0.047026	48h
Q9BV19	C1orf50	1.14073	2.20274	1.75579	2.30943	1.9209	2.65908	NA	NA	-0.609584	1.5538	1.58696	NA	0.00512185	48h
Q9H3Q1	CDC42EP4	4.61335	4.46694	4.55459	4.61992	4.53151	4.40168	3.37091	3.48412	3.64811	4.54238	4.68455	3.87273	0.00190953	48h
Q9NPA0	EMC7	5.20869	5.10768	5.23559	4.9109	5.34728	5.04361	4.32363	4.48311	4.96119	5.09808	5.36111	5.52556	0.0202336	48h
Q9NZM5	NOP53	4.00927	3.96862	3.74615	3.46928	2.52861	3.73217	NA	NA	NA	NA	NA	3.4672	0.0195323	48h
Q9P0J7	KCMF1	3.62815	3.47862	3.25348	3.80959	3.5662	3.33334	2.76675	2.82543	2.63765	3.4585	2.72195	3.25741	0.014542	48h
Q9Y3B9	RRP15	3.52742	3.61182	3.57852	3.53044	3.50766	3.41521	3.03633	3.16559	3.41719	3.54946	3.53075	3.37002	0.0213268	48h
Q9Y4D7	PLXND1	3.2895	3.17236	3.1557	3.57755	3.46567	3.42474	2.19068	2.80973	1.79326	3.60137	2.74254	3.16233	0.0107898	48h
A0A087WT87;A0A087X0U3;P43003	SLC1A3	2.9728	2.56558	2.64446	3.35764	3.11916	2.8874	NA	NA	3.05415	1.84907	0.131238	NA	0.0437314	72h
A0A087WVC4;A0A0A0MS54;P22694	PRKACB	3.71494	2.61365	2.24822	3.74999	3.57705	3.57928	2.09338	3.25483	4.07167	2.96422	NA	-11.7964	0.048238	72h
A0A0B4J2B4;K7EJ78;K7ELC2;K7EM56;K7EQJ5;P62841;S4R417;S4R456	RPS15	7.12396	7.48827	6.98353	7.53488	7.13035	7.3358	7.03881	6.8739	7.41955	7.02421	6.1606	6.28745	0.0482013	72h
A0A1B0GXG3;E5RGA9;E5RGZ0;E5RHC8;E5RHE8;E5RI78;E5RI95;E5RIA5;E5RIG4;E5RIZ1;E5RJJ6	NCALD	3.60891	4.22786	4.30029	4.40568	4.20148	4.12724	4.41261	4.07115	4.46737	3.92418	3.52594	3.26628	0.0463017	72h
A0A2R8Y543;A0A2R8YCH5;P35222	CTNNB1	8.06588	7.70467	7.69438	8.11426	8.1056	7.77432	7.58377	7.87489	7.93369	7.38413	6.98309	7.52696	0.0239006	72h
A0A3B3ITX4;E9PN17;O75964	ATP5MG;ATP5MG	5.45769	5.93268	5.4451	6.07443	5.72857	6.03015	6.07781	5.89326	5.84121	5.37781	4.21559	5.34223	0.0422968	72h
A0A494C0V9;B8ZZ87;Q6NZ67;Q6P582	MZT2B;MZT2B;MZT2B;MZT2A	2.96383	3.47241	2.82905	3.5008	2.78707	3.17768	3.19775	NA	3.70597	1.32133	NA	NA	0.0332457	72h
A0A5F9YFS9	SPCS1	5.64165	5.4006	5.40368	5.64058	5.56971	5.76131	4.5706	5.10342	5.60991	5.25232	3.9034	3.86969	0.0406243	72h
A6NC48;Q10588	BST1	5.17131	4.79471	5.03056	5.18497	5.20632	4.87098	4.41395	4.80105	4.95829	4.72004	4.30318	3.8377	0.0393573	72h
A6ZKI3	RTL8C	4.47191	4.60444	3.92986	5.02139	5.60694	4.88619	NA	2.64341	4.72303	3.42296	2.72459	NA	0.0158573	72h
B2WTI3;B2WTI4;K7EJU9;Q6NYC1	JMJD6	3.12092	2.2745	2.22769	2.42194	2.71055	2.29389	NA	NA	NA	2.10575	2.34876	-12.7624	0.0078025	72h
B7ZC38;Q9NR46	SH3GLB2	4.37481	4.46579	4.16214	4.77972	4.82579	4.6993	5.03748	4.83854	4.65935	4.03611	4.02455	3.9739	0.000135748	72h
C9JNG9	COL6A3	2.04768	1.40362	2.29199	2.05967	2.26192	2.05842	0.166093	-0.159117	1.73214	0.136297	-0.563549	0.0177709	0.00422706	72h
D3DRR9;Q86WR7	PROSER2	1.23138	2.03699	2.59148	NA	1.4721	NA	NA	NA	NA	-0.317916	NA	NA	0.00605636	72h
E5RJR5;P63208	SKP1	7.08063	7.32205	7.14486	7.73858	7.74268	7.86599	7.40235	7.36654	7.65931	7.24896	6.76016	6.53796	0.00355208	72h
E7ETU7;H0Y9G6;P09001	MRPL3	4.11059	4.06393	4.12585	5.0001	4.01985	4.73262	3.6804	3.74369	3.72968	3.56345	3.61251	2.95257	0.00800162	72h
E7ETZ4;Q9Y6E2	BZW2	4.83334	5.27281	4.75442	5.32964	5.26539	5.23759	4.84978	4.84019	5.34465	4.66029	4.39935	4.25949	0.0116875	72h
E9PNN3;Q03393	PTS	3.61287	3.10854	2.77499	3.1759	3.09308	2.97049	2.06818	2.13983	2.67034	1.39656	2.28381	2.31806	0.0124632	72h
F5GX29;H0YKE7;H0YNG9;Q99653	CHP1	3.72923	3.99239	3.71792	4.45638	4.40833	3.88513	4.26191	3.85591	3.56287	3.22376	2.72763	2.61176	0.00243035	72h
G3V599;Q96PC5	MIA2	2.56721	3.02785	2.53383	3.42954	2.84022	3.07318	2.55331	2.38699	3.40594	2.22964	1.39216	2.12709	0.0373833	72h
G3XAN4;Q15629	TRAM1	5.45256	5.45893	5.42826	5.49576	5.43176	5.41322	4.77512	5.34487	5.44942	4.97139	4.12205	4.07566	0.00943384	72h
H0Y7Z1	FN1	6.71475	6.8558	5.01876	6.99275	6.51491	6.8692	4.94278	3.00703	5.90005	5.21581	4.09369	2.6302	0.0465253	72h
H0YNG3;P67812	SEC11A	5.29255	4.81318	4.89929	5.30604	5.63257	5.47603	4.90004	5.08899	5.64233	5.05323	3.80705	4.1035	0.04216	72h
H3BRF9;Q96K21	ZFYVE19	6.96806	7.87554	7.09912	7.88199	7.8417	7.86463	7.5026	4.54534	4.19953	4.25936	3.08337	4.32338	0.00457692	72h
H7BYX6	NCAM1	5.85327	6.09106	5.54537	5.47079	5.82942	5.59374	4.91111	5.8626	5.57862	5.38837	4.14527	4.34495	0.0455622	72h
H7C1M2	SON	4.6795	4.67116	4.76201	4.53878	5.05021	4.53448	4.60364	3.206	3.79619	3.63694	4.03326	3.04774	0.0321655	72h
J3KRC4;J3KSX6;Q8TCD5	NT5C	2.31922	2.72141	2.04895	2.72809	3.0214	2.90167	2.57181	2.73024	2.84147	2.27356	1.05335	1.62357	0.0136344	72h
M0QY97;Q9UPT8	ZC3H4	6.10787	5.75303	5.69506	6.07768	6.33083	5.89781	5.58871	5.3489	3.60939	4.47518	4.67482	4.18821	0.0221081	72h
M0R3D4;Q9UI14	RABAC1	4.18755	3.75079	3.40697	3.91609	4.31083	3.99103	3.83967	3.82682	4.05703	3.39173	2.89292	3.43996	0.029278	72h
O14561	NDUFAB1	2.07809	2.304	1.56564	3.64596	3.30161	3.91664	3.09312	NA	3.70883	1.32065	NA	NA	0.0148586	72h
O14562	UBFD1	6.80909	7.1458	7.08972	7.06196	6.22968	6.9385	6.49291	6.333	6.70444	6.53549	5.77217	5.86678	0.0403357	72h
O14733	MAP2K7	3.05324	2.9076	2.5982	2.65126	2.8357	2.73124	3.33602	3.42642	3.08233	2.94164	1.99798	NA	0.0326841	72h
O43295	SRGAP3	9.13055	9.04628	8.27554	9.09018	9.08211	9.0225	8.64355	1.2373	0.875659	2.51449	0.241556	NA	0.0060864	72h
O75164	KDM4A	7.05682	6.87719	7.11943	6.53898	6.55099	6.78929	6.14055	6.52025	6.48271	6.57031	5.50882	5.50162	0.0178825	72h
O75340	PDCD6	5.52728	5.70376	5.24517	5.72441	5.6831	5.61655	4.2716	4.57746	5.66018	4.95415	4.40717	3.97161	0.0350453	72h
O94808	GFPT2	5.70905	5.82767	6.26409	6.45343	6.47357	6.25606	9.14001	9.29931	6.06349	5.27815	5.1447	5.4869	0.0270841	72h
O95379	TNFAIP8	5.64094	5.21936	5.98394	5.52518	5.81784	5.74892	5.80041	2.91621	2.5415	1.73483	2.20322	2.03852	0.00335032	72h
O95816	BAG2	5.10085	5.55271	5.68625	6.06974	6.05809	5.86803	5.40985	5.68484	5.88256	5.39738	5.27169	4.71723	0.0245913	72h
O95881	TXNDC12	6.84033	7.1528	6.57721	7.22742	7.21378	7.24992	7.01933	7.02002	7.15067	6.58928	6.41934	6.45131	0.00208211	72h
O96004	HAND1	7.93405	6.46544	6.28096	5.01296	7.24899	6.51219	7.29685	4.01142	4.78207	3.77521	2.13128	3.7194	0.0273506	72h
P02795;P13640;P80297	MT2A;MT1G;MT1X	3.77856	5.4446	6.38701	4.89249	3.69501	3.97472	3.10997	3.34213	1.30867	1.38855	2.38658	2.68953	0.0170569	72h
P03905	MT-ND4	4.7427	3.97388	4.74051	4.34784	5.35949	4.71637	4.54093	1.94587	2.81669	2.30459	2.70106	NA	0.0125004	72h
P04792	HSPB1	11.4117	11.4842	11.5335	11.5426	11.3811	11.479	11.0924	11.0256	11.3053	11.2454	10.8355	10.4962	0.0183973	72h
P06703;R4GN98	S100A6	7.30943	7.53088	7.77861	8.26329	7.63307	7.9237	6.79332	7.2504	8.25991	7.09665	5.843	6.38318	0.0422486	72h
P07093	SERPINE2	7.80728	7.62635	7.53163	7.77969	7.51788	7.73536	6.82312	6.4295	7.45341	7.09534	6.6544	6.01647	0.0193004	72h
P08133	ANXA6	9.50183	9.42521	9.42701	9.77525	9.79491	9.75919	9.35622	9.40952	9.81081	9.49376	8.63654	8.76298	0.0308629	72h
P08243	ASNS	7.28419	7.17214	7.33175	7.24174	7.42196	7.08339	6.49373	6.67783	7.41366	6.78957	5.44346	6.27735	0.0442572	72h
P08579	SNRPB2	6.7403	6.40242	6.30085	6.6116	6.28705	6.51078	6.56585	5.17607	5.21793	3.9115	2.95075	2.99563	0.00014841	72h
P09488	GSTM1	3.93277	4.83419	4.46093	5.32824	5.00281	5.40974	4.24557	4.28875	5.19785	4.06345	3.565	3.53222	0.0103585	72h
P14927	UQCRB	2.17714	3.89532	2.94212	3.84036	4.12137	4.19096	3.02813	2.95702	3.44834	3.05291	1.9872	2.46518	0.0411589	72h
P17483	HOXB4	2.91569	3.76216	2.82409	2.46955	2.06745	2.40718	3.6489	2.41302	1.90228	1.77023	1.559	1.30197	0.0349115	72h
P18669	PGAM1	9.27354	9.3935	8.91112	9.83661	9.78296	9.75826	9.07975	9.10051	9.69711	9.2244	8.68263	8.678	0.0173551	72h
P19971	TYMP	6.06571	6.54748	6.42935	6.66212	6.0609	6.46041	4.01052	4.65096	6.39401	5.25158	4.0584	4.81984	0.0386742	72h
P22681	CBL	5.76352	6.43884	5.88794	5.85736	6.10359	5.75423	6.59356	6.22384	7.00481	5.73857	4.95024	5.8411	0.0398442	72h
P31040	SDHA	8.55094	8.16059	8.34203	8.28838	8.07902	8.13194	8.08951	6.9028	6.8224	7.05569	6.60858	7.17993	0.00686792	72h
P37802	TAGLN2	8.39488	9.01574	8.73704	9.23503	9.15762	9.12552	8.40327	8.77315	9.20462	8.62388	8.08253	7.68411	0.0372443	72h
P46778	RPL21	8.04682	8.07036	8.0266	7.98627	7.90155	7.98038	7.90845	7.87233	7.74373	7.7033	7.07715	7.55752	0.0117501	72h
P50225	SULT1A1	6.52702	6.39334	6.39582	6.85454	6.80204	6.86643	6.4575	6.5697	6.74846	6.55164	5.77294	5.64346	0.0219308	72h
P53990	IST1	6.15539	6.45992	6.18507	6.27243	5.52246	6.14813	5.64653	5.92313	6.44002	5.80866	4.17577	4.78947	0.0490634	72h
P61026	RAB10	5.12956	4.78828	4.54003	5.15824	5.13463	5.14311	4.86486	4.71885	4.88833	3.50623	4.12209	4.06362	0.000884443	72h
P61313	RPL15	9.03503	9.36642	8.86575	9.36968	9.14207	9.36864	9.09246	8.73338	9.36004	8.85885	7.80797	8.15935	0.0281744	72h
P62269	RPS18	6.77579	8.14769	6.28889	8.16942	7.85922	8.09567	7.54464	7.45337	8.07579	6.81819	5.46017	5.95817	0.0212318	72h
P63218	GNG5	6.41054	6.03725	6.36357	6.54603	6.52393	6.41916	6.44768	5.84911	4.80405	4.75998	5.25305	5.3457	0.0245298	72h
Q03167	TGFBR3	2.99665	3.33941	3.26257	2.97384	2.28644	2.27173	2.41439	1.49688	2.69178	2.12284	1.74228	NA	0.0173588	72h
Q07960	ARHGAP1	8.9601	9.30099	9.33439	9.17331	9.0503	8.81624	8.77941	9.05583	9.32397	7.05446	7.96989	8.7907	0.040114	72h
Q13895	BYSL	1.72681	2.42192	1.74159	2.41282	2.35772	2.29871	2.17699	2.41339	2.55304	1.72962	0.757133	-0.590636	0.0272903	72h
Q15286	RAB35	5.14443	5.39964	5.73295	5.47132	5.8904	5.53949	5.72916	5.53359	4.98657	5.22917	4.44616	4.3901	0.0499693	72h
Q15417	CNN3	8.68653	8.59271	8.6581	8.26448	8.54383	8.26297	8.3587	8.20385	8.32774	8.27147	7.91246	7.58386	0.0130324	72h
Q16620	NTRK2	3.4771	3.89871	4.39991	3.70193	3.28354	3.40197	NA	NA	3.10733	NA	2.48165	NA	0.00154337	72h
Q4V328	GRIPAP1	3.04255	3.91159	2.79266	3.72623	4.11952	3.55877	3.03222	3.16286	3.69786	2.9011	2.32998	2.55939	0.0371986	72h
Q56VL3	OCIAD2	0.702894	1.94192	0.856576	1.84307	1.95091	1.5927	2.24816	3.11217	2.16552	-2.03924	-2.96908	-0.709772	0.000317665	72h
Q5BJD5	TMEM41B	2.08205	2.6648	2.17985	2.61491	3.12318	2.38	2.84088	3.01913	2.29779	1.87485	1.74546	1.91804	0.0274003	72h
Q5BJH7	YIF1B	4.32192	4.4446	3.98641	4.49364	4.569	4.45191	4.0472	4.09312	4.40311	4.00856	3.4033	4.0033	0.0374945	72h
Q5JZ02;Q96S44	TP53RK	3.25069	3.06637	2.6729	3.07501	3.38788	3.10954	3.20844	3.06598	3.02708	2.78525	2.70064	2.35501	0.0426654	72h
Q6EEV4	POLR2M	3.97801	4.73791	4.49885	4.92005	4.42987	4.23098	4.13616	NA	4.99996	2.1764	1.33673	1.65333	0.0324955	72h
Q6IQ49	SDE2	5.217	4.71402	4.38922	5.49282	5.35769	5.0324	5.2873	1.53512	3.01764	2.67829	1.68711	1.01379	0.0145362	72h
Q86Y82	STX12	5.354	5.85051	5.37186	5.6142	5.76233	5.65946	5.28934	5.43177	5.46682	5.26657	4.6612	5.00893	0.0208108	72h
Q8IYB1	MB21D2	2.06188	2.29299	2.06397	2.25061	2.59392	2.36539	2.9034	1.79514	1.85543	1.53909	0.747282	NA	0.011209	72h
Q8IYS1	PM20D2	3.90305	3.702	3.70237	3.16991	3.02508	3.71023	2.55113	2.0004	3.42937	2.70096	1.33649	NA	0.0133019	72h
Q8N5K1	CISD2	6.08895	7.13182	7.24822	7.30164	7.27509	7.20659	7.36629	5.34642	5.76048	5.25854	5.47439	5.00752	0.0213699	72h
Q8NFX7	STXBP6	5.64819	6.06063	5.90807	6.09276	5.86304	5.79763	5.09118	5.267	5.97225	5.22087	4.68808	5.06193	0.017038	72h
Q8TAV3	CYP2W1	5.96914	6.46699	6.25688	5.99042	5.39222	6.16277	4.72517	4.87581	5.78518	4.89338	4.70424	4.44158	0.00491132	72h
Q8TE58	ADAMTS15	3.87059	3.9521	3.77661	3.51233	3.19036	3.76065	3.64154	3.33625	3.47496	3.4359	2.71054	2.71164	0.0201893	72h
Q8WZA0	LZIC	2.84795	3.28784	2.465	3.44197	3.51959	3.40637	2.7899	2.8399	3.21079	2.77663	2.61819	2.41443	0.0199668	72h
Q969R8	ITFG2	2.36149	2.17546	2.13074	3.20191	2.20322	2.36464	2.38072	2.03997	3.00031	-0.161587	NA	NA	4.5e-05	72h
Q96AT9	RPE	4.9104	5.17287	4.75788	5.25317	5.20549	5.25956	4.69732	4.81347	5.25142	4.77075	4.4029	4.48257	0.0221619	72h
Q96C36	PYCR2	4.55465	4.3638	4.87246	4.69134	5.01367	4.49656	4.89203	4.48615	4.74214	4.30986	4.15831	3.82379	0.0407655	72h
Q96G25	MED8	3.79434	3.70405	3.08113	3.90976	3.28452	3.24018	NA	NA	3.2081	2.80647	NA	NA	0.0354687	72h
Q96GC9	VMP1	2.42	2.52722	1.6213	3.30132	3.20248	3.20089	NA	1.73557	2.14242	NA	NA	NA	0.000532339	72h
Q96K37	SLC35E1	4.06883	3.29156	3.87282	3.95614	3.85746	3.66138	3.90186	4.08901	3.57392	3.41339	2.91048	2.95044	0.0352328	72h
Q96KC8	DNAJC1	3.9151	4.20069	3.96982	4.14687	3.87086	4.04861	3.31814	3.45343	4.03312	3.65945	3.09779	3.11942	0.0262829	72h
Q96SL4	GPX7	4.97804	5.1085	5.02121	5.30904	5.10124	5.13129	4.66237	4.41362	5.32534	4.09021	3.80771	3.97598	0.00156684	72h
Q96SZ5	ADO	4.43143	4.86194	4.79934	4.7998	4.42137	4.96814	4.87575	4.82298	4.94039	4.25219	3.40983	3.97977	0.00989851	72h
Q9BPX5	ARPC5L	4.95748	5.53298	4.47339	5.49651	5.68245	5.63596	5.00366	5.15289	5.32712	5.02885	3.80651	4.37503	0.0441185	72h
Q9BQ95	ECSIT	3.03489	3.12201	2.94218	3.24811	3.19234	3.01114	3.11583	2.97291	3.39168	2.65436	2.59426	NA	0.00300546	72h
Q9BRP1	PDCD2L	4.06365	3.42441	3.58466	4.57896	4.17355	4.05979	3.26365	2.76521	3.58554	3.61334	2.52713	1.52704	0.0416151	72h
Q9BWH2	FUNDC2	4.58951	4.31158	4.36327	4.23	4.51646	4.33754	4.27801	4.08887	4.05134	4.24861	3.57405	3.34492	0.0434245	72h
Q9BYV8	CEP41	2.96931	3.15675	3.17935	3.13592	2.33059	2.66713	2.44781	2.93924	3.7837	2.23137	0.846491	0.362941	0.0155954	72h
Q9HCJ6	VAT1L	5.74743	5.81106	6.01351	6.03787	5.87989	5.62631	5.17001	5.59712	5.71526	5.13238	4.62245	5.12832	0.00560894	72h
Q9NRS6	SNX15	2.73229	3.67065	2.89636	3.4101	3.11747	3.33204	2.53979	3.15832	2.98447	2.40149	1.81998	NA	0.00928992	72h
Q9NY93	DDX56	3.23831	3.59233	3.2188	3.70159	3.74601	3.72149	3.7625	3.53266	3.53891	3.3425	2.69885	2.69418	0.00938767	72h
Q9NZ01	TECR	5.2917	5.24967	5.16245	5.47726	5.62244	5.48067	4.55517	5.15123	5.77262	4.79219	4.26302	3.88403	0.0236455	72h
Q9P0K8	FOXJ2	3.41158	3.94494	3.52063	3.595	3.05029	3.54038	3.46211	3.00775	3.25878	2.67482	2.10113	2.13872	0.00220795	72h
Q9P0S9	TMEM14C	4.06926	4.36169	4.25222	4.12494	4.23014	4.13896	3.46132	3.56112	4.57906	3.5127	2.31109	3.34984	0.0472266	72h
Q9ULC3	RAB23	5.66305	5.60519	5.56759	5.86511	5.73626	5.69573	5.40562	5.59372	5.70415	5.36357	5.19794	4.88593	0.00588206	72h
Q9Y3P4	RHBDD3	3.54436	3.19524	2.92473	2.55666	3.1264	2.67633	3.18568	3.25678	3.18868	2.04333	2.65172	NA	0.00813048	72h
Q9Y4Z0;V9GZ56	LSM4	6.20046	5.60381	6.09829	5.69952	6.20612	5.49293	6.09851	6.19302	6.31747	5.42927	3.64722	4.87058	0.0263807	72h
R4GMR5	PSMD8	6.42933	6.66741	6.69901	6.84946	6.97052	6.71468	6.64955	6.64231	6.71821	6.47644	5.67724	5.53391	0.0124841	72h
