# Supplementary material for: SARS-CoV-2-infected hiPSC-derived cardiomyocytes reveal dynamic changes in the COVID-19 hearts
Source: Stem Cell Res Ther. 2023 Dec 12;14:361. doi: 10.1186/s13287-023-03603-1 (PMC10717444; doi:10.1186/s13287-023-03603-1)
Supplement: Supplementary file 8 — Additional file 8. Table S7. Detailed list of proteins in six expression profiles identified by co-expression analysis. [file 13287_2023_3603_MOESM8_ESM.xlsx]

## Sheet: Table S7
Table S7. Detailed list of proteins in six expression profiles identified by co-expression analysis. Modules (1-6) correspond to protein specificity experssion levels in Figure 4A.
Protein Accessions	Gene Symbols	Normalized Protein Intensity (0h)			Normalized Protein Intensity 24h)			Normalized Protein Intensity (48h)			Normalized Protein Intensity (72h)			Module
		Repeat 1	Repeat 2	Repeat 3	Repeat 1	Repeat 2	Repeat 3	Repeat 1	Repeat 2	Repeat 3	Repeat 1	Repeat 2	Repeat 3
A0A087WTT8;A0A0A0MQX5;O94779	CNTN5	2.43657	2.48695	3.38021	3.06537	3.59668	3.16286	3.78707	3.5829	3.30132	3.59508	3.52355	4.04181	Module 1
A0A087WUB9;Q8WYA6	CTNNBL1	4.34775	4.60534	4.24275	4.90748	5.01698	4.92263	5.19985	4.81235	4.63405	4.64884	4.63478	4.91945	Module 1
A0A087WWU8	TPM3	5.56519	5.75953	5.41316	6.81634	6.96219	6.81991	7.39196	6.8231	7.06241	6.11753	6.31537	6.20565	Module 1
A0A087WWW8;B5MEB3;Q9Y6J0	CABIN1	3.57035	2.32468	1.69334	4.14063	3.90656	4.00175	4.3628	4.61689	3.55694	4.11731	3.77401	3.86196	Module 1
A0A0A0MR51;O60427	FADS1	4.00509	3.64807	3.60777	4.43681	4.95125	4.1715	4.44121	4.45815	4.49449	4.4952	4.35073	4.60318	Module 1
A0A0A0MRH0;Q9NVX2	NLE1	3.52403	3.16704	3.41928	3.79968	3.86348	3.8495	4.26062	4.13915	3.83583	3.99224	3.29639	3.89897	Module 1
A0A0A0MT72;A0A3B3IRS0;E9PEC4;Q9BSQ5	CCM2	4.76231	4.87326	4.3791	5.00547	5.26649	5.19871	5.60856	5.22205	5.26761	5.06264	5.27479	5.16943	Module 1
A0A0A0MTH3;Q13418	ILK	7.19886	7.1293	6.82146	7.47571	7.61317	7.46071	7.92917	7.63189	7.43885	7.39224	7.6961	7.46934	Module 1
A0A0B4J1R7;Q96B45	BORCS7-ASMT;BORCS7	NA	1.27904	1.64455	3.49454	3.62083	2.58001	2.9148	2.5962	3.64306	1.78995	2.89952	2.72696	Module 1
A0A0B4J286;A0A0B4J294;Q9UL33	TRAPPC2L	1.96854	1.76798	1.93121	2.69989	1.95593	2.5716	3.03405	2.51671	2.53108	2.50163	2.87298	2.99532	Module 1
A0A0C4DGW6;A6NDU8	C5orf51	3.98582	4.3404	3.76206	4.62679	4.57905	4.25625	5.79779	5.00521	4.69051	4.32126	4.67615	4.56108	Module 1
A0A1B0GW05;Q2PZI1	DPY19L1	4.0604	3.89896	3.97515	4.20108	4.47448	4.08894	4.25213	4.46879	4.08585	4.35584	4.52402	4.69975	Module 1
A0A1B0GWI2;O75503	CLN5	3.68415	3.42415	3.80727	4.05476	4.55231	3.9217	4.61113	4.65529	4.03737	4.50735	5.23836	4.91347	Module 1
A0A1W2PPG1;A0A1W2PPG5;A0A1W2PPP5;A0A1W2PQM3;A0A1W2PRC2;A0A1W2PS81;E7EQ34;I3L4Z6;I3NI02;O14653	GOSR2;GOSR2;GOSR2;GOSR2;GOSR2;GOSR2;;GOSR2;GOSR2;GOSR2	4.89759	5.10126	4.78973	5.88929	5.90385	5.73099	5.6112	5.51625	5.62144	5.12687	5.3224	5.89176	Module 1
A0A2R8Y6L5;Q13627	DYRK1A	5.21199	4.62725	4.53628	5.11727	5.11594	5.01248	5.3425	5.15154	4.84675	5.33595	5.93689	5.47111	Module 1
A0A2R8YGH5;H7C1E4;P61966	AP1S1	4.44555	4.72161	4.80566	5.46608	5.46344	5.19091	5.37586	5.37938	5.6439	4.99974	5.14065	5.12211	Module 1
A0A3B3ISF6	KLHDC7B	4.67591	3.33348	2.87532	4.92557	4.51904	4.64034	5.09636	4.37137	4.84492	5.87953	6.06026	6.49917	Module 1
A0A3B3ISV4	VKORC1L1	3.72223	3.67612	3.86476	3.84011	4.18684	4.54501	4.60365	4.56755	4.50402	4.1574	4.50258	3.92717	Module 1
A0A3B3IT57;E7EWZ0;E9PF49;Q9Y6M9	NDUFB9	3.62639	3.64653	3.99991	5.08193	5.39685	5.14734	5.66626	5.309	5.36947	4.75529	5.29799	5.05522	Module 1
A0A3B3ITW3;P28288	ABCD3	4.19337	3.71679	3.80556	4.41487	4.63531	4.25254	4.91272	4.54976	4.35401	4.31899	4.35935	4.81995	Module 1
A0A3B3IUA2	SNU13	6.56835	7.09867	6.89275	7.66775	7.7812	7.84585	8.18127	7.87917	7.99628	7.4501	7.91145	7.62015	Module 1
A0A3B3IUC5;Q8N8U9	BMPER	3.3557	2.63839	3.25934	3.27847	3.77178	3.40328	5.43376	4.77932	3.47528	4.33344	5.09639	4.89449	Module 1
A0A6I8PU73;Q99615	DNAJC7	4.93252	5.34488	4.55892	5.63102	5.59509	5.54508	5.99617	5.63868	5.49351	5.31226	5.56812	5.6976	Module 1
A6NGJ0;P51808	DYNLT3	3.49931	3.1099	2.45613	3.31513	3.78637	3.72574	3.27828	3.36552	3.44127	3.65267	4.05298	4.27507	Module 1
A6NMH8;E9PIF1;E9PJK1;E9PRJ8;H0YDJ9;H0YDL9;P60033	CD81	6.97833	6.16671	6.53546	7.0006	7.55253	7.04585	7.71444	7.57398	7.06948	7.17428	7.51692	7.24061	Module 1
A8MXQ1;A8MZH8;P53801	PTTG1IP	7.24069	5.46847	5.89678	7.20107	8.0883	7.40416	7.84443	7.463	6.952	7.52859	7.93935	8.19046	Module 1
B0QYN7;H3BPC4;H3BQQ9;P63279	UBE2I	4.74899	5.34673	5.203	5.98612	6.27667	6.14705	5.90414	5.80368	5.78094	5.47852	5.93999	5.05078	Module 1
B1AKV3;B1AKV6;F6UTR7;Q9NVA1	UQCC1	1.23066	1.56993	1.93618	2.00685	2.27388	1.89787	2.67781	2.72276	2.04578	2.0767	2.56304	2.50644	Module 1
B4DK47;Q5SZL3;Q5SZL4;Q5SZL5;Q5SZL6;Q9P0N9;U3KPS8	TBC1D7	2.74863	1.19336	1.73646	2.88252	3.09077	3.11534	3.03734	3.01868	3.25259	2.87526	3.10723	3.08512	Module 1
B4E1Q4;O14730	RIOK3	3.18175	2.90786	2.78716	3.65197	3.38721	3.61825	3.22234	2.98501	3.69312	3.69976	3.79122	3.47168	Module 1
C9J1V9;D6RBD7;O43324	EEF1E1-BLOC1S5;EEF1E1;EEF1E1	4.56362	5.14368	4.89406	5.6744	5.70681	5.5234	6.06654	5.59027	5.64851	5.64783	5.31578	5.69182	Module 1
C9J5D1;E7EQ69;Q9GZZ1	NAA50	3.63744	3.98715	3.30665	4.08332	4.24426	4.18262	4.53789	4.39179	4.10768	4.09519	4.01124	4.10203	Module 1
C9JVE2;Q96GG9	DCUN1D1	3.15023	3.31031	2.2132	3.63165	3.96165	3.96113	4.22944	3.87598	4.14218	3.76104	3.27886	3.46883	Module 1
D6RFG8;P27707	DCK	3.98874	3.74457	3.71582	4.01096	4.24653	4.16198	4.56669	4.41905	4.32118	4.22047	4.28234	4.39278	Module 1
D6RGG3;Q99715	COL12A1	5.03468	4.37446	4.40993	7.12213	5.69198	5.00405	6.49676	6.51563	7.05776	5.70104	6.52873	6.49798	Module 1
E7EQL5	DYNC1I2	7.00379	7.0667	6.86165	7.36153	7.48255	7.33264	7.5276	7.12262	7.34927	7.37095	7.69734	8.16026	Module 1
E9PPW7;O00217	NDUFS8	4.93342	5.25838	4.87208	5.42292	5.7993	5.6004	5.86577	5.67769	5.60048	5.60514	5.48415	5.20364	Module 1
F2Z2U4;Q9Y4A5	TRRAP	2.86559	2.82716	2.96739	3.038	3.33557	3.18168	3.563	3.30153	3.30568	3.21204	3.6046	3.13338	Module 1
F5GX09;Q5HYJ3	FAM76B	2.59266	2.02773	2.25732	2.92657	2.70075	2.99233	2.99334	2.63161	3.08194	2.82912	3.28682	2.9216	Module 1
F5GYQ1;P61421	ATP6V0D1	5.26541	5.49511	5.55475	6.1115	6.45293	6.21716	6.52448	6.40926	6.27608	5.8475	6.27693	6.32858	Module 1
F8VNT9;F8VV56;F8VWK8;F8W022;P08962	CD63	6.91296	6.63659	6.74213	6.85873	7.27324	7.01215	7.29235	7.89567	6.94184	7.62437	8.29253	8.96476	Module 1
F8VQX6;H0YI09;Q9H8H3	METTL7A	7.00952	6.85794	6.84989	7.36012	7.81811	7.49981	7.66334	7.59754	7.55611	7.46899	7.43469	7.32999	Module 1
F8W7R3;Q9NVI1	FANCI	NA	0.118582	0.569814	NA	0.721412	NA	2.60229	1.4913	0.458628	2.7446	2.40606	1.79594	Module 1
G5EA06;Q92552	MRPS27	4.10003	3.70441	3.31727	4.47965	4.59119	4.3306	4.31804	4.27578	4.49933	4.22224	4.04957	4.04371	Module 1
H0Y4B0;O43414	ERI3	4.71679	4.1213	3.77342	5.0836	4.90225	4.88777	4.8728	4.63876	4.96924	4.99874	4.7246	5.17105	Module 1
H0YLB9;P49641	MAN2A2	2.54001	2.11185	2.52102	3.14294	3.3179	3.18311	3.44038	3.5655	3.31615	3.21119	4.11897	3.82681	Module 1
H0YNH8;Q9BZF9	UACA	4.27331	4.05191	3.5552	4.2823	4.19732	4.32365	4.71826	4.46781	4.26909	4.61753	4.86237	4.79604	Module 1
H3BNC9;P08708	RPS17	6.92341	7.53697	7.2464	7.72831	7.82627	7.81029	8.01257	7.60821	7.75659	7.42269	7.70191	7.59817	Module 1
H7C285;O95858	TSPAN15	4.99795	4.42163	4.26368	5.00599	4.96394	5.1915	5.10536	5.31006	5.58425	5.23042	5.33418	5.48163	Module 1
J3KR44;Q96FW1	OTUB1	6.71758	6.5618	5.88123	7.0501	7.24964	7.20135	7.34058	7.52742	7.52148	6.98888	6.33183	6.92856	Module 1
J3QL56;O75880	SCO1	4.23718	4.36055	3.70167	4.93571	4.91123	5.26184	4.53585	4.58826	5.12889	4.82732	4.54089	3.95336	Module 1
J3QT87;Q96SW2	CRBN	3.97271	3.64097	3.4177	4.06388	4.18215	4.16817	4.50526	4.81411	3.86876	4.68805	4.36095	4.96112	Module 1
K7EKI8;O60437	PPL	5.15841	5.23631	5.21124	5.30007	5.77705	5.39861	5.73655	5.77393	5.5132	5.75102	5.39118	5.70423	Module 1
K9J957;P61289	PSME3	3.86836	4.11682	3.93382	4.4557	5.00277	4.67875	5.09347	4.86029	4.35078	4.43046	4.6666	4.91195	Module 1
M0QXB4;O14579	COPE	4.94065	5.34942	4.94638	5.91196	6.07361	5.92954	5.90749	5.90161	6.10526	5.50937	5.72174	5.79661	Module 1
M0QZ12;Q96CP6	GRAMD1A	4.48754	2.73678	3.06328	3.80633	3.11425	4.65965	6.13707	6.34334	4.16885	5.12232	5.24594	6.5673	Module 1
O00161	SNAP23	6.0565	6.24518	5.83948	6.56605	6.78886	6.53719	6.80934	6.60514	6.5362	6.44265	6.58751	6.28781	Module 1
O00231	PSMD11	7.37754	7.32084	7.20651	7.66329	7.84446	7.63612	8.08169	7.85104	7.71599	7.79403	7.50333	8.17309	Module 1
O00410	IPO5	7.53664	7.43675	7.36348	7.63771	7.75172	7.81312	7.89793	7.71074	7.86237	7.66841	7.78125	7.81249	Module 1
O00483	NDUFA4	5.90187	6.20062	6.01998	6.65949	6.82004	6.70964	6.50299	6.59381	7.01966	6.49286	6.42146	6.25386	Module 1
O14929	HAT1	5.39139	4.94232	4.98554	5.50186	5.96101	5.69513	6.36977	6.17124	5.53109	5.81638	6.33217	6.35612	Module 1
O43310	CTIF	4.15088	3.16737	2.98918	4.38764	4.32971	4.21311	3.55099	3.95797	3.75941	4.53877	4.38144	4.41361	Module 1
O43617	TRAPPC3	3.84983	4.03916	3.69737	4.63892	4.89805	4.62826	4.44416	4.44775	4.80144	4.14444	4.52274	4.00756	Module 1
O43678	NDUFA2	3.75431	3.54911	3.84067	4.74574	4.86566	4.85528	5.11308	4.53902	4.99929	4.16522	4.48028	4.31082	Module 1
O43809	NUDT21	6.17848	6.4092	6.19048	6.62931	6.75644	6.75107	6.6174	6.62721	6.7402	6.47382	6.49921	6.66133	Module 1
O43813	LANCL1	6.49421	6.62977	6.40407	6.83912	7.00928	6.89011	7.03303	6.96366	7.00345	6.81254	6.62033	7.02228	Module 1
O60488	ACSL4	3.81466	3.41582	2.99613	3.60792	4.15505	3.91618	3.94086	4.02301	3.90569	3.91729	4.59074	4.30495	Module 1
O60518	RANBP6	3.69503	3.74758	3.34718	3.96561	3.9202	3.95362	4.13877	4.06206	3.85333	3.95362	4.10756	4.08392	Module 1
O60684	KPNA6	6.62579	6.67051	6.54898	6.8141	7.04641	6.84846	7.21133	6.90974	6.89462	6.77308	7.01745	7.03753	Module 1
O75348	ATP6V1G1	3.12171	4.01926	3.77558	4.68792	4.6616	4.68835	5.00122	4.58228	4.56778	4.09976	3.73605	4.52689	Module 1
O75396	SEC22B	7.3484	7.52867	7.50361	8.03937	8.30437	8.03671	8.36051	8.17557	8.23353	7.90884	7.79048	8.20296	Module 1
O75695	RP2	6.55109	6.88364	6.61806	6.58229	7.3551	7.70399	8.02816	8.18981	7.66591	7.8699	7.37448	8.24869	Module 1
O75935	DCTN3	3.46832	4.42418	3.50701	4.5283	4.84751	4.76482	5.00019	4.81729	4.82619	4.18844	3.8637	4.24523	Module 1
O95084	PRSS23	3.62383	3.98907	4.61028	4.79851	4.59555	4.84142	5.1476	5.5887	5.05465	5.10572	4.9569	5.0242	Module 1
O95197	RTN3	7.13073	7.07456	6.88204	7.43494	7.57252	7.57661	7.53197	7.57206	7.75358	7.36659	7.24638	7.59794	Module 1
O95295	SNAPIN	3.29007	3.52171	3.70534	4.18421	4.24977	4.12681	4.20802	3.50326	3.89618	3.70226	4.02478	3.68213	Module 1
O96011	PEX11B	2.00058	1.83388	1.38408	3.31133	3.58946	3.35844	3.63178	3.33526	3.73169	2.99642	2.74816	2.90559	Module 1
P02458	COL2A1	10.331	10.2313	10.6366	10.7586	11.1851	10.6797	11.0511	11.2168	10.7389	10.8183	11.5234	11.4063	Module 1
P05162	LGALS2	1.99098	2.84337	1.87453	2.67497	3.06163	2.28504	3.10887	3.09042	2.33724	3.50459	3.91758	3.55784	Module 1
P05386	RPLP1	7.24117	7.19026	6.79611	8.42179	8.16926	8.27761	7.77954	8.14492	8.58539	7.5915	7.60804	7.69834	Module 1
P06280	GLA	3.6062	3.37193	3.22614	3.5049	4.15583	3.84062	3.91815	4.33675	3.77092	4.16763	4.56118	4.6789	Module 1
P07355	ANXA2	11.562	11.5241	11.2181	12.0302	11.966	11.9995	11.8985	11.8997	12.1083	11.8357	11.5997	11.6674	Module 1
P07711	CTSL	6.73457	6.53598	6.69553	6.90621	7.4792	6.99627	7.41351	7.46732	6.91262	7.37695	7.71735	7.55098	Module 1
P09525	ANXA4	6.06818	6.32369	6.00639	6.40569	6.76736	6.56001	6.83839	6.75002	6.91322	6.45415	6.56665	6.59593	Module 1
P10619;X6R5C5;X6R8A1	CTSA	5.66449	5.55047	5.68946	5.73509	6.28301	5.74459	6.54706	6.43692	5.76091	6.33683	6.67294	6.69507	Module 1
P11908	PRPS2	4.81708	4.72602	4.70203	5.08037	5.30065	5.22168	5.6823	5.306	5.21281	5.30688	5.14568	5.63053	Module 1
P12955	PEPD	7.62195	7.22595	7.06992	7.9058	7.71294	7.73153	7.93909	7.79717	7.30708	7.93217	8.05808	7.93497	Module 1
P16278	GLB1	7.32658	6.78468	7.29694	7.25874	7.96892	7.348	7.52228	7.6737	7.17081	7.77139	8.39269	8.13967	Module 1
P18858	LIG1	2.38266	2.20157	3.03986	3.06905	3.50682	3.15815	4.09327	4.07178	3.20483	3.76488	3.9531	4.16545	Module 1
P21283	ATP6V1C1	3.5709	3.7069	3.80027	4.51374	4.78668	4.52874	4.69425	4.55871	4.461	4.24029	4.0623	4.01005	Module 1
P23528	CFL1	10.1036	10.2727	9.99019	10.6863	10.9089	10.7589	11.0912	10.8573	10.9111	10.58	10.7584	10.6802	Module 1
P23919	DTYMK	5.44279	5.42086	4.83853	5.68606	5.53068	5.84442	6.22063	6.23572	6.10605	6.0026	5.41335	6.58979	Module 1
P30046	DDT	5.38832	5.04365	5.16193	5.82522	5.8446	5.87178	5.86935	5.66694	5.7309	5.71758	5.80034	5.50364	Module 1
P35244	RPA3	4.26416	4.40727	4.11266	4.89194	5.04582	4.95369	5.06023	4.85443	4.81066	4.66621	4.82439	4.52709	Module 1
P35475	IDUA	2.98018	4.20467	3.45815	4.12451	4.1403	4.51172	4.7691	4.9111	4.84576	4.93914	4.54742	5.60113	Module 1
P35998	PSMC2	6.93398	6.83059	6.40136	7.20911	6.99916	7.13181	7.35265	7.04656	6.76959	7.21484	7.55852	7.43147	Module 1
P36873	PPP1CC	7.18179	6.7877	5.74974	7.62338	7.78209	7.67414	7.35994	7.38371	7.63509	7.10616	7.48312	7.22891	Module 1
P40938	RFC3	3.80132	3.72341	3.99023	4.20819	4.4737	4.14857	5.15958	4.79221	4.45769	4.35491	4.04097	4.33711	Module 1
P42126	ECI1	6.22729	6.43805	6.31384	6.51994	6.70803	6.67317	6.76887	6.73594	6.76859	6.60052	6.84203	6.80034	Module 1
P48047	ATP5PO	6.74472	7.25819	6.9393	7.46012	7.57427	7.60213	7.90804	7.63632	7.70385	7.14193	7.34785	7.5005	Module 1
P49458	SRP9	6.82746	7.34277	6.70362	7.65303	7.85097	7.84454	7.61517	7.74825	7.58227	7.42314	7.212	7.39452	Module 1
P49888	SULT1E1	1.93894	3.14743	1.99288	3.08705	4.82632	2.84341	6.89321	6.93236	2.8314	5.36022	6.64046	6.22439	Module 1
P51809	VAMP7	3.42243	3.34038	3.14299	3.79147	4.28314	3.76428	4.1747	4.08063	3.75478	3.75499	3.61293	3.82377	Module 1
P52292	KPNA2	6.52432	6.25382	6.4102	6.54156	6.92537	6.58802	7.00221	6.73266	6.66416	7.02841	7.21099	7.02617	Module 1
P54920	NAPA	5.23905	5.38997	5.33168	6.33855	6.65718	6.30455	6.20523	6.28123	6.36051	5.80431	5.77103	5.79958	Module 1
P55735	SEC13	8.03409	7.64319	7.78194	8.07218	8.33074	8.16284	8.14825	8.0573	8.07981	8.21585	8.17248	8.39737	Module 1
P59998	ARPC4	7.62653	7.58367	7.91546	8.20798	8.66376	8.3881	8.40178	8.46728	8.44698	8.13627	8.21778	8.33517	Module 1
P60981	DSTN	8.39947	8.05209	7.82204	8.64191	9.02465	8.68196	9.51824	9.09154	8.71087	8.63024	8.83813	8.90211	Module 1
P61326	MAGOH	4.76593	4.50548	4.71475	5.21725	5.39902	5.39058	5.79742	5.33364	5.15085	5.12958	5.2628	5.21858	Module 1
P61970	NUTF2	8.17861	8.22341	8.23615	8.63525	8.8854	8.74616	8.81236	8.64841	8.76159	8.45607	8.65924	8.40024	Module 1
P62140	PPP1CB	7.28077	7.55957	7.42818	7.88756	8.0413	7.83239	8.14062	7.79479	7.79015	7.75924	7.78654	7.95905	Module 1
P62195	PSMC5	7.22613	7.38631	7.25946	7.43711	7.75661	7.58352	7.9996	7.79161	7.50699	7.54546	7.73951	7.95267	Module 1
P62487	POLR2G	4.07287	3.70231	4.13791	4.18373	4.37666	4.29439	4.62892	4.37819	4.35597	4.60317	4.70581	4.70573	Module 1
P63167	DYNLL1	6.68765	6.57747	6.17924	7.54758	7.34366	7.59669	7.13255	6.98862	7.68466	6.77169	7.08712	6.50248	Module 1
P82921	MRPS21	2.18011	2.41596	2.26015	3.2017	3.36972	3.12483	3.75935	2.91501	3.35204	2.73447	2.96673	2.82936	Module 1
P83436	COG7	4.58878	4.23616	4.37722	4.70806	4.80274	4.71024	4.65629	4.69564	4.79414	4.7026	4.8434	4.61261	Module 1
P84090	ERH	7.41771	7.82312	7.59509	7.99971	7.98237	8.04935	8.1674	8.09147	7.99094	7.91027	8.27325	8.02541	Module 1
Q00535	CDK5	4.21189	4.37456	4.48183	4.44666	4.93886	4.75894	5.23093	4.87527	4.82192	4.75957	5.1057	4.73622	Module 1
Q08380	LGALS3BP	7.43566	7.18343	7.69762	7.43605	8.11847	7.55509	8.34908	8.18489	7.77909	8.47085	8.72196	8.17743	Module 1
Q12974	PTP4A2	2.75748	3.24563	3.36156	3.90153	4.09038	3.9098	3.88268	3.98685	4.26201	3.6855	3.75226	3.48472	Module 1
Q13155	AIMP2	6.4626	6.52963	6.47947	6.88857	7.13223	6.90888	7.04514	6.91783	6.89509	6.82734	7.13216	6.70783	Module 1
Q13505	MTX1	3.77679	3.82253	3.7281	4.25165	4.46512	4.38197	4.31953	4.43866	4.45451	4.03708	4.74062	4.94273	Module 1
Q13868	EXOSC2	4.26541	4.47506	4.47879	5.00259	5.03881	5.16419	5.17621	5.14185	4.93639	5.11454	4.79257	4.33354	Module 1
Q13907	IDI1	4.87615	4.78892	4.47142	5.49573	5.60628	5.44498	5.77285	5.59297	5.32518	5.05179	5.06507	5.24779	Module 1
Q14353	GAMT	5.2791	4.94225	4.42847	5.45351	5.78122	5.53782	5.95585	5.69181	5.61378	5.54133	5.78496	6.37389	Module 1
Q15008	PSMD6	5.77796	6.16706	5.81643	6.69455	6.87428	6.71989	6.62838	6.59913	6.86241	6.46247	5.98157	6.17627	Module 1
Q16718	NDUFA5	3.37834	3.80776	3.97391	4.60159	5.05625	4.77769	4.45478	4.40769	4.64709	4.08845	4.42837	3.77308	Module 1
Q2TAL8	QRICH1	4.65404	4.40542	4.43245	4.83385	4.74413	4.99384	5.07464	4.96925	4.68763	5.27302	5.31292	5.3683	Module 1
Q658Y4	FAM91A1	4.76002	4.25664	4.31508	4.64177	4.89419	4.72114	4.86804	4.70848	4.62285	4.86017	5.10695	5.04375	Module 1
Q6GMV3	PTRHD1	3.35433	4.03303	2.71568	4.4983	4.28597	4.72393	4.5071	4.80613	4.42275	4.37353	4.50316	4.57346	Module 1
Q6YHU6	THADA	2.74734	3.21944	2.5861	3.11491	2.75852	3.93683	4.19017	4.14682	3.83466	3.88673	4.30411	4.10465	Module 1
Q7L0Y3	TRMT10C	4.39083	4.31238	3.84701	4.94431	4.90225	4.88302	5.1902	4.70783	5.04524	4.89414	4.5291	4.61261	Module 1
Q7L2H7	EIF3M	6.00887	5.93015	5.45301	6.23238	6.51352	6.37428	6.33082	6.36205	6.46015	6.15198	6.22306	6.35001	Module 1
Q7LGA3	HS2ST1	5.78675	5.08142	5.36323	5.95991	6.08247	6.07525	6.00426	5.90587	5.76085	6.16193	5.90374	6.11714	Module 1
Q7Z3Z5;Q93074	MED12	1.6722	1.15645	0.863122	1.13718	1.95709	1.91873	2.19319	2.30663	2.32851	2.10976	2.56941	1.83842	Module 1
Q7Z4G1	COMMD6	2.61822	2.77463	2.539	4.21004	4.28457	4.09359	4.47572	3.86754	4.05076	4.07681	2.97531	4.32593	Module 1
Q7Z5G4	GOLGA7	3.46677	2.90069	2.74626	3.83021	4.13639	3.69005	3.9485	3.80875	3.71667	3.68767	3.18581	NA	Module 1
Q86SX6	GLRX5	3.95705	4.92754	4.33254	4.9022	4.67753	4.87122	4.72623	5.00599	4.95851	5.06311	5.19035	5.71349	Module 1
Q86UT6	NLRX1	2.85606	2.87544	2.65127	3.22479	3.07753	2.99847	3.08615	3.41557	2.95225	3.30275	3.62857	3.41306	Module 1
Q86VN1	VPS36	5.85678	5.5582	5.47339	5.88727	6.05614	5.94058	5.92001	6.12158	5.94417	5.95632	6.22918	6.01595	Module 1
Q8IV08	PLD3	9.22036	8.94677	9.38823	9.48477	9.89311	9.38989	10.249	10.0368	9.4727	9.74323	10.3155	10.2545	Module 1
Q8IVW6	ARID3B	3.4893	2.38138	2.1911	2.85851	3.22706	3.38672	4.00679	3.51126	2.82121	3.90061	4.03815	4.36567	Module 1
Q8N357	SLC35F6	2.35328	1.43344	2.00581	1.95294	2.41312	2.57576	2.91933	3.27586	2.96102	2.70532	3.01931	3.26635	Module 1
Q8NBJ4	GOLM1	4.9751	4.77734	5.26027	5.69349	5.51493	5.70332	5.27259	5.24275	5.51701	5.44875	4.9681	5.40904	Module 1
Q8TC12	RDH11	5.03443	4.9708	4.85743	5.12462	5.40406	5.28961	5.69908	5.50633	5.26151	5.21423	5.1869	5.53548	Module 1
Q8WUY1	THEM6	3.12111	2.96503	3.27027	3.21173	3.46126	4.1763	4.35989	4.31291	4.22488	3.96273	4.40036	3.23137	Module 1
Q8WW59	SPRYD4	4.00507	3.12196	3.33003	4.27403	4.22477	3.96989	4.88463	4.93996	4.24189	4.31445	4.86708	5.0438	Module 1
Q8WYA0	IFT81	-0.442001	0.91589	-0.00293985	0.92823	0.985714	0.669923	1.84994	1.0877	1.1044	0.561809	NA	NA	Module 1
Q92696	RABGGTA	4.45223	4.46057	4.46693	4.79047	5.16791	4.74177	4.97149	4.76469	4.75741	4.8098	5.04769	4.97103	Module 1
Q96BM9	ARL8A	5.71284	5.02551	4.8364	5.79229	6.25125	6.0224	6.44425	6.34683	6.1303	6.12548	5.28189	6.42297	Module 1
Q96DX4	RSPRY1	3.79143	3.00234	2.98104	3.91696	3.86507	3.79995	3.9404	3.47666	3.56389	3.9398	3.95755	4.28457	Module 1
Q96EA4	SPDL1	2.84141	2.82727	2.72785	3.61453	3.79501	3.50425	4.24008	3.69963	3.3939	3.35074	3.77665	3.87508	Module 1
Q96EK6	GNPNAT1	2.94055	2.40157	2.43958	3.77218	3.97843	3.81354	4.09857	4.03307	4.57871	3.74429	3.71846	2.65329	Module 1
Q96EL2	MRPS24	2.24418	3.21155	2.4708	3.20692	3.3276	3.34122	4.125	3.65905	3.92869	3.5169	3.67788	3.67306	Module 1
Q96EL3	MRPL53	2.63399	3.53889	2.57675	3.3942	3.57826	3.62644	4.17805	3.68522	3.65862	3.86119	3.97353	3.63848	Module 1
Q96HR3	MED30	1.79846	1.38712	1.93828	2.00818	2.48914	2.17553	2.72126	2.46326	2.69069	2.11123	2.31705	2.55032	Module 1
Q96LJ7	DHRS1	4.63808	4.81704	4.82921	4.87139	5.14947	5.16888	5.77252	5.51994	5.06389	5.51109	5.33254	5.71522	Module 1
Q96S19	METTL26	4.36162	4.61611	4.53147	5.04985	5.11086	5.07616	5.18218	4.89466	5.06968	4.84078	4.92521	4.88253	Module 1
Q99471	PFDN5	4.2618	4.45701	4.61741	5.15952	5.33056	5.20073	5.24077	4.73808	5.27738	4.58235	4.84511	5.07336	Module 1
Q99570	PIK3R4	3.41865	3.12858	2.98149	3.34537	3.56567	3.55482	3.99703	3.18205	3.3806	3.93819	3.97012	3.96297	Module 1
Q99622;U3KQ85	C12orf57	1.37409	0.762388	1.79025	3.3726	3.21092	3.35572	3.44876	2.70127	3.18418	2.37308	3.79635	2.08406	Module 1
Q9BQ69	MACROD1	4.14398	4.36315	3.83804	4.9386	5.07166	5.11247	5.00468	4.97745	5.19482	4.69558	4.60399	4.74873	Module 1
Q9BQS8	FYCO1	6.16188	5.33343	4.75776	6.14481	5.86018	6.0676	6.63191	6.25281	5.69492	6.533	6.93581	6.93918	Module 1
Q9BSU1	C16orf70	2.81861	2.45193	2.59206	3.01677	3.28675	3.019	3.5712	3.04189	3.14329	3.45258	3.26161	3.37247	Module 1
Q9BTU6	PI4K2A	3.78653	3.29788	3.40009	3.60797	3.83716	3.86634	3.92866	4.08101	3.60075	4.15511	3.99597	4.10197	Module 1
Q9BZQ6	EDEM3	3.27501	3.13081	3.43128	4.29173	3.82454	3.73491	4.18766	3.47417	3.51783	3.87071	3.98465	4.4362	Module 1
Q9GZQ3	COMMD5	2.94599	3.6028	3.15046	4.33349	4.41771	4.14295	3.96425	3.85516	4.42706	3.75153	3.67781	3.57522	Module 1
Q9H4A6	GOLPH3	4.74688	5.12255	4.68666	5.74437	5.76267	5.62266	5.82625	5.31405	5.77114	5.30902	5.08346	5.11	Module 1
Q9H4L7	SMARCAD1	3.84757	3.48707	3.63641	3.78754	4.17254	3.82162	4.38873	3.96257	3.80231	4.06321	4.65035	4.45483	Module 1
Q9H9J2	MRPL44	3.1697	3.28863	3.20754	3.6794	3.99607	3.83783	4.14289	3.78778	3.8944	3.48174	3.89525	3.54453	Module 1
Q9HBH1	PDF	2.50028	3.17327	3.08895	3.51949	3.6391	3.12642	4.25402	4.60274	3.98879	3.83927	4.02187	3.90973	Module 1
Q9HBH5	RDH14	4.69785	4.68539	4.79911	4.93987	5.19203	5.04909	5.08458	5.09246	5.13109	4.98746	5.23072	5.07473	Module 1
Q9HC98	NEK6	2.40593	2.0586	1.83355	2.54901	2.85259	2.58841	2.92567	3.06839	2.71006	2.39239	2.9374	3.12693	Module 1
Q9NPA8	ENY2	3.53238	3.36284	3.29138	4.05478	4.2423	3.98583	4.04575	4.22159	4.14365	3.69447	3.58501	4.17843	Module 1
Q9NPH3	IL1RAP	4.6397	4.22812	3.91338	5.71148	4.58833	4.99181	5.18682	5.20601	5.33379	5.00615	5.04136	5.80766	Module 1
Q9NR99	MXRA5	2.83415	3.73733	3.23923	4.28192	4.40536	4.3663	4.50553	4.72882	4.11087	4.15527	4.40973	4.75052	Module 1
Q9NVG8	TBC1D13	4.26559	4.58246	4.2793	4.77273	4.94822	4.80383	4.97457	4.75074	4.8511	4.55567	4.57401	4.81786	Module 1
Q9NVH1	DNAJC11	6.38844	6.02313	6.04988	6.35551	6.60333	6.58882	6.4256	6.77229	6.49851	6.74131	7.13168	6.91785	Module 1
Q9NVM6	DNAJC17	1.15159	2.38063	1.81439	3.39825	3.33474	3.25268	3.22853	2.95696	3.01657	2.00393	3.04313	3.1132	Module 1
Q9NWY4	HPF1	4.07223	3.86667	3.7417	4.3623	4.17871	4.21102	4.6324	4.32045	4.37395	4.33421	3.88312	4.33841	Module 1
Q9NX08	COMMD8	2.56824	2.18499	2.51412	4.43818	4.36402	4.06078	3.75833	3.68879	2.28295	3.31983	2.67213	NA	Module 1
Q9NX47	MARCHF5	4.23614	4.24523	4.10697	4.43305	4.70346	4.55857	4.56781	4.56695	4.77949	4.41122	4.89674	4.47422	Module 1
Q9NXW9	ALKBH4	3.6688	3.90422	3.78791	4.15178	3.95962	4.11623	4.35466	4.06096	4.19941	4.1331	4.54614	4.2757	Module 1
Q9NZT1	CALML5	3.49133	2.65116	3.53163	3.70807	3.53692	4.09557	3.672	4.47279	3.31714	5.15629	6.45851	5.38308	Module 1
Q9P000	COMMD9	3.81205	3.54917	3.53912	4.48079	4.70891	4.51039	4.74346	4.33667	4.44968	4.03714	3.95047	4.35693	Module 1
Q9P1F3	ABRACL	3.35264	2.65508	0.739155	4.05187	3.94563	3.8219	8.19178	7.25935	4.2183	8.11738	8.3104	8.38393	Module 1
Q9P273	TENM3	3.40515	3.23768	3.59098	3.63613	4.01692	3.86422	4.0647	3.88898	3.67223	3.87846	4.34058	4.08363	Module 1
Q9P291	ARMCX1	5.19814	5.43839	5.40448	5.6832	5.77766	5.54951	5.90272	5.953	5.54076	5.95429	6.1363	5.95783	Module 1
Q9P2N4	ADAMTS9	3.77885	4.13653	4.27608	4.40233	4.64996	4.46746	5.21396	5.04036	4.59679	4.70544	4.62237	5.40629	Module 1
Q9UBD5	ORC3	0.476634	NA	0.357409	2.20279	2.06277	2.2587	2.01085	NA	NA	1.2387	NA	NA	Module 1
Q9UBU2	DKK2	2.43382	2.19433	2.20199	2.76298	3.10275	2.69475	4.7215	4.17778	2.81614	3.46586	2.74806	3.51497	Module 1
Q9UHF1	EGFL7	4.95161	5.30633	4.4227	6.22782	4.33664	6.15405	6.87708	6.54338	6.14872	6.9602	6.96443	6.84564	Module 1
Q9UI30	TRMT112	3.81068	4.23313	3.94877	4.87736	5.04294	4.96132	5.44352	4.59354	4.67985	4.38365	4.62336	4.51886	Module 1
Q9UK41	VPS28	3.13374	3.62819	3.47606	4.36473	4.18942	4.27761	4.4816	3.86172	4.35419	3.86537	3.60799	3.76566	Module 1
Q9UL26	RAB22A	3.24771	3.64559	3.80999	4.62043	4.60919	4.0125	4.48019	3.89967	4.17282	3.87094	4.14879	3.95179	Module 1
Q9Y262	EIF3L	6.00623	5.74137	5.33603	6.54219	6.78621	6.59234	6.82808	6.64612	6.61361	6.47245	5.67793	5.99112	Module 1
Q9Y2Q3	GSTK1	5.41488	5.62281	5.4422	6.1016	6.35795	6.24399	6.52087	6.17338	6.32572	5.94379	6.1147	6.24089	Module 1
Q9Y2Q5	LAMTOR2	4.17482	4.14431	3.99095	4.74904	4.8642	4.78613	4.96245	4.86187	4.78141	4.55073	4.72768	4.7746	Module 1
Q9Y315	DERA	5.14901	5.29489	5.22253	5.59813	5.72702	5.51567	5.62558	5.69466	5.52047	5.49207	5.60291	5.40293	Module 1
Q9Y3E7	CHMP3	3.46783	3.68771	3.33538	4.21725	4.43609	3.99155	4.12067	4.60476	4.18123	3.4384	4.22642	4.05258	Module 1
Q9Y3M8	STARD13	2.64137	2.77742	2.98545	3.40476	3.59507	2.92676	3.50063	3.52043	NA	3.83096	3.97037	3.68765	Module 1
Q9Y4Y9	LSM5	5.33547	5.43981	5.42124	6.30157	6.38083	6.41055	6.61999	6.06102	5.94194	5.81805	6.13917	NA	Module 1
Q9Y696	CLIC4	7.67721	7.58159	6.91793	8.18123	8.28556	8.14118	8.47401	8.35604	8.22388	7.87865	7.41261	8.11876	Module 1
A0A1W2PS05;Q8NEB9	PIK3C3	4.52996	4.29616	4.38051	4.63155	4.76862	4.71128	4.41086	4.11679	4.19816	4.5044	4.64771	4.78835	Module 2
G3V325	ATP5MF-PTCD1	6.45891	6.5957	6.22375	6.73607	6.63471	6.83079	6.5474	6.38141	6.70154	6.43951	5.90857	6.14646	Module 2
O00299	CLIC1	8.6493	8.83964	8.84146	9.02902	9.05238	9.06051	8.92933	8.76667	8.98018	8.81941	8.70885	8.63497	Module 2
O75438	NDUFB1	4.08834	4.13053	4.04292	4.45186	4.41536	4.40678	4.30538	4.22656	4.51497	4.27768	4.12502	4.03218	Module 2
P09211	GSTP1	10.7962	10.8424	10.7804	11.0925	11.2584	11.1358	10.7962	10.7301	11.1279	10.7574	10.7044	10.3739	Module 2
P11802	CDK4	3.6457	3.37663	3.54101	4.23223	4.21535	4.17645	3.7063	3.56223	3.57847	3.99003	3.32292	3.90313	Module 2
P18077	RPL35A	7.79304	8.05237	7.74577	8.14718	8.12305	8.14102	8.14403	8.14179	7.865	7.76615	7.65639	7.66385	Module 2
P30279	CCND2	4.26854	4.30885	4.16911	4.61448	4.82121	4.43535	4.11842	4.28759	4.67061	4.01127	4.0101	4.07947	Module 2
P67775	PPP2CA	6.54365	6.50913	6.34047	6.78848	6.98948	6.82658	6.58675	6.48527	6.74977	6.63073	6.84174	6.44787	Module 2
Q14139	UBE4A	5.14176	5.14258	4.86623	5.46685	5.50233	5.56968	5.17262	5.12295	5.40173	5.20999	5.37948	5.00718	Module 2
Q14574	DSC3	5.18348	5.02686	5.4682	5.65504	5.75703	5.59304	4.90306	5.19871	5.19697	5.19417	5.31184	5.41928	Module 2
Q15435	PPP1R7	6.47714	6.33637	6.12821	6.71941	6.85077	6.72803	6.25884	6.45142	6.64494	6.38453	6.1213	5.87165	Module 2
Q5VIR6	VPS53	4.49653	4.29946	4.28742	4.64291	4.86961	4.60579	4.46263	4.28951	4.44145	4.50441	4.67036	4.52792	Module 2
Q8IWB1	ITPRIP	2.64676	2.87178	2.69667	2.88223	3.19978	3.04911	2.54656	2.72404	2.74628	2.66159	2.70089	NA	Module 2
Q8TED1	GPX8	8.23822	8.5414	8.45824	8.67397	8.77965	8.66983	8.61806	8.62507	8.78115	8.38416	8.43169	8.58423	Module 2
Q9BVJ7	DUSP23	4.32107	4.59384	4.45821	4.81049	4.68723	4.90579	4.56841	4.43077	4.72136	4.39747	4.18649	4.41935	Module 2
Q9H3K6	BOLA2	6.36907	6.26947	6.32976	6.52764	6.67348	6.66268	6.61645	6.39315	6.42124	6.37776	6.50164	6.58431	Module 2
Q9NUQ9	CYRIB	5.94523	6.03238	5.95774	6.38811	6.39013	6.36419	5.96528	5.9914	6.28409	6.12612	6.14262	5.77498	Module 2
Q9P299	COPZ2	5.0791	4.975	5.25302	5.51111	5.73462	5.34186	5.02038	5.09613	5.2058	5.26532	4.8504	5.00566	Module 2
Q9Y570	PPME1	5.43236	5.56244	5.33941	5.65613	5.7925	6.08168	5.14284	5.41303	5.46363	5.30838	5.47004	5.29448	Module 2
A0A087WT44;P30519	HMOX2	4.16678	4.65999	4.1503	4.756	4.94339	4.72539	4.81671	4.79552	4.73912	4.36877	4.09056	4.4744	Module 3
A0A087X1Z3;Q9UL46	PSME2	5.65485	5.82105	5.62951	6.2936	6.31436	6.22104	6.32562	6.19914	6.3866	5.91024	5.5667	5.98511	Module 3
A0A096LP07;A0A096LPJ3;A8K070;C9JFE4;Q13098	GPS1	6.42169	6.74251	6.49927	6.90288	7.03477	6.90693	6.97772	6.81883	6.86248	6.56139	6.24674	6.57325	Module 3
A0A0A0MQS1;Q53H96	PYCR3	5.08356	5.24966	5.18859	5.54395	5.61596	5.43163	5.48916	5.48557	5.53924	5.1992	5.0734	5.46185	Module 3
A0A0A0MS45;A0A6I8PIQ6;J3KNI1;Q9H9E3	COG4	4.50609	4.46128	4.42431	4.90209	5.05502	4.92529	5.03465	5.05927	5.02513	4.90384	3.97499	4.62231	Module 3
A0A0C4DFL7;Q16850	CYP51A1	5.03704	5.17041	4.93439	5.76988	5.87882	5.60398	5.3995	5.27117	5.52207	5.09905	4.93257	4.97821	Module 3
A0A1W2PS02;Q9Y244	POMP	2.37518	2.75147	2.4508	2.95001	3.20355	3.09332	2.77837	2.93021	3.09502	2.49027	2.69516	NA	Module 3
A6PVN5;Q15257	PTPA	5.67301	5.85168	5.35534	6.00958	6.30955	6.03378	6.22949	6.08522	6.18239	5.97922	5.81996	5.55712	Module 3
B1AJY7;O75832	PSMD10	3.57872	4.11068	3.86517	4.40592	4.6047	4.45745	4.02297	4.2102	4.64059	3.92789	3.82717	3.89567	Module 3
B4DGW9;Q9UM19	HPCAL4	2.08599	3.02944	2.35869	3.28567	3.97764	3.23117	NA	3.01855	3.26487	2.4268	NA	NA	Module 3
B4DYU2;Q96MW5	COG8	3.57307	3.72914	3.55055	3.8446	4.23573	3.9807	3.98564	4.20019	4.0578	2.98513	3.58175	3.77181	Module 3
C9J6G3;C9J7M1;O95749	GGPS1	2.95857	3.10244	3.00607	3.5149	3.77131	3.77014	3.7063	3.07515	3.68409	2.97219	3.10332	2.68674	Module 3
C9JA28;Q9UNL2	SSR3	6.2978	6.17669	6.07095	6.63165	6.98474	6.68382	6.58909	6.61109	6.43607	6.38167	5.68227	6.29315	Module 3
D6RC52;D6RCB9;Q9NX24	NHP2	4.27812	5.19697	4.70019	5.41506	5.5054	5.49563	5.69252	5.26879	5.47283	4.94253	5.09986	4.82867	Module 3
E5RGS4;O60925	PFDN1	2.133	3.24554	NA	4.80817	3.94153	4.30226	2.92858	3.81759	4.35044	3.30374	NA	2.2408	Module 3
E5RIM7;O00244	ATOX1	5.86728	6.35397	6.28146	6.73295	6.8086	6.77205	6.82213	6.62151	6.73637	6.30374	6.31048	6.43257	Module 3
E9PGT1;H7C1D4;Q15631	TSN	5.33638	4.94008	4.62196	6.07489	6.29533	6.23035	6.03269	6.05581	6.25944	5.71334	4.76274	4.86522	Module 3
F8W1R7;G3V1V0;P60660	MYL6	9.50606	9.64212	9.2648	9.91136	9.96098	9.87572	9.9482	9.79799	10.1114	9.36021	9.49575	9.3077	Module 3
H3BM91;Q9H0A8	COMMD4	2.32416	1.83486	NA	3.04527	4.41358	2.57327	3.13668	5.03184	4.72848	2.33785	NA	2.12386	Module 3
I3L0E3	hCG_1984214	2.31929	3.1014	2.72501	3.09816	3.47938	3.29744	3.43177	3.3466	3.25356	2.81262	2.75586	2.01085	Module 3
I3L1D9;I3L4B2;O95476	CTDNEP1	NA	1.65249	0.788016	2.20622	2.39683	2.1596	2.49231	2.36667	2.55673	1.55624	0.989933	0.823299	Module 3
I3L295;J3KT75;J3QRD5;J3QS48;J3QW43;O75352	MPDU1	6.56227	6.26403	6.1613	6.71127	6.90371	6.76535	6.74825	7.3092	6.81859	6.57047	6.31286	6.2367	Module 3
I3L3P7;P62244	RPS15A	8.6011	9.10876	8.9677	9.12108	9.1912	9.18328	9.41047	9.09102	9.33	8.76281	8.81076	8.77137	Module 3
J3KQ48;Q9Y3E5	PTRH2	2.95062	3.21676	2.90673	3.52872	3.5065	3.55114	3.52608	3.85171	3.6763	2.99145	3.23168	3.28468	Module 3
K7EK56;Q9UFG5	C19orf25	3.71918	3.40535	3.49582	3.89718	4.23217	4.37046	3.47106	3.68443	4.32067	3.52668	2.95224	3.43014	Module 3
O00232	PSMD12	5.98083	6.12351	6.08193	6.3474	6.52751	6.50049	6.57949	6.54061	6.53606	6.24501	5.75568	6.42942	Module 3
O15145	ARPC3	6.15165	6.55369	6.10763	7.20543	7.38898	7.1688	6.9961	7.09017	7.3954	6.46739	5.75194	6.54696	Module 3
O15217	GSTA4	2.96002	3.36549	2.91249	3.70055	3.86252	3.93062	3.13761	3.17058	4.12628	2.74623	NA	3.13702	Module 3
O60831	PRAF2	6.87385	6.71175	6.8925	7.23124	7.23622	7.18017	7.14087	7.03843	7.14514	6.87252	6.87604	7.28742	Module 3
O75489	NDUFS3	4.6541	5.04886	4.52196	5.11753	5.69797	5.26033	5.47095	5.41017	5.324	5.122	4.55648	5.04477	Module 3
O75531	BANF1	6.62092	6.27228	6.60137	7.59971	7.64046	7.55223	7.54675	7.17565	7.22749	6.68929	5.89609	6.93943	Module 3
O75947	ATP5PD	6.50983	6.86519	6.78596	7.37039	7.47458	7.43772	7.05875	7.22083	7.44876	6.97051	6.59382	6.97203	Module 3
O95336	PGLS	7.1587	7.41801	7.44874	7.6926	7.88544	7.76727	7.80674	7.71027	7.79448	7.46813	7.41623	7.20742	Module 3
O95372	LYPLA2	6.15822	6.44442	6.2534	6.7271	6.7199	6.6926	6.99149	6.72304	6.87756	6.50107	6.1913	6.07481	Module 3
O96000	NDUFB10	2.87814	3.66318	3.52132	4.08719	4.37323	3.974	4.31568	4.26258	4.47648	3.51152	3.53915	3.4078	Module 3
P01112	HRAS	5.68888	6.04837	5.7807	6.19791	6.17427	6.23653	6.09635	6.13486	6.30964	5.99607	5.59346	5.63527	Module 3
P04080	CSTB	7.48877	7.59072	7.33124	8.00273	7.88739	8.01848	8.05673	7.79846	7.99151	7.61278	7.68902	7.56349	Module 3
P05198	EIF2S1	7.98506	7.88794	7.85281	8.11668	8.27312	8.14035	8.49882	8.37875	8.19777	8.12121	7.946	8.40881	Module 3
P06753	TPM3	0.236653	0.798275	1.13818	2.08881	2.63304	1.50272	0.792399	1.67069	2.85004	0.90639	NA	NA	Module 3
P07738	BPGM	4.57884	4.61201	4.50155	5.05583	4.77194	4.98657	4.97849	4.6966	4.86221	4.89773	4.61013	4.63069	Module 3
P08493	MGP	4.35982	5.28782	4.37853	5.67865	5.31235	5.45332	6.3102	5.48885	5.78479	4.96202	3.97172	5.04247	Module 3
P13716	ALAD	4.4821	4.34781	4.04939	4.64839	4.70095	4.77305	4.70982	4.75083	4.87457	4.59987	4.20705	4.59569	Module 3
P27348	YWHAQ	7.61639	7.20051	7.3136	8.21227	8.38621	8.20334	8.27829	8.32529	8.56016	7.53885	6.4738	7.42656	Module 3
P29992	GNA11	5.05417	4.98683	4.9645	5.27237	5.67599	5.43507	5.56079	5.57505	5.64456	5.21482	4.98122	5.43528	Module 3
P30153	PPP2R1A	8.13478	8.25883	8.15717	8.84594	8.91257	8.82313	8.59018	8.71442	8.8197	8.44742	8.66621	8.20488	Module 3
P31946	YWHAB	7.29136	7.45146	7.21267	7.89178	7.95938	7.87773	7.79467	7.85401	7.86856	7.30845	6.78318	7.11586	Module 3
P31949	S100A11	7.93754	7.9843	8.1823	8.93875	9.0692	8.79598	9.04282	8.8271	8.20434	7.69425	7.80646	7.81986	Module 3
P51153	RAB13	6.51412	6.37981	6.52345	6.67251	6.96999	6.70077	7.01898	6.89386	6.76015	6.74318	6.68109	6.7602	Module 3
P56385	ATP5ME	2.8658	3.83413	2.94037	4.52154	4.82339	5.30778	4.34259	4.04138	4.29594	4.0458	2.00307	3.36033	Module 3
P60983	GMFB	5.71291	5.6423	5.89283	6.37409	6.5406	6.37839	6.35072	6.45243	6.34484	6.18954	5.67509	6.08894	Module 3
P61201	COPS2	5.46418	5.61153	5.58603	5.87471	5.82506	6.03249	5.81264	5.67216	6.01627	5.78371	5.43541	5.53341	Module 3
P61457	PCBD1	5.4641	5.64309	5.40922	5.72523	5.88727	5.82847	5.98465	6.00206	6.00748	5.60457	5.90753	5.65653	Module 3
P61758	VBP1	4.21752	5.01863	4.21096	5.50416	5.60629	5.58256	5.02997	5.20285	5.64108	4.58735	4.87829	4.52711	Module 3
P61769	B2M	2.87416	3.16466	3.29792	3.7133	3.46742	3.55463	3.94185	3.78968	4.39729	3.63737	2.62254	2.89959	Module 3
P61981	YWHAG	6.45762	6.68802	6.52808	7.29813	7.45914	7.37518	7.24332	7.25379	7.52999	6.8976	5.94524	6.8109	Module 3
P62280	RPS11	8.95043	9.34316	8.98737	9.36942	9.38781	9.36225	9.56651	9.32434	9.4084	9.20052	9.01729	9.193	Module 3
P62310	LSM3	4.565	5.28828	4.59817	5.62141	5.58207	5.94888	5.2089	5.27903	5.41098	5.23091	4.33578	4.98311	Module 3
P62857	RPS28	8.13823	8.37632	8.29135	8.72501	8.93288	8.78667	8.5943	8.69913	8.76478	8.37616	8.18731	8.23759	Module 3
P63104	YWHAZ	10.1364	10.4053	9.90076	10.8066	10.8977	10.8761	10.667	10.7033	10.9229	10.0783	10.2463	10.1656	Module 3
P78417	GSTO1	7.39621	8.06367	7.69011	8.35016	8.47485	8.36601	8.41865	8.2244	8.53956	7.91802	7.35624	7.42479	Module 3
Q04917	YWHAH	7.03891	7.37262	7.25905	7.66922	7.85923	7.73661	7.84578	7.72493	7.99122	7.31424	6.87647	7.25825	Module 3
Q13619	CUL4A	3.67807	3.77767	3.47459	4.03383	4.09559	4.05777	4.23022	3.97263	3.92312	3.96896	3.47035	3.88979	Module 3
Q13637	RAB32	4.23939	4.09329	3.68323	4.3486	4.80363	4.41814	4.71822	4.33808	4.50588	4.03791	3.60212	3.66678	Module 3
Q14019	COTL1	5.16734	5.6099	5.55719	6.26191	6.58368	6.26767	6.54748	6.39541	6.39669	5.79092	5.03379	5.49569	Module 3
Q14CX7	NAA25	4.13355	4.28774	4.16218	4.44263	4.7631	4.66129	4.57424	4.67968	4.49452	4.48498	4.52592	4.10129	Module 3
Q15126	PMVK	4.96887	4.72834	4.59537	5.07859	5.26128	5.13054	5.44371	5.27974	5.29951	5.01252	4.38993	5.05748	Module 3
Q16537	PPP2R5E	3.81343	4.21078	3.55167	4.30965	4.44932	4.25386	4.45057	4.22933	4.25112	3.92593	4.09744	3.75969	Module 3
Q2TAA2	IAH1	4.26404	4.63046	4.66101	4.89874	5.02503	4.90982	5.2404	5.1413	5.19838	4.68915	4.12704	4.35587	Module 3
Q5JY65;Q9BZJ0	CRNKL1	2.72315	2.63891	2.59	3.26546	3.38882	3.33425	3.7963	3.68684	3.30087	2.56437	2.66377	3.46816	Module 3
Q5R3I4	TTC38	5.35746	5.41226	4.94129	5.68414	5.53161	5.73309	5.70468	5.56416	5.73803	5.41209	4.9476	5.13056	Module 3
Q5U5X0	LYRM7	NA	0.283531	0.445172	1.17811	1.38257	1.39996	1.51096	0.61519	1.63555	0.626724	NA	NA	Module 3
Q6P587	FAHD1	5.61846	5.82409	5.43726	6.19933	6.3851	6.37008	6.33225	6.05501	6.46843	6.09108	5.67742	5.73716	Module 3
Q7L1Q6	BZW1	5.379	5.89913	5.30068	5.98103	5.95521	5.97898	6.14581	5.94772	5.98677	5.74884	5.22368	5.62503	Module 3
Q86X76	NIT1	4.51656	4.95152	4.53734	5.21748	5.07789	5.22533	4.87427	4.84218	5.27658	4.75852	4.59887	4.66381	Module 3
Q8NDZ4	DIPK2A	4.5793	4.83805	4.36381	5.25264	5.26092	5.27806	4.85999	4.96992	5.18473	4.73249	4.75018	4.91303	Module 3
Q8WVM8	SCFD1	7.35605	7.48563	7.37452	7.76986	7.91847	7.76389	7.87127	7.70127	7.7215	7.54144	7.5618	7.77883	Module 3
Q8WXD5	GEMIN6	2.35065	2.47009	2.58048	3.10989	3.28619	3.30211	3.45782	3.32437	3.60234	3.46969	2.10022	2.12888	Module 3
Q8WZ82	OVCA2	3.9467	4.73053	4.12239	5.23968	5.05997	5.00945	5.04569	4.82951	5.16718	4.87086	4.48783	4.11605	Module 3
Q92572	AP3S1	5.6853	5.79827	5.64836	6.24348	6.27122	6.10956	6.27637	6.30281	6.18078	6.1206	5.62736	5.87333	Module 3
Q92990	GLMN	5.07052	4.92857	4.89534	5.40451	5.45107	5.36576	5.35922	5.17747	5.23945	5.25825	5.33885	4.85733	Module 3
Q96A49	SYAP1	2.07209	2.26716	1.46808	2.84093	2.60548	2.79602	2.58654	2.36389	2.66673	2.14583	1.36062	2.05048	Module 3
Q96A72	MAGOHB	5.81437	5.62795	5.88391	6.14277	6.43866	6.22849	6.59919	6.48484	6.36943	6.31508	5.68277	5.99943	Module 3
Q96C19	EFHD2	3.6701	4.3194	3.81705	4.53843	4.65279	4.62195	4.70399	4.66548	4.65065	4.42916	3.68777	4.40351	Module 3
Q96CS3	FAF2	6.37401	6.70897	6.22346	6.8601	6.93563	6.85778	6.64752	6.6597	7.00268	6.64153	6.45592	6.48396	Module 3
Q96FJ2	DYNLL2	4.54581	4.56865	3.77857	4.98702	5.03787	5.18222	5.12538	4.94454	5.28741	4.21389	4.50579	4.36073	Module 3
Q96FQ6	S100A16	1.56838	1.46557	2.34583	2.46561	3.21829	3.25655	2.71924	2.97434	2.79936	2.22017	2.08945	1.06241	Module 3
Q96GA7	SDSL	4.00689	4.157	4.30175	4.36687	4.70873	4.4133	4.72065	4.57128	4.31122	4.31627	4.00103	4.16818	Module 3
Q96H20	SNF8	4.23029	4.33269	4.11947	4.57063	4.7537	4.63973	4.93401	4.61877	4.59599	4.55962	4.19301	4.66341	Module 3
Q96HF1	SFRP2	6.94177	6.59833	6.91818	7.28623	7.57806	7.13678	7.42666	7.27986	7.34247	7.06285	6.9624	7.05297	Module 3
Q96N66	MBOAT7	6.33903	5.95582	5.93628	6.33698	6.40444	6.46504	6.55532	6.40891	6.65901	6.37362	6.28901	6.1629	Module 3
Q9BT78	COPS4	6.29169	6.28566	6.4147	6.80993	7.05658	6.94218	6.99237	6.81654	6.86304	6.61599	6.44561	6.12928	Module 3
Q9BU89	DOHH	2.44826	2.69667	2.16352	3.15537	3.22557	3.57387	2.81638	2.70901	2.94375	2.20329	2.64177	NA	Module 3
Q9BW27	NUP85	4.49664	4.33695	4.35655	4.60404	4.85082	4.65531	5.21799	5.01765	4.86043	4.84524	4.46561	4.49341	Module 3
Q9BZL1	UBL5	4.25596	4.49181	4.15111	5.23978	5.42351	5.34147	5.48623	4.53864	4.65955	4.07768	4.0818	4.56654	Module 3
Q9GZP9	DERL2	5.13013	4.58109	5.40257	5.4845	5.48923	5.47129	6.01136	5.64722	5.46894	5.14033	4.31563	5.02781	Module 3
Q9GZT3	SLIRP	4.79289	4.79759	4.57016	5.02479	5.15494	4.97998	5.31863	5.02534	5.09546	4.86097	4.95297	4.80329	Module 3
Q9H2W6	MRPL46	4.04519	3.98863	4.46388	5.05569	5.14924	5.12291	4.77918	4.97549	5.44567	4.80318	3.94995	4.30775	Module 3
Q9NPE3	NOP10	4.23546	4.3614	4.19209	4.85811	4.356	4.59543	4.8844	4.59839	4.80392	4.52294	4.57294	4.21458	Module 3
Q9NQ48	LZTFL1	4.89646	5.2037	5.11616	5.5487	5.63782	5.61168	5.32738	5.29184	5.56914	5.11449	5.17014	5.31528	Module 3
Q9NS86	LANCL2	4.6719	4.50334	4.19612	5.06599	5.30677	5.07577	5.1418	5.03216	5.17622	4.96042	4.56907	4.38337	Module 3
Q9NX14	NDUFB11	3.55793	4.4829	4.224	4.63401	5.00422	4.51896	5.04724	4.54584	5.5952	4.36598	3.82462	3.76842	Module 3
Q9NZL4	HSPBP1	3.76082	4.42635	3.60754	4.6206	4.49452	4.83239	4.76059	4.41507	4.87216	4.1103	4.05453	4.36129	Module 3
Q9UBB6	NCDN	3.35277	3.4186	3.39231	4.06771	4.21784	4.01303	3.92267	3.85073	4.01938	3.35951	3.6659	3.52599	Module 3
Q9ULC4	MCTS1	6.55535	6.44748	6.3904	6.80885	7.06146	6.88238	6.84044	6.80573	7.04335	6.50413	6.7452	6.58381	Module 3
Q9UNM6	PSMD13	6.95928	6.71089	6.77353	7.03626	7.32827	7.10892	7.29062	7.38451	7.2406	6.90392	7.10105	7.03291	Module 3
Q9Y224	RTRAF	4.0177	4.52391	4.22102	5.46835	5.10811	5.1496	5.23637	4.69406	5.34872	4.43684	4.5094	4.29809	Module 3
Q9Y3A3	MOB4	5.05557	5.75043	5.40777	5.74944	5.96023	5.84777	5.86915	5.84822	5.96576	5.4088	5.24575	5.6782	Module 3
Q9Y3D6	FIS1	4.17748	4.14709	3.80933	5.12575	5.33399	4.53113	5.79922	5.6072	5.15925	4.6285	3.4808	4.3721	Module 3
Q9Y5K8	ATP6V1D	2.50432	2.41715	2.28903	4.44121	4.06971	4.19582	2.82325	2.06147	3.12201	2.84724	2.40126	2.49501	Module 3
Q9Y5M8	SRPRB	5.6219	5.68951	5.54024	5.9527	6.28425	6.00922	6.08151	6.01614	6.26674	5.73645	5.53052	5.83248	Module 3
A0A0A0MQU4;Q96I15	SCLY	3.61086	3.69306	3.72705	3.27929	3.45286	3.47073	3.2653	3.0416	3.129	3.42682	3.5401	2.98116	Module 4
A0A0B4J1R2;Q9H6R3	ACSS3	3.91215	3.91305	4.04604	3.92271	3.52661	3.56861	2.3848	2.85805	3.53755	3.12172	3.09544	2.5514	Module 4
A0A1W2PNR9;Q9Y5U9	IER3IP1	4.32403	3.80057	3.94288	3.38899	4.25011	3.59622	2.91918	3.41358	3.39434	2.83496	2.83196	3.4067	Module 4
A3KN83	SBNO1	3.17218	2.94731	3.26287	2.03131	2.47684	2.06768	2.33554	2.70893	2.38642	2.41467	2.2853	2.05299	Module 4
D3DRR9;Q86WR7	PROSER2	1.23138	2.03699	2.59148	NA	1.4721	NA	NA	NA	NA	-0.317916	NA	NA	Module 4
O00499	BIN1	5.63225	5.94187	6.07024	5.48555	5.39891	5.51918	5.47937	5.15458	5.41364	5.54526	4.87881	5.30848	Module 4
O00622	CCN1	5.424	5.47182	5.33758	3.65613	3.98143	3.58934	4.31576	4.51991	3.88564	4.06386	4.22854	3.62859	Module 4
O14562	UBFD1	6.80909	7.1458	7.08972	7.06196	6.22968	6.9385	6.49291	6.333	6.70444	6.53549	5.77217	5.86678	Module 4
O14745	SLC9A3R1	10.6599	10.6719	10.6882	10.414	10	10.483	9.54694	9.69563	10.3348	10.3078	9.65953	9.85296	Module 4
O15234	CASC3	4.46751	4.49818	4.8462	4.20923	3.93787	4.09766	NA	NA	NA	4.32549	2.15692	3.85445	Module 4
O43516	WIPF1	6.14424	6.24058	6.27485	5.91859	5.77948	5.69149	4.94855	4.51478	5.90242	5.71843	4.73555	4.78499	Module 4
O75164	KDM4A	7.05682	6.87719	7.11943	6.53898	6.55099	6.78929	6.14055	6.52025	6.48271	6.57031	5.50882	5.50162	Module 4
O96004	HAND1	7.93405	6.46544	6.28096	5.01296	7.24899	6.51219	7.29685	4.01142	4.78207	3.77521	2.13128	3.7194	Module 4
P02795;P13640;P80297	MT2A;MT1G;MT1X	3.77856	5.4446	6.38701	4.89249	3.69501	3.97472	3.10997	3.34213	1.30867	1.38855	2.38658	2.68953	Module 4
P04040	CAT	3.74096	3.50851	3.50755	2.91134	3.23488	3.09614	2.75884	3.02953	2.94888	3.09074	3.30841	3.19908	Module 4
P11166	SLC2A1	8.14839	8.2753	8.09312	7.7674	6.95265	8.07494	5.97036	6.11142	7.37853	7.51643	6.12742	5.92191	Module 4
P17483	HOXB4	2.91569	3.76216	2.82409	2.46955	2.06745	2.40718	3.6489	2.41302	1.90228	1.77023	1.559	1.30197	Module 4
P29279	CCN2	6.03009	5.80607	5.84691	3.11099	3.56055	2.41766	3.95707	4.18288	3.49665	3.51477	4.4522	3.11947	Module 4
P30414	NKTR	5.21424	5.91094	5.32727	4.526	5.02565	5.01352	4.54631	4.57924	4.73374	4.71457	5.21414	5.43246	Module 4
P53990	IST1	6.15539	6.45992	6.18507	6.27243	5.52246	6.14813	5.64653	5.92313	6.44002	5.80866	4.17577	4.78947	Module 4
P62979	RPS27A	11.6489	11.9285	12.0871	11.3244	11.2535	11.1882	11.4394	11.5645	11.475	11.6017	11.4213	10.9434	Module 4
Q01813	PFKP	8.3761	8.23963	8.46305	8.0179	7.83447	8.07019	7.69108	7.62674	8.06528	7.96524	7.6745	7.95618	Module 4
Q03167	TGFBR3	2.99665	3.33941	3.26257	2.97384	2.28644	2.27173	2.41439	1.49688	2.69178	2.12284	1.74228	NA	Module 4
Q08426	EHHADH	2.35425	2.57704	3.37156	2.45992	2.56706	1.54485	NA	1.56587	NA	2.22279	NA	NA	Module 4
Q08623	PUDP	5.67274	5.68962	5.82161	5.64145	5.43984	5.18045	5.05298	5.01298	5.11715	5.41696	5.48612	5.33959	Module 4
Q13426	XRCC4	3.14777	3.1319	3.47162	2.76504	2.93355	2.97046	2.84748	2.75184	2.80291	3.03813	2.70017	2.55767	Module 4
Q14135	VGLL4	3.73282	3.68194	3.87215	3.44736	2.95036	3.37187	2.98145	2.49619	3.11433	3.24264	3.09548	2.6849	Module 4
Q15417	CNN3	8.68653	8.59271	8.6581	8.26448	8.54383	8.26297	8.3587	8.20385	8.32774	8.27147	7.91246	7.58386	Module 4
Q16620	NTRK2	3.4771	3.89871	4.39991	3.70193	3.28354	3.40197	NA	NA	3.10733	NA	2.48165	NA	Module 4
Q5VUJ6	LRCH2	2.00244	2.37654	2.42697	1.76151	1.663	1.52666	1.28863	1.17709	1.63061	1.45658	1.58479	2.3664	Module 4
Q6P6C2	ALKBH5	4.59213	4.49558	4.86244	4.32173	4.04332	4.45577	4.47041	3.93929	3.88391	3.9949	4.09339	4.12917	Module 4
Q8IUX7	AEBP1	6.98736	6.93049	6.79443	6.6332	6.40293	6.64871	6.32385	6.05671	6.68452	6.32407	5.97202	6.11453	Module 4
Q8IYS1	PM20D2	3.90305	3.702	3.70237	3.16991	3.02508	3.71023	2.55113	2.0004	3.42937	2.70096	1.33649	NA	Module 4
Q8TAV3	CYP2W1	5.96914	6.46699	6.25688	5.99042	5.39222	6.16277	4.72517	4.87581	5.78518	4.89338	4.70424	4.44158	Module 4
Q8TE58	ADAMTS15	3.87059	3.9521	3.77661	3.51233	3.19036	3.76065	3.64154	3.33625	3.47496	3.4359	2.71054	2.71164	Module 4
Q96A73	KIAA1191	1.49104	2.63465	1.67118	1.28531	NA	1.46519	NA	NA	1.17921	0.959987	NA	NA	Module 4
Q96IF1	AJUBA	2.82893	3.24136	3.4128	2.15259	2.30577	2.71015	2.78024	2.40934	2.65533	2.47969	2.21488	2.91094	Module 4
Q9NZM5	NOP53	4.00927	3.96862	3.74615	3.46928	2.52861	3.73217	NA	NA	NA	NA	NA	3.4672	Module 4
Q9UL12	SARDH	4.46546	4.4737	4.34025	4.11543	4.02691	4.26554	3.95533	4.03231	4.15175	4.29418	4.10343	4.05296	Module 4
Q9Y2G1	MYRF	7.18958	8.15915	8.40529	7.11289	6.49072	6.67158	7.06583	6.52882	6.05815	7.24767	7.64745	7.69271	Module 4
Q9Y5F9	PCDHGB6	3.31864	3.68503	3.74701	2.94886	2.81853	2.93002	3.04725	2.79721	2.85043	2.83936	2.87883	3.2943	Module 4
A0A087WZV0;O43314	PPIP5K2	4.88204	4.86701	4.8698	4.55389	4.58495	4.65537	4.75365	4.69977	4.45921	4.78848	4.98627	5.00267	Module 5
A0A0J9YVS6;Q9BT76	UPK3B	3.80967	3.34333	3.44848	3.09397	3.06863	3.16308	4.02416	3.61216	3.56678	3.7264	3.84277	3.69658	Module 5
A0A0M3HER2	CENPV	5.04023	5.01888	5.16494	4.89142	4.54092	4.80989	4.894	4.88732	4.75438	5.41031	4.98888	5.20546	Module 5
A0A286YEV4;A0A286YEW8;A0A286YF00;A0A286YF51;A0A286YF73;A0A286YFC6;A0A286YFE7;A0A286YFF5;A0A286YFH9;A0A286YFM2;Q8NHS3	MFSD8	3.47643	3.4903	3.47339	2.59019	3.47319	2.64672	3.51624	3.75463	3.57628	3.62191	3.30368	3.62397	Module 5
A0A2R8Y852	CUX1	5.87538	6.01055	6.01801	5.37097	5.70524	5.7987	5.85487	5.70749	5.65265	5.93062	5.96924	6.12672	Module 5
O43278	SPINT1	3.96814	3.94361	3.77356	3.15949	3.58234	3.6121	3.69989	3.7231	3.64229	4.05661	4.21231	3.86809	Module 5
P35813	PPM1A	6.34166	6.2591	6.5155	5.96501	6.18707	6.04527	6.39913	6.28934	6.07673	6.44849	6.42714	6.62296	Module 5
Q13526	PIN1	7.55167	7.40574	7.37607	7.00138	7.03355	7.35014	7.7211	7.41484	7.09707	7.7183	7.65182	7.72291	Module 5
Q5HYW2	NHSL2	5.10532	5.08136	5.14709	4.70919	4.8772	4.87309	5.08213	4.96281	4.70886	5.09638	5.25022	5.28258	Module 5
Q5SYE7	NHSL1	3.75274	4.32118	4.18997	3.52494	3.67088	3.57589	3.99939	3.88277	3.64074	3.93026	4.10203	4.37774	Module 5
Q5VVD7;Q8IWE5	PLEKHM2	3.04423	3.58691	2.91083	2.4972	1.5876	1.17221	3.7706	2.61172	2.65453	3.26038	3.44549	3.58013	Module 5
Q8N0X7	SPART	6.55105	6.41213	6.52301	6.12577	6.32168	6.18356	6.58644	6.51025	6.09566	6.56915	6.6401	6.64547	Module 5
Q8N3R9	MPP5	5.41175	5.48502	5.43321	5.08092	5.00374	5.15995	5.55633	5.21646	5.18761	5.38057	5.49129	5.5272	Module 5
Q8TE68	EPS8L1	5.52301	5.42747	5.5393	4.93142	4.77064	5.24098	5.59322	5.50729	5.31238	5.73928	5.2034	5.57197	Module 5
Q8WU90	ZC3H15	5.47702	5.46443	5.47598	5.27313	5.05774	5.23561	5.327	5.29332	5.24349	5.72335	5.51077	5.54344	Module 5
Q9BZQ8	NIBAN1	5.8825	5.71216	5.94793	5.74206	5.4646	5.487	5.96788	5.7956	5.73151	5.86324	5.84085	5.97702	Module 5
Q9H2P0	ADNP	6.15963	5.97476	6.10191	5.6763	5.75523	5.75943	6.37587	6.29549	5.83624	6.4104	6.37003	6.23118	Module 5
Q9Y657	SPIN1	4.80139	4.89163	4.62243	4.39649	3.85036	4.58886	4.79005	4.88837	4.6252	4.74513	4.8107	4.9516	Module 5
A0A087X0N3	NOL4L	4.55134	4.47191	4.59134	4.19847	4.10881	4.295	4.2296	4.30568	4.11427	4.55638	4.64417	4.77918	Module 6
A0A2R8Y880;Q7Z6E9	RBBP6	3.78884	3.3934	3.4801	2.84157	3.18651	3.09615	3.29508	2.80162	2.74998	3.33904	3.60945	3.46531	Module 6
A0A2R8YFL0;P49711	CTCF	3.67274	4.14777	3.9227	3.48311	3.45176	3.399	3.35692	2.8181	2.98257	3.60171	3.59907	4.44051	Module 6
D6RD46;E7EPK0;E9PDJ9;G5EA03;H0Y8P3;Q9UPQ0	LIMCH1	3.68528	3.62136	3.29399	2.91489	3.06941	3.02022	3.33679	3.04569	3.26197	3.67521	3.30552	3.18035	Module 6
J3KMZ8;Q92785	DPF2	5.77943	5.74051	5.84628	5.43452	5.1717	5.41218	5.78262	5.50804	5.05647	5.91443	5.72307	6.0774	Module 6
O75494;Q5JRI1	SRSF10	5.81391	5.858	5.79748	5.33008	5.58535	5.49476	5.46163	5.54294	5.49973	5.69532	5.71697	5.56791	Module 6
O94875	SORBS2	7.23892	7.26722	7.21668	6.83351	6.8079	7.0004	6.98668	6.82706	6.86699	7.359	7.4821	6.97196	Module 6
P05787	KRT8	13.002	13.1669	13.2327	12.7191	12.8242	12.8667	12.5487	12.8637	12.7238	12.9894	13.3879	13.1771	Module 6
P30405	PPIF	6.63065	6.50988	6.5088	6.26451	6.2817	6.13599	6.18652	6.30775	6.36251	6.31765	6.65995	6.3379	Module 6
P46109	CRKL	7.8518	7.87601	7.91785	7.49839	7.53788	7.61018	7.61244	7.31824	7.47497	7.8207	7.63739	7.44998	Module 6
P50895	BCAM	8.27146	8.28878	8.37518	7.8851	7.92077	8.12312	8.10564	8.0191	7.83856	8.32586	8.60823	8.21866	Module 6
Q06481	APLP2	4.2883	4.4975	4.43959	3.54783	3.99377	3.90305	4.2664	4.12486	3.96327	4.17804	4.45995	4.1364	Module 6
Q15459	SF3A1	6.82956	6.93355	7.22738	6.51316	6.74472	6.53815	6.87308	6.65059	6.55776	6.92843	6.94095	7.00566	Module 6
Q5TDH0	DDI2	6.05201	6.131	6.32358	5.88158	5.77511	5.98731	5.97772	5.89136	5.70053	6.00794	6.19901	6.111	Module 6
Q6VMQ6	ATF7IP	4.7395	4.65145	4.64919	4.12984	4.14679	4.06645	4.14752	4.56508	4.22876	4.17196	4.80833	4.73152	Module 6
Q7Z5L9	IRF2BP2	6.10057	6.0991	6.17058	5.84185	5.76663	5.79333	5.74288	5.62286	5.61168	6.21301	5.91334	5.79516	Module 6
Q9ULX6	AKAP8L	4.1495	4.19923	4.0284	3.91534	3.72211	3.88257	3.5245	3.80429	3.76863	4.04607	4.20748	4.08379	Module 6
Q9Y3Q8	TSC22D4	5.74422	5.82645	5.90003	5.54692	5.42042	5.47907	5.36423	5.16871	5.32984	5.63825	5.58276	5.68574	Module 6
Q9Y5K6	CD2AP	5.48528	5.54514	5.68322	5.19245	5.33906	5.32966	5.2059	5.17996	5.22791	5.34797	5.80771	5.48539	Module 6
